# Supplementary material for: X-ray-determined structure of the technetium com­plex [Tc2(μ-CO)2(NC5H5)2(CO)6] revisited: [Tc2(μ-OMe)2(NC5H5)2(CO)6] as the correct formulation
Source: Acta Crystallogr C Struct Chem. 2023 Sep 18;79(Pt 10):395–8. doi: 10.1107/S2053229623007957 (PMC10551881; doi:10.1107/S2053229623007957)
Supplement: Supplementary file 1 [file c-79-00395-sup1.cif]

##############################################################################
#                                                                            #
# This CIF contains the data in a paper accepted for publication in          #
# Acta Crystallographica Section C. It conforms to the requirements of       #
# Notes for Authors for Acta Crystallographica Section C, and has been       #
# peer reviewed under the auspices of the IUCr Commission on Journals.       #
#                                                                            #
# Full details of the Crystallographic Information File format               #
# are given in the paper "The Crystallographic Information File (CIF):       #
# a New Standard Archive File for Crystallography" by S. R. Hall, F. H.      #
# Allen and I. D. Brown [Acta Cryst. (1991), A47, 655-685].                  #
#                                                                            #
# The current version of the core CIF dictionary is obtainable from          #
# ftp://ftp.iucr.org/pub/cif_core.dic.                                       #
#                                                                            #
# Software is freely available for graphical display of the structure(s)     #
# in this CIF. For information consult the CIF software page                 #
# http://www.iucr.org/resources/cif/software.                                #
#                                                                            #
# This file may be used for bona fide research purposes within the           #
# scientific community so long as proper attribution is given to the journal # 
# article from which it was obtained.                                        #
#                                                                            #
##############################################################################
data_syn2
_audit_creation_method
;
Olex2 1.2
(compiled 2018.05.29 svn.r3508 for OlexSys, GUI svn.r5506)
;
_chemical_name_systematic
;
Di-\m-peroxido-bis[tricarbonyl(pyridine)technetium]
<i>syn</i>-[Tc~2~(CH~3~O)~2~(NC~5~H~5~)~2~(CO)~6~]
;
_chemical_name_common     ZUPI-OOH
_chemical_formula_moiety     'C16 H12 N2 O10 Tc2'
_chemical_formula_sum     'C16 H12 N2 O10 Tc2'
_chemical_formula_iupac     '[Tc2 (H O2)2 (C5 H5 N)2 (C O)6]'
_chemical_formula_weight     588.28
_chemical_melting_point     ?
_chemical_absolute_configuration     ?
_space_group_crystal_system     orthorhombic
_space_group_name_H-M_alt     'P n a 21'
_space_group_name_Hall     'P 2c -2n'
loop_
    _space_group_symop_operation_xyz
    'x, y, z'
    '-x, -y, z+1/2'
    'x+1/2, -y+1/2, z'
    '-x+1/2, y+1/2, z+1/2'
_cell_length_a     18.116(16)
_cell_length_b     10.359(8)
_cell_length_c     12.148(10)
_cell_angle_alpha     90
_cell_angle_beta     90
_cell_angle_gamma     90
_cell_volume     2280(3)
_cell_formula_units_Z     4
_cell_measurement_reflns_used     ?
_cell_measurement_theta_min     ?
_cell_measurement_theta_max     ?
_cell_measurement_temperature     200
_exptl_crystal_description     ?
_exptl_crystal_colour     colorless
_exptl_crystal_size_max     0.3
_exptl_crystal_size_mid     0.2
_exptl_crystal_size_min     0.2
_exptl_crystal_density_diffrn     1.714
_exptl_crystal_density_meas     ?
_exptl_crystal_density_method     ?
_exptl_crystal_F_000     1152
_exptl_absorpt_coefficient_mu     1.263
_exptl_absorpt_correction_type     ?
_exptl_absorpt_process_details     ?
_exptl_absorpt_correction_T_min     ?
_exptl_absorpt_correction_T_max     ?
_exptl_special_details     ?
_diffrn_ambient_temperature     200
_diffrn_source     ?
_diffrn_radiation_type     MoK\a
_diffrn_radiation_wavelength     0.71073
_diffrn_measurement_device_type     'Siemens Nicolet Syntex R3m/V'
_diffrn_measurement_method     ?
_diffrn_detector_area_resol_mean     ?
_diffrn_reflns_number     2614
_diffrn_reflns_av_R_equivalents     ?
_diffrn_reflns_av_unetI/netI     0.0408
_diffrn_reflns_theta_min     2.248
_diffrn_reflns_theta_max     27.007
_diffrn_reflns_theta_full     25.242
_diffrn_measured_fraction_theta_max     1.000
_diffrn_measured_fraction_theta_full     1.000
_diffrn_reflns_limit_h_min     -19
_diffrn_reflns_limit_h_max     23
_diffrn_reflns_limit_k_min     -13
_diffrn_reflns_limit_k_max     8
_diffrn_reflns_limit_l_min     -10
_diffrn_reflns_limit_l_max     15
_refine_special_details     ?
_reflns_number_total     2614
_reflns_number_gt     2265
_reflns_threshold_expression     'I > 2\s(I)'
_refine_ls_structure_factor_coef     Fsqd
_refine_ls_matrix_type     full
_refine_ls_R_factor_all     0.0538
_refine_ls_R_factor_gt     0.0455
_refine_ls_wR_factor_gt     0.1155
_refine_ls_wR_factor_ref     0.1221
_refine_ls_goodness_of_fit_ref     1.050
_refine_ls_restrained_S_all     1.049
_refine_ls_number_reflns     2614
_refine_ls_number_parameters     281
_refine_ls_number_restraints     4
_refine_ls_hydrogen_treatment     refU
_refine_ls_weighting_scheme     calc
_refine_ls_weighting_details
              'w=1/[\s^2^(Fo^2^)+(0.0734P)^2^+2.8233P] where P=(Fo^2^+2Fc^2^)/3'
_atom_sites_solution_hydrogens     mixed
_atom_sites_solution_primary     direct
_atom_sites_solution_secondary     ?
_refine_ls_shift/su_max     0.000
_refine_ls_shift/su_mean     0.000
_refine_diff_density_max     1.121
_refine_diff_density_min     -0.968
_refine_ls_extinction_method
;
SHELXL2014 (Sheldrick, 2015<i>b</i>)
;
_refine_ls_extinction_coef     0.0030(4)
_refine_ls_extinction_expression
                                  'Fc^*^=kFc[1+0.001xFc^2^\l^3^/sin(2\q)]^-1/4^'
_refine_ls_abs_structure_details
;
No quotients, so Flack parameter determined by classical intensity fit
;
_refine_ls_abs_structure_Flack     0.04(9)
loop_
    _atom_type_symbol
    _atom_type_description
    _atom_type_scat_dispersion_real
    _atom_type_scat_dispersion_imag
    _atom_type_scat_source
    'C' 'C' 0.0033 0.0016
                         'International Tables Vol C Tables 4.2.6.8 and 6.1.1.4'
    'H' 'H' 0.0000 0.0000
                         'International Tables Vol C Tables 4.2.6.8 and 6.1.1.4'
    'N' 'N' 0.0061 0.0033
                         'International Tables Vol C Tables 4.2.6.8 and 6.1.1.4'
    'O' 'O' 0.0106 0.0060
                         'International Tables Vol C Tables 4.2.6.8 and 6.1.1.4'
    'Tc' 'Tc' -1.4390 0.7593
                         'International Tables Vol C Tables 4.2.6.8 and 6.1.1.4'
_computing_data_collection     ?
_computing_cell_refinement     ?
_computing_data_reduction     ?
_computing_structure_solution
;
SHELXL2017 (Sheldrick, 2015<i>b</i>) in
<i>WinGX</i> (Farrugia, 2012)
;
_computing_structure_refinement
;
SHELXT2014 (Sheldrick, 2015<i>a</i>)
;
_computing_molecular_graphics
;
OLEX2 (Dolomanov <i>et al.</i>,  2009)
;
_computing_publication_material
;
OLEX2 (Dolomanov <i>et al.</i>,  2009)
;
loop_
    _atom_site_type_symbol
    _atom_site_label
    _atom_site_fract_x
    _atom_site_fract_y
    _atom_site_fract_z
    _atom_site_U_iso_or_equiv
    _atom_site_adp_type
    _atom_site_calc_flag
    _atom_site_occupancy
    _atom_site_disorder_assembly
    _atom_site_disorder_group
    Tc Tc1 0.40833(4) 0.80691(7) 0.49957(6) 0.0389(2) Uani d 1 . .
    Tc Tc2 0.29129(3) 0.74681(7) 0.70890(8) 0.03599(19) Uani d 1 . .
    O O1 0.3474(5) 1.0862(7) 0.4879(9) 0.072(2) Uani d 1 . .
    O O2 0.4001(6) 0.8051(10) 0.2445(8) 0.076(3) Uani d 1 . .
    O O3 0.5616(5) 0.9329(10) 0.4740(9) 0.075(3) Uani d 1 . .
    O O4B 0.4419(6) 0.8844(11) 0.7446(9) 0.082(3) Uani d 1 . .
    O O5B 0.2428(9) 0.7334(16) 0.4609(10) 0.116(5) Uani d 1 . .
    O O6 0.2295(4) 1.0247(7) 0.7043(10) 0.069(2) Uani d 1 . .
    O O7 0.1264(4) 0.6803(10) 0.7349(8) 0.071(3) Uani d 1 . .
    O O8 0.3006(5) 0.7811(12) 0.9603(8) 0.078(3) Uani d 1 . .
    N N1 0.4528(4) 0.6049(7) 0.5105(8) 0.0383(16) Uani d 1 . .
    N N2 0.3282(4) 0.5403(7) 0.7176(7) 0.0372(15) Uani d 1 . .
    C C1 0.3693(6) 0.9809(10) 0.4936(11) 0.053(2) Uani d 1 . .
    C C2 0.4032(7) 0.8043(15) 0.3418(13) 0.061(4) Uani d 1 . .
    C C3 0.5047(6) 0.8826(10) 0.4845(11) 0.055(3) Uani d 1 . .
    O O4 0.4056(3) 0.7889(7) 0.6774(7) 0.0343(17) Uani d 1 . .
    O O5 0.3036(4) 0.7139(8) 0.5344(6) 0.0374(15) Uani d 1 . .
    C C6 0.2552(5) 0.9227(10) 0.7038(10) 0.047(2) Uani d 1 . .
    C C7 0.1898(5) 0.7011(12) 0.7244(10) 0.052(2) Uani d 1 . .
    C C8 0.2977(7) 0.7689(14) 0.8681(15) 0.061(4) Uani d 1 . .
    C C9 0.5176(6) 0.5817(10) 0.5665(8) 0.046(2) Uani d 1 . .
    H H9 0.5417 0.6513 0.6024 0.066(13) Uiso calc 1 . .
    C C10 0.5490(6) 0.4571(12) 0.5718(10) 0.055(3) Uani d 1 . .
    H H10 0.5937 0.4430 0.6107 0.066(13) Uiso calc 1 . .
    C C11 0.5134(6) 0.3554(11) 0.5192(10) 0.056(3) Uani d 1 . .
    H H11 0.5338 0.2709 0.5215 0.066(13) Uiso calc 1 . .
    C C12 0.4483(6) 0.3780(11) 0.4635(9) 0.053(3) Uani d 1 . .
    H H12 0.4230 0.3096 0.4276 0.066(13) Uiso calc 1 . .
    C C13 0.4199(5) 0.5063(9) 0.4610(8) 0.043(2) Uani d 1 . .
    H H13 0.3753 0.5220 0.4220 0.066(13) Uiso calc 1 . .
    C C14 0.3902(6) 0.5067(10) 0.7709(9) 0.046(2) Uani d 1 . .
    H H14 0.4198 0.5725 0.8028 0.066(13) Uiso calc 1 . .
    C C15 0.4128(6) 0.3779(12) 0.7809(10) 0.055(3) Uani d 1 . .
    H H15 0.4567 0.3567 0.8197 0.066(13) Uiso calc 1 . .
    C C16 0.3705(7) 0.2823(10) 0.7337(10) 0.055(3) Uani d 1 . .
    H H16 0.3851 0.1945 0.7392 0.066(13) Uiso calc 1 . .
    C C17 0.3064(6) 0.3156(10) 0.6779(9) 0.049(2) Uani d 1 . .
    H H17 0.2762 0.2514 0.6448 0.066(13) Uiso calc 1 . .
    C C18 0.2872(5) 0.4471(10) 0.6717(8) 0.044(2) Uani d 1 . .
    H H18 0.2435 0.4707 0.6335 0.066(13) Uiso calc 1 . .
    H H4B 0.46(4) 0.96(3) 0.72(2) 1.4(15) Uiso d 1 . .
    H H5B 0.248(7) 0.721(12) 0.387(3) 0.05(3) Uiso d 1 . .
loop_
    _atom_site_aniso_label
    _atom_site_aniso_U_11
    _atom_site_aniso_U_22
    _atom_site_aniso_U_33
    _atom_site_aniso_U_12
    _atom_site_aniso_U_13
    _atom_site_aniso_U_23
    Tc1 0.0428(3) 0.0385(4) 0.0354(3) 0.0053(3) 0.0039(4) 0.0030(4)
    Tc2 0.0338(3) 0.0386(4) 0.0356(3) 0.0011(3) 0.0005(3) -0.0025(3)
    O1 0.102(6) 0.047(4) 0.068(5) 0.019(4) 0.007(5) 0.018(5)
    O2 0.101(7) 0.087(7) 0.040(5) 0.013(5) -0.002(4) 0.005(4)
    O3 0.058(4) 0.076(6) 0.092(8) -0.004(4) 0.010(5) 0.025(6)
    O4B 0.081(6) 0.083(7) 0.083(7) -0.007(5) -0.008(5) -0.010(6)
    O5B 0.107(9) 0.183(15) 0.058(6) -0.005(9) -0.027(7) -0.003(7)
    O6 0.063(4) 0.046(4) 0.098(7) 0.016(3) 0.012(6) -0.012(5)
    O7 0.038(4) 0.104(7) 0.070(6) -0.011(4) -0.001(4) 0.002(5)
    O8 0.080(6) 0.121(8) 0.034(4) -0.013(6) 0.006(4) -0.016(5)
    N1 0.041(3) 0.037(4) 0.037(4) 0.003(3) 0.003(4) 0.004(4)
    N2 0.039(3) 0.037(4) 0.035(4) 0.000(3) 0.003(3) -0.002(3)
    C1 0.067(6) 0.052(5) 0.038(5) 0.016(4) 0.011(6) 0.003(5)
    C2 0.062(8) 0.083(10) 0.039(7) 0.004(6) 0.000(5) 0.003(6)
    C3 0.055(5) 0.052(6) 0.058(7) 0.003(5) -0.001(5) 0.019(6)
    O4 0.041(4) 0.036(3) 0.026(4) -0.004(3) 0.000(2) -0.002(3)
    O5 0.034(3) 0.050(4) 0.028(3) -0.003(3) -0.009(2) 0.001(3)
    C6 0.039(4) 0.053(5) 0.049(5) 0.002(4) 0.003(5) -0.017(5)
    C7 0.038(5) 0.070(6) 0.049(6) -0.001(4) 0.006(4) -0.010(6)
    C8 0.064(8) 0.058(7) 0.060(10) -0.018(6) 0.004(6) -0.008(6)
    C9 0.048(5) 0.050(5) 0.042(5) 0.005(4) -0.004(4) -0.002(4)
    C10 0.049(5) 0.059(7) 0.057(6) 0.011(5) 0.006(5) 0.004(5)
    C11 0.063(6) 0.045(5) 0.059(8) 0.015(5) 0.015(5) 0.007(5)
    C12 0.063(6) 0.044(5) 0.051(6) 0.005(5) 0.004(5) -0.010(5)
    C13 0.050(5) 0.034(4) 0.047(5) -0.001(4) -0.004(4) -0.004(4)
    C14 0.054(5) 0.040(5) 0.043(5) 0.004(4) -0.010(4) -0.002(4)
    C15 0.060(6) 0.057(6) 0.049(6) 0.014(5) -0.007(5) 0.004(5)
    C16 0.074(7) 0.039(5) 0.052(7) 0.012(5) 0.005(5) 0.008(4)
    C17 0.057(6) 0.037(5) 0.053(6) -0.010(4) -0.006(4) 0.004(4)
    C18 0.047(5) 0.045(5) 0.041(5) -0.008(4) -0.004(4) -0.002(4)
_geom_special_details
;
 All esds (except the esd in the dihedral angle between two l.s. planes)
 are estimated using the full covariance matrix.  The cell esds are taken
 into account individually in the estimation of esds in distances, angles
 and torsion angles; correlations between esds in cell parameters are only
 used when they are defined by crystal symmetry.  An approximate (isotropic)
 treatment of cell esds is used for estimating esds involving l.s. planes.
;
loop_
    _geom_bond_atom_site_label_1
    _geom_bond_atom_site_label_2
    _geom_bond_site_symmetry_2
    _geom_bond_distance
    _geom_bond_publ_flag
    Tc1 N1 . 2.246(7) ?
    Tc1 C1 . 1.937(10) ?
    Tc1 C2 . 1.919(16) ?
    Tc1 C3 . 1.922(11) ?
    Tc1 O4 . 2.168(9) ?
    Tc1 O5 . 2.170(7) ?
    Tc2 N2 . 2.244(7) ?
    Tc2 O4 . 2.150(7) ?
    Tc2 O5 . 2.158(8) ?
    Tc2 C6 . 1.937(10) ?
    Tc2 C7 . 1.907(10) ?
    Tc2 C8 . 1.951(18) ?
    O1 C1 . 1.162(12) ?
    O2 C2 . 1.183(19) ?
    O3 C3 . 1.162(14) ?
    O4B O4 . 1.441(12) ?
    O5B O5 . 1.433(14) ?
    O6 C6 . 1.155(12) ?
    O7 C7 . 1.176(12) ?
    O8 C8 . 1.13(2) ?
    N1 C9 . 1.377(12) ?
    N1 C13 . 1.327(12) ?
    N2 C14 . 1.342(12) ?
    N2 C18 . 1.339(12) ?
    C9 C10 . 1.412(15) ?
    C10 C11 . 1.391(17) ?
    C11 C12 . 1.380(16) ?
    C12 C13 . 1.426(14) ?
    C14 C15 . 1.401(15) ?
    C15 C16 . 1.376(17) ?
    C16 C17 . 1.389(16) ?
    C17 C18 . 1.408(14) ?
loop_
    _geom_angle_atom_site_label_1
    _geom_angle_atom_site_label_2
    _geom_angle_atom_site_label_3
    _geom_angle_site_symmetry_1
    _geom_angle_site_symmetry_3
    _geom_angle
    _geom_angle_publ_flag
    C1 Tc1 N1 . . 178.7(4) ?
    C1 Tc1 O4 . . 96.3(4) ?
    C1 Tc1 O5 . . 95.8(4) ?
    C2 Tc1 N1 . . 93.6(5) ?
    C2 Tc1 C1 . . 87.6(6) ?
    C2 Tc1 C3 . . 87.4(6) ?
    C2 Tc1 O4 . . 173.0(4) ?
    C2 Tc1 O5 . . 98.4(5) ?
    C3 Tc1 N1 . . 93.4(4) ?
    C3 Tc1 C1 . . 87.1(5) ?
    C3 Tc1 O4 . . 98.7(4) ?
    C3 Tc1 O5 . . 173.6(4) ?
    O4 Tc1 N1 . . 82.5(3) ?
    O4 Tc1 O5 . . 75.4(3) ?
    O5 Tc1 N1 . . 83.6(3) ?
    O4 Tc2 N2 . . 85.1(3) ?
    O4 Tc2 O5 . . 76.0(3) ?
    O5 Tc2 N2 . . 82.2(3) ?
    C6 Tc2 N2 . . 177.5(3) ?
    C6 Tc2 O4 . . 97.4(3) ?
    C6 Tc2 O5 . . 98.8(4) ?
    C6 Tc2 C8 . . 86.6(6) ?
    C7 Tc2 N2 . . 92.6(4) ?
    C7 Tc2 O4 . . 174.8(4) ?
    C7 Tc2 O5 . . 99.1(4) ?
    C7 Tc2 C6 . . 84.9(4) ?
    C7 Tc2 C8 . . 89.3(5) ?
    C8 Tc2 N2 . . 92.7(5) ?
    C8 Tc2 O4 . . 95.5(5) ?
    C8 Tc2 O5 . . 170.4(4) ?
    C9 N1 Tc1 . . 119.8(6) ?
    C13 N1 Tc1 . . 121.9(6) ?
    C13 N1 C9 . . 118.2(8) ?
    C14 N2 Tc2 . . 121.3(6) ?
    C18 N2 Tc2 . . 120.1(6) ?
    C18 N2 C14 . . 118.5(8) ?
    O1 C1 Tc1 . . 178.1(10) ?
    O2 C2 Tc1 . . 178.8(14) ?
    O3 C3 Tc1 . . 177.3(10) ?
    Tc2 O4 Tc1 . . 102.5(3) ?
    O4B O4 Tc1 . . 119.6(7) ?
    O4B O4 Tc2 . . 118.6(6) ?
    Tc2 O5 Tc1 . . 102.2(3) ?
    O5B O5 Tc1 . . 119.3(8) ?
    O5B O5 Tc2 . . 120.7(8) ?
    O6 C6 Tc2 . . 175.4(9) ?
    O7 C7 Tc2 . . 176.2(11) ?
    O8 C8 Tc2 . . 179.2(13) ?
    N1 C9 C10 . . 121.7(10) ?
    C11 C10 C9 . . 119.0(10) ?
    C12 C11 C10 . . 119.5(10) ?
    C11 C12 C13 . . 118.6(10) ?
    N1 C13 C12 . . 123.0(9) ?
    N2 C14 C15 . . 122.2(10) ?
    C16 C15 C14 . . 119.1(10) ?
    C15 C16 C17 . . 119.4(10) ?
    C16 C17 C18 . . 118.2(9) ?
    N2 C18 C17 . . 122.6(9) ?
_shelx_space_group_comment
;
The symmetry employed for this shelxl refinement is uniquely defined
by the following loop, which should always be used as a source of
symmetry information in preference to the above space-group names.
They are only intended as comments.
;
_shelx_estimated_absorpt_T_min     ?
_shelx_estimated_absorpt_T_max     ?
_shelx_hkl_file
;
   0  13   0    1.70    3.68   1
   0  13   1   32.66    4.60   1
   0  13   2    6.19    3.70   1
   0  13   3    8.75    3.84   1
   0  13   4   15.41    4.24   1
   0  12   9   35.19    4.73   1
   0  12   8   -0.26    3.95   1
   0  12   7   18.61    3.69   1
   0  12   6    6.92    3.76   1
   0  12   5    1.47    3.87   1
   0  12   4   41.60    4.49   1
   0  12   3   47.91    4.53   1
   0  12   2   62.45    4.75   1
   0  12   1   22.69    3.78   1
   0  12   0    4.78    3.36   1
   0  11   0   -2.47    3.34   1
   0  11   1   52.25    4.30   1
   0  11   2   37.02    3.88   1
   0  11   3   11.38    3.93   1
   0  11   4  180.02   12.77   1
   0  11   5   12.47    4.00   1
   0  11   6  108.50    7.56   1
   0  11   7   27.49    3.66   1
   0  11   8    5.54    3.31   1
   0  11   9    4.73    3.39   1
   0  11  10   36.34    4.22   1
   0  11  11   15.50    3.92   1
   0  11  12    6.06    3.91   1
   0  10  15    9.09    4.03   1
   0  10  14   76.52    5.27   1
   0  10  13   14.26    4.19   1
   0  10  12  199.10    8.29   1
   0  10  11    5.54    3.50   1
   0  10  10    4.27    3.23   1
   0  10   9   23.99    3.54   1
   0  10   8   21.87    3.40   1
   0  10   7    5.03    3.34   1
   0  10   6  140.63    7.46   1
   0  10   5   23.54    4.17   1
   0  10   4  341.55   15.50   1
   0  10   3    5.95    3.86   1
   0  10   2  317.87   14.74   1
   0  10   1   39.05    3.63   1
   0  10   0   31.45    3.30   1
   0   9   0    3.41    2.56   1
   0   9   1    5.74    2.78   1
   0   9   2    5.55    2.88   1
   0   9   3    3.26    3.07   1
   0   9   4  836.10   28.64   1
   0   9   5   13.55    3.68   1
   0   9   6  366.16   19.42   1
   0   9   7   18.19    3.58   1
   0   9   8   25.09    3.50   1
   0   9   9    3.99    2.85   1
   0   9  10  163.09    9.25   1
   0   9  11    5.60    3.37   1
   0   9  12   36.34    4.31   1
   0   9  13    0.99    3.59   1
   0   9  14  183.32    7.97   1
   0   9  15    4.76    3.73   1
   0   9  16   31.29    4.14   1
   0   8  18   17.42    3.92   1
   0   8  17   -5.81    3.44   1
   0   8  16    6.02    3.40   1
   0   8  15    4.78    3.46   1
   0   8  14  164.57    7.42   1
   0   8  13   75.29    4.76   1
   0   8  12  491.65   24.44   1
   0   8  11    1.74    2.91   1
   0   8  10    4.04    2.88   1
   0   8   9   -1.51    2.84   1
   0   8   8   22.66    2.99   1
   0   8   7   80.97    3.83   1
   0   8   6  206.83    9.46   1
   0   8   5   10.15    3.09   1
   0   8   4  533.99   21.96   1
   0   8   3  100.56    5.79   1
   0   8   2  305.31   13.97   1
   0   8   1   12.34    2.67   1
   0   8   0    2.06    2.61   1
   0   7   0    4.03    2.20   1
   0   7   1  364.89   15.72   1
   0   7   2  109.30    6.18   1
   0   7   3    4.45    2.93   1
   0   7   4 1127.79   29.21   1
   0   7   5  448.15   19.77   1
   0   7   6  833.99   25.86   1
   0   7   7   96.44    5.23   1
   0   7   8    3.09    2.64   1
   0   7   9   29.47    3.22   1
   0   7  10  249.40   12.12   1
   0   7  11  171.17    7.85   1
   0   7  12   31.85    3.54   1
   0   7  13   23.94    3.55   1
   0   7  14  474.48   22.25   1
   0   7  15  101.48    4.90   1
   0   7  16   61.58    4.15   1
   0   7  17   10.66    3.34   1
   0   7  18   27.24    3.85   1
   0   7  19    2.29    3.36   1
   0   6  20   27.04    4.01   1
   0   6  19   57.29    4.37   1
   0   6  18   10.66    3.33   1
   0   6  17    6.26    3.38   1
   0   6  16    2.39    3.10   1
   0   6  15  105.04    5.63   1
   0   6  14  181.66    8.76   1
   0   6  13  206.80   10.50   1
   0   6  12  546.43   21.62   1
   0   6  11   44.08    3.26   1
   0   6  10    2.69    2.54   1
   0   6   9  127.75    6.38   1
   0   6   8  141.26    6.62   1
   0   6   7  492.92   19.51   1
   0   6   6  255.55   10.67   1
   0   6   5    1.81    2.70   1
   0   6   4  944.51   23.33   1
   0   6   3  651.64   19.89   1
   0   6   2  849.80   21.88   1
   0   6   1   53.37    3.22   1
   0   6   0  257.79   12.09   1
   0   5   0    2.03    1.76   1
   0   5   1  929.48   20.03   1
   0   5   2  405.62   13.95   1
   0   5   3    3.28    1.96   1
   0   5   4 1333.12   25.31   1
   0   5   5 1307.72   26.00   1
   0   5   6  783.43   20.85   1
   0   5   7  230.01   10.83   1
   0   5   8  406.46   16.36   1
   0   5   9  144.28    7.57   1
   0   5  10  163.40    8.68   1
   0   5  11  415.93   18.34   1
   0   5  12   -0.76    2.48   1
   0   5  13   -1.32    2.62   1
   0   5  14  177.38    8.64   1
   0   5  15  179.75    7.59   1
   0   5  16   70.96    4.05   1
   0   5  17  134.97    7.45   1
   0   5  18  108.24    6.33   1
   0   5  19    6.06    3.04   1
   0   5  20   51.59    4.33   1
   0   5  21   48.58    4.82   1
   0   4  22   35.84    4.48   1
   0   4  21   16.18    3.64   1
   0   4  20   14.45    3.82   1
   0   4  19   82.11    4.62   1
   0   4  18    2.00    3.14   1
   0   4  17   93.50    6.26   1
   0   4  16  111.59    5.06   1
   0   4  15   83.06    4.05   1
   0   4  14  128.65    5.55   1
   0   4  13  379.50   17.83   1
   0   4  12  414.73   18.17   1
   0   4  11   25.68    2.87   1
   0   4  10 1026.58   25.06   1
   0   4   9  767.85   20.66   1
   0   4   8  139.45    7.38   1
   0   4   7  447.57   14.82   1
   0   4   6  128.58    6.93   1
   0   4   5   89.89    4.82   1
   0   4   4    9.37    1.80   1
   0   4   3 3206.31   33.88   1
   0   4   2 3342.07  166.07   1
   0   4   1  840.83   17.13   1
   0   4   0 2710.94   30.03   1
   0   3   0    3.08    1.39   1
   0   3   1 2067.52   22.87   1
   0   3   2 2311.31   24.45   1
   0   3   3  386.22   11.14   1
   0   3   4  417.85   12.23   1
   0   3   5 1745.55   23.91   1
   0   3   6 1072.43   20.07   1
   0   3   7  535.85   15.19   1
   0   3   8 2213.73   31.05   1
   0   3   9  368.91   14.19   1
   0   3  10   15.09    2.41   1
   0   3  11  579.06   18.36   1
   0   3  12  139.34    7.79   1
   0   3  13   72.05    4.87   1
   0   3  14    2.58    2.53   1
   0   3  15  193.43    8.25   1
   0   3  16  450.23   21.78   1
   0   3  17   52.51    4.25   1
   0   3  18  416.60   21.42   1
   0   3  19   -2.92    3.28   1
   0   3  20   71.10    4.41   1
   0   3  21   28.88    3.98   1
   0   3  22   14.44    3.44   1
   0   2  22    7.65    3.37   1
   0   2  21    1.41    3.40   1
   0   2  20  138.21    6.23   1
   0   2  19   68.62    4.44   1
   0   2  18  102.63    4.91   1
   0   2  17   11.57    3.04   1
   0   2  16  317.40   15.17   1
   0   2  15   93.67    3.93   1
   0   2  14  130.15    6.77   1
   0   2  13  268.23   13.74   1
   0   2  12  242.38   11.18   1
   0   2  11    2.51    2.12   1
   0   2  10 3521.71   40.77   1
   0   2   9  638.63   17.25   1
   0   2   8  363.45   12.92   1
   0   2   7  959.54   18.02   1
   0   2   6  524.97   12.89   1
   0   2   5  388.95   10.81   1
   0   2   4   40.98    2.59   1
   0   2   3 1078.95   15.19   1
   0   2   2 1810.44   87.89   1
   0   2   1  340.87    7.91   1
   0   2   0 6721.67  158.80   1
   0   1   0   -0.24    0.28   1
   0   1   2 4202.42  110.41   1
   0   1   3   80.63    3.96   1
   0   1   4    0.12    1.06   1
   0   1   5  793.92   13.62   1
   0   1   6 1589.20   20.73   1
   0   1   7   46.27    2.64   1
   0   1   8 5116.42  207.90   1
   0   1   9    6.29    1.67   1
   0   1  10   11.18    2.29   1
   0   1  11   65.43    3.36   1
   0   1  12  374.93   15.83   1
   0   1  13   24.76    2.72   1
   0   1  14   81.34    3.65   1
   0   1  15    2.57    2.52   1
   0   1  16  274.23   14.10   1
   0   1  17   11.04    2.95   1
   0   1  18  782.00   29.25   1
   0   1  19   14.39    3.36   1
   0   1  20    6.56    3.54   1
   0   1  21   14.69    3.28   1
   0   1  22    4.38    3.51   1
   0   1  23    1.84    3.37   1
   0   0  23   -4.42    3.42   1
   0   0  22    3.12    3.13   1
   0   0  21    4.32    3.22   1
   0   0  20  191.08    8.57   1
   0   0  19    5.26    3.09   1
   0   0  18   67.00    4.48   1
   0   0  17   10.77    2.74   1
   0   0  16  278.52   14.90   1
   0   0  15    2.62    2.47   1
   0   0  14  163.02    7.76   1
   0   0  13    0.81    2.18   1
   0   0  12  113.61    5.05   1
   0   0  11    6.42    1.94   1
   0   0  10 3217.23   38.46   1
   0   0   9    0.81    1.65   1
   0   0   8  751.02   16.99   1
   0   0   7    1.23    1.35   1
   0   0   6 3208.69  142.84   1
   0   0   5   -0.68    1.28   1
   0   0   4   51.37    2.39   1
   0   0   3    2.99    0.70   1
   0   0   2  465.30    6.43   1
   0   0   1    0.00    0.01   1
   1   0  23    3.33    3.23   1
   1   0  22   25.25    3.87   1
   1   0  21    4.24    3.13   1
   1   0  20  179.27   10.06   1
   1   0  19   11.53    3.17   1
   1   0  18  534.86   24.51   1
   1   0  17    2.78    2.73   1
   1   0  16  227.91   11.53   1
   1   0  15   -1.81    2.44   1
   1   0  14  260.99   11.57   1
   1   0  13    3.53    2.21   1
   1   0  12  125.95    6.49   1
   1   0  11   -1.95    1.95   1
   1   0  10  292.42   12.79   1
   1   0   9    0.56    1.61   1
   1   0   8 2695.13   30.99   1
   1   0   7    0.70    1.35   1
   1   0   6 2649.93   26.62   1
   1   0   5   -0.35    1.24   1
   1   0   4 2284.96   97.96   1
   1   0   3    3.78    0.84   1
   1   0   2 6220.93  126.40   1
   1   0   0    0.11    0.09   1
   1   1   0 6086.31  120.16   1
   1   1   1  150.08    4.70   1
  -1  -1  -2 1720.60   77.84   1
  -1  -1  -3  254.27    6.51   1
   1   1   4  966.31   13.49   1
   1   1   5  772.69   13.36   1
   1   1   6 1854.11   22.35   1
   1   1   7  247.87    9.72   1
   1   1   8  470.50   13.83   1
   1   1   9   78.82    3.49   1
   1   1  10 1238.52   24.14   1
   1   1  11   60.33    3.76   1
   1   1  12  845.20   22.77   1
   1   1  13  130.69    6.22   1
   1   1  14  296.34   15.35   1
   1   1  15   42.80    3.11   1
   1   1  16  223.16   12.00   1
   1   1  17    2.45    2.86   1
   1   1  18   51.52    3.96   1
   1   1  19   14.03    3.26   1
   1   1  20   77.02    4.54   1
   1   1  21   -0.75    3.29   1
   1   1  22   81.42    4.91   1
   1   1  23   -1.22    3.71   1
   1   2  22   23.64    3.69   1
   1   2  21   31.99    3.69   1
   1   2  20   65.88    4.21   1
   1   2  19   14.21    3.10   1
   1   2  18  302.69   13.59   1
   1   2  17   26.20    3.14   1
   1   2  16  283.81   14.85   1
   1   2  15   31.93    3.10   1
   1   2  14  161.81    7.19   1
   1   2  13   61.05    3.24   1
   1   2  12  183.82    8.59   1
   1   2  11  297.59   13.95   1
   1   2  10  338.98   13.92   1
   1   2   9  159.55    8.01   1
   1   2   8 1769.56   25.87   1
   1   2   7  300.94   11.06   1
   1   2   6 2023.62   24.46   1
   1   2   5  750.62   14.64   1
   1   2   4 2069.28   22.69   1
   1   2   3  204.53    7.41   1
   1   2   2 1083.99   14.56   1
   1   2   1 1429.16   15.85   1
   1   2   0    1.78    0.91   1
   1   3   0 1975.90   22.06   1
   1   3   1  256.30    9.15   1
   1   3   2 1647.60   21.52   1
   1   3   3 1814.51   22.58   1
   1   3   4  650.06   14.78   1
   1   3   5   69.74    3.95   1
   1   3   6  302.87   11.51   1
   1   3   7  771.81   17.76   1
   1   3   8  406.62   13.67   1
   1   3   9  459.41   15.57   1
   1   3  10 1106.10   23.79   1
   1   3  11   32.97    2.68   1
   1   3  12  659.13   20.78   1
   1   3  13  430.74   18.28   1
   1   3  14  384.68   18.40   1
   1   3  15  186.89    9.67   1
   1   3  16  255.48   13.67   1
   1   3  17   31.19    3.39   1
   1   3  18   12.89    3.31   1
   1   3  19   54.40    4.07   1
   1   3  20   45.59    4.00   1
   1   3  21   15.62    3.61   1
   1   3  22   31.84    4.10   1
   1   4  22   30.70    4.02   1
   1   4  21   38.12    4.19   1
   1   4  20   92.79    4.68   1
   1   4  19   12.71    3.44   1
   1   4  18  143.19    9.39   1
   1   4  17  123.09    6.26   1
   1   4  16  189.30    9.91   1
   1   4  15  174.11   10.21   1
   1   4  14  101.92    5.18   1
   1   4  13   92.54    4.26   1
   1   4  12   63.31    4.05   1
   1   4  11  630.26   20.99   1
   1   4  10  192.71    8.34   1
   1   4   9  145.87    8.36   1
   1   4   8  567.78   17.99   1
   1   4   7  106.44    5.46   1
   1   4   6  460.88   15.57   1
   1   4   5 1196.34   23.03   1
   1   4   4 1187.13   22.05   1
   1   4   3   86.02    3.35   1
   1   4   2  519.54   13.96   1
   1   4   1  953.32   18.17   1
   1   4   0    2.31    1.44   1
   1   5   0 1002.26   21.01   1
   1   5   1  166.50    8.79   1
   1   5   2  625.27   16.96   1
   1   5   3 1656.59   27.32   1
   1   5   4  187.54    9.27   1
   1   5   5  213.04    9.78   1
   1   5   6   25.71    2.39   1
   1   5   7  471.34   17.13   1
   1   5   8  230.58   11.63   1
   1   5   9  224.88   11.59   1
   1   5  10  522.58   20.52   1
   1   5  11   28.59    2.96   1
   1   5  12  183.39    8.37   1
   1   5  13  172.50    8.70   1
   1   5  14  123.90    5.67   1
   1   5  15   61.92    3.73   1
   1   5  16   70.39    4.55   1
   1   5  17   71.19    4.11   1
   1   5  18    0.90    3.12   1
   1   5  19   50.45    4.05   1
   1   5  20   21.16    3.95   1
   1   5  21    8.88    4.07   1
   1   6  20   66.32    4.65   1
   1   6  19    1.25    3.52   1
   1   6  18   77.52    4.54   1
   1   6  17   48.53    3.85   1
   1   6  16  124.81    5.04   1
   1   6  15  113.75    4.78   1
   1   6  14  120.13    6.04   1
   1   6  13   12.24    3.20   1
   1   6  12   45.47    3.38   1
   1   6  11   97.19    5.34   1
   1   6  10  200.47   11.39   1
   1   6   9   39.15    3.26   1
   1   6   8  530.62   20.46   1
   1   6   7  156.44    8.47   1
   1   6   6  623.79   20.75   1
   1   6   5  928.59   24.35   1
   1   6   4  783.09   22.21   1
   1   6   3   14.80    2.39   1
   1   6   2  439.73   16.20   1
   1   6   1  429.96   15.16   1
   1   6   0    2.25    1.92   1
   1   7   0  807.00   23.13   1
   1   7   1   30.56    2.91   1
   1   7   2  499.25   18.61   1
   1   7   3  393.93   17.39   1
   1   7   4  779.79   23.67   1
   1   7   5    9.28    2.94   1
   1   7   6  239.64   12.34   1
   1   7   7  157.07    7.40   1
   1   7   8   98.00    5.48   1
   1   7   9   42.24    3.38   1
   1   7  10  240.88   13.98   1
   1   7  11   13.40    3.05   1
   1   7  12  432.56   20.65   1
   1   7  13  154.34    8.05   1
   1   7  14  143.40    8.15   1
   1   7  15   28.05    3.69   1
   1   7  16   77.24    4.55   1
   1   7  17   15.42    3.82   1
   1   7  18   30.80    3.72   1
   1   7  19   21.39    3.92   1
   1   8  18   55.55    4.85   1
   1   8  17    3.67    3.45   1
   1   8  16   55.97    4.36   1
   1   8  15   22.99    4.01   1
   1   8  14  198.58    8.85   1
   1   8  13    1.60    3.46   1
   1   8  12   91.65    4.52   1
   1   8  11   49.66    3.93   1
   1   8  10  128.78    5.10   1
   1   8   9   22.53    3.18   1
   1   8   8  338.70   17.97   1
   1   8   7   17.57    3.16   1
   1   8   6  286.96   13.93   1
   1   8   5  139.35    7.26   1
   1   8   4  214.82    9.21   1
   1   8   3    6.49    2.85   1
   1   8   2  323.51   15.67   1
   1   8   1    5.70    2.63   1
   1   8   0    3.35    2.46   1
   1   9   0  389.76   18.34   1
   1   9   1    2.46    3.11   1
   1   9   2  283.54   15.12   1
   1   9   3    0.09    3.14   1
   1   9   4   78.17    3.91   1
   1   9   5   23.48    3.40   1
   1   9   6  224.55   10.57   1
   1   9   7   10.96    3.39   1
   1   9   8   79.86    4.26   1
   1   9   9    4.08    3.35   1
   1   9  10  184.72    8.92   1
   1   9  11    8.66    3.28   1
   1   9  12  236.94   10.46   1
   1   9  13    8.89    3.53   1
   1   9  14   77.70    4.83   1
   1   9  15    1.19    3.47   1
   1   9  16   46.43    4.35   1
   1  10  15    0.78    3.77   1
   1  10  14   50.43    4.78   1
   1  10  13    3.75    3.60   1
   1  10  12   17.86    4.04   1
   1  10  11   28.11    3.77   1
   1  10  10   52.27    4.30   1
   1  10   9    6.36    3.28   1
   1  10   8  118.02    6.16   1
   1  10   7   51.76    4.28   1
   1  10   6  174.80    9.24   1
   1  10   5   32.23    4.14   1
   1  10   4  338.50   17.52   1
   1  10   3    9.09    3.78   1
   1  10   2  235.37   11.31   1
   1  10   1   10.55    3.32   1
   1  10   0   -1.45    2.94   1
   1  11   0  142.17    7.84   1
   1  11   1   46.89    3.99   1
   1  11   2  122.87    5.21   1
   1  11   3   31.92    4.06   1
   1  11   4   82.47    4.79   1
   1  11   5   -1.61    3.37   1
   1  11   6   16.53    3.72   1
   1  11   7   19.47    3.82   1
   1  11   8    8.53    3.38   1
   1  11   9   26.72    4.04   1
   1  11  10   47.52    4.80   1
   1  11  11    1.38    3.85   1
   1  11  12   64.30    4.97   1
   1  12   9   13.51    3.90   1
   1  12   8   34.36    4.52   1
   1  12   7   25.37    4.48   1
   1  12   6   55.10    4.79   1
   1  12   5   43.66    4.58   1
   1  12   4   58.94    4.60   1
   1  12   3   14.42    3.72   1
   1  12   2    5.63    3.83   1
   1  12   1   27.74    4.06   1
   1  12   0    5.12    3.41   1
   1  13   0   31.56    4.62   1
   1  13   1   17.51    3.97   1
   1  13   2   24.54    4.13   1
   1  13   3   39.41    4.55   1
   1  13   4    1.61    4.22   1
   2  13   0    0.53    3.87   1
   2  13   1   18.58    4.27   1
   2  13   2   14.56    4.03   1
   2  13   3    3.74    3.74   1
   2  12   9    6.50    4.14   1
   2  12   8    6.87    3.64   1
   2  12   7   37.17    4.66   1
   2  12   6    5.11    4.05   1
   2  12   5   -1.71    3.85   1
   2  12   4   19.18    3.91   1
   2  12   3   39.97    4.29   1
   2  12   2   32.76    3.95   1
   2  12   1   18.57    3.82   1
   2  12   0   67.90    4.75   1
   2  11   0   -4.57    3.54   1
   2  11   1   27.12    4.12   1
   2  11   2  139.56    7.40   1
   2  11   3    0.85    3.47   1
   2  11   4   25.05    3.95   1
   2  11   5   62.09    4.37   1
   2  11   6   38.67    4.02   1
   2  11   7    7.97    3.58   1
   2  11   8  138.73    6.74   1
   2  11   9   -0.48    3.65   1
   2  11  10    9.10    3.41   1
   2  11  11   28.49    4.17   1
   2  11  12    9.00    3.79   1
   2  10  14   33.93    4.47   1
   2  10  13   20.61    3.77   1
   2  10  12   18.74    3.55   1
   2  10  11   -4.24    3.56   1
   2  10  10  180.29    8.32   1
   2  10   9   10.88    3.77   1
   2  10   8   42.26    4.23   1
   2  10   7   19.34    3.69   1
   2  10   6   51.72    4.25   1
   2  10   5    1.17    3.37   1
   2  10   4    8.38    3.37   1
   2  10   3   92.41    4.73   1
   2  10   2   58.38    3.96   1
   2  10   1   15.27    3.63   1
   2  10   0  510.47   24.41   1
   2   9   0    1.69    2.79   1
   2   9   1    7.40    3.15   1
   2   9   2  416.17   19.93   1
   2   9   3    6.01    2.79   1
   2   9   4   64.35    3.70   1
   2   9   5    8.58    3.07   1
   2   9   6  188.89    8.82   1
   2   9   7   30.99    3.71   1
   2   9   8  524.55   26.12   1
   2   9   9   53.65    4.48   1
   2   9  10   16.81    3.45   1
   2   9  11    1.36    3.32   1
   2   9  12   36.48    3.99   1
   2   9  13   -2.79    3.35   1
   2   9  14    6.50    3.50   1
   2   9  15    0.60    3.49   1
   2   9  16   27.34    4.48   1
   2   8  18    7.54    3.87   1
   2   8  17    2.17    3.70   1
   2   8  16  172.40    9.14   1
   2   8  15   10.26    3.87   1
   2   8  14   91.03    4.52   1
   2   8  13   11.81    3.34   1
   2   8  12   41.82    3.59   1
   2   8  11   30.68    3.84   1
   2   8  10  397.77   19.85   1
   2   8   9   54.14    4.19   1
   2   8   8   98.19    5.61   1
   2   8   7    4.92    3.03   1
   2   8   6  274.10   13.82   1
   2   8   5   15.88    2.90   1
   2   8   4   31.95    2.97   1
   2   8   3   15.19    2.68   1
   2   8   2   78.66    3.51   1
   2   8   1   15.04    3.08   1
   2   8   0  820.52   25.63   1
   2   7   0   -3.62    2.55   1
   2   7   1  158.51    7.13   1
   2   7   2  749.78   23.18   1
   2   7   3   14.80    2.86   1
   2   7   4   82.10    4.80   1
   2   7   5   93.13    4.71   1
   2   7   6  227.72   11.79   1
   2   7   7   66.03    3.74   1
   2   7   8  701.44   24.66   1
   2   7   9   -4.33    3.18   1
   2   7  10   17.23    3.24   1
   2   7  11   22.30    3.24   1
   2   7  12   17.56    3.08   1
   2   7  13   25.65    3.34   1
   2   7  14   12.16    3.26   1
   2   7  15   14.46    3.21   1
   2   7  16  169.21    8.21   1
   2   7  17   24.34    3.80   1
   2   7  18  137.04    6.40   1
   2   7  19    8.33    3.60   1
   2   6  20   14.76    3.60   1
   2   6  19   13.65    3.66   1
   2   6  18   17.59    3.49   1
   2   6  17    9.26    3.41   1
   2   6  16  125.90    6.75   1
   2   6  15   57.93    4.10   1
   2   6  14  174.77    7.29   1
   2   6  13  110.65    5.92   1
   2   6  12   57.53    3.63   1
   2   6  11    7.97    2.89   1
   2   6  10  575.06   21.86   1
   2   6   9  137.21    7.88   1
   2   6   8   98.08    4.08   1
   2   6   7  120.34    5.34   1
   2   6   6  200.42    9.48   1
   2   6   5   21.97    2.56   1
   2   6   4   50.20    3.58   1
   2   6   3  311.25   14.48   1
   2   6   2  223.04   10.93   1
   2   6   1  238.07   11.66   1
   2   6   0  673.29   19.48   1
   2   5   0    0.58    1.80   1
   2   5   1  429.60   14.47   1
   2   5   2  560.92   16.72   1
   2   5   3   45.56    2.98   1
   2   5   4  377.42   14.90   1
   2   5   5  313.13   13.92   1
   2   5   6  557.11   17.96   1
   2   5   7  294.21   14.50   1
   2   5   8  507.66   18.42   1
   2   5   9   92.66    4.23   1
   2   5  10   45.49    3.07   1
   2   5  11   52.55    3.05   1
   2   5  12    8.88    2.47   1
   2   5  13    9.70    2.58   1
   2   5  14   17.97    2.76   1
   2   5  15  105.93    4.55   1
   2   5  16   90.59    5.95   1
   2   5  17   56.25    3.88   1
   2   5  18   82.98    4.59   1
   2   5  19    5.30    3.16   1
   2   5  20   27.64    3.88   1
   2   5  21   11.54    3.91   1
   2   4  21    3.86    3.90   1
   2   4  20   14.59    3.37   1
   2   4  19   71.04    4.37   1
   2   4  18   28.52    3.62   1
   2   4  17   20.30    3.39   1
   2   4  16   69.84    3.91   1
   2   4  15   77.38    3.84   1
   2   4  14  210.68   10.75   1
   2   4  13   55.16    3.80   1
   2   4  12  469.61   18.69   1
   2   4  11   27.67    2.71   1
   2   4  10  264.72   13.46   1
   2   4   9  319.77   13.81   1
   2   4   8   92.62    4.44   1
   2   4   7  228.16   10.67   1
   2   4   6  137.60    7.37   1
   2   4   5  197.74    9.08   1
   2   4   4  422.47   14.78   1
   2   4   3  967.92   19.84   1
   2   4   2  487.64   14.07   1
   2   4   1  424.43   13.14   1
   2   4   0 1527.44   23.06   1
   2   3   0    1.60    1.37   1
   2   3   1   33.93    1.71   1
   2   3   2  250.17    9.44   1
   2   3   3   34.71    1.80   1
   2   3   4  656.22   15.41   1
  -2  -3  -5  545.85   15.01   1
  -2  -3  -6  638.06   16.79   1
  -2  -3  -7  276.14   11.50   1
  -2  -3  -8  412.35   14.12   1
   2   3   9   54.63    3.15   1
   2   3  10  412.36   15.31   1
   2   3  11  484.22   17.57   1
   2   3  12   27.69    2.97   1
   2   3  13  121.92    6.16   1
   2   3  14  124.78    7.09   1
   2   3  15   60.87    3.41   1
   2   3  16  154.69    7.70   1
   2   3  17  185.22    9.44   1
   2   3  18  155.58    7.44   1
   2   3  19   -1.88    3.07   1
   2   3  20  108.32    5.43   1
   2   3  21   22.44    3.70   1
   2   3  22   36.72    4.42   1
   2   2  22   87.67    5.42   1
   2   2  21   28.18    3.66   1
   2   2  20    4.76    3.47   1
   2   2  19   16.54    3.30   1
   2   2  18   18.42    3.17   1
   2   2  17    3.53    2.80   1
   2   2  16   27.72    2.96   1
   2   2  15   50.55    3.26   1
   2   2  14  490.54   19.60   1
   2   2  13  103.23    5.06   1
   2   2  12 1306.83   28.16   1
   2   2  11   24.85    2.53   1
   2   2  10  184.09   10.13   1
   2   2   9  197.12    9.55   1
   2   2   8  146.24    7.27   1
  -2  -2  -7  294.42   10.69   1
  -2  -2  -6  432.44   12.09   1
  -2  -2  -5  110.32    5.60   1
  -2  -2  -4   91.02    4.76   1
  -2  -2  -3   76.14    4.08   1
   2   2   2  159.62    6.88   1
   2   2   1    1.92    1.24   1
   2   2   0  373.44    9.17   1
   2   1   0   -1.09    0.79   1
   2   1   1  155.21    5.29   1
   2   1   2  740.23   10.84   1
  -2  -1  -3  941.51   13.41   1
  -2  -1  -4 1064.30   16.07   1
  -2  -1  -5  348.54   10.32   1
   2   1   6 1484.95   21.04   1
   2   1   7   16.46    1.66   1
   2   1   8  176.89    8.18   1
   2   1   9   87.90    4.48   1
   2   1  10  354.06   14.04   1
   2   1  11   90.32    4.89   1
   2   1  12  363.96   15.47   1
   2   1  13   48.34    2.89   1
   2   1  14  198.99    8.65   1
   2   1  15   23.49    2.72   1
   2   1  16   37.62    3.17   1
   2   1  17   10.37    2.76   1
   2   1  18   53.58    3.87   1
   2   1  19    3.54    2.92   1
   2   1  20  350.17   15.87   1
   2   1  21    2.30    3.43   1
   2   1  22   19.38    4.01   1
   2   0  22  148.89    7.84   1
   2   0  21   -1.85    3.30   1
   2   0  20    9.12    3.83   1
   2   0  19    4.02    2.93   1
   2   0  18   70.08    4.04   1
   2   0  17    1.00    2.51   1
   2   0  16   39.94    3.15   1
   2   0  15   -2.28    2.47   1
   2   0  14  208.73   10.87   1
   2   0  13   -1.51    2.34   1
   2   0  12 1353.47   29.02   1
   2   0  11   -2.37    1.99   1
   2   0  10  249.41   12.03   1
   2   0   9    0.42    1.57   1
   2   0   8   43.22    2.16   1
   2   0   7    2.69    1.51   1
   2   0   6  171.62    8.57   1
   2   0   5    0.85    2.05   1
   2   0   4  604.57   12.24   1
   2   0   3    1.28    1.12   1
   2   0   2 6816.90  157.18   1
   2   0   1    0.51    0.75   1
   2   0   0 1584.56   67.20   1
   3   0  22   19.52    4.14   1
   3   0  21   -1.44    3.67   1
   3   0  20  329.82   16.28   1
   3   0  19   -2.66    3.22   1
   3   0  18   92.34    5.27   1
   3   0  17   -6.70    2.71   1
   3   0  16   97.34    4.34   1
   3   0  15    1.27    2.39   1
   3   0  14  299.33   13.78   1
   3   0  13    6.13    2.30   1
   3   0  12   57.54    3.22   1
   3   0  11   -0.10    2.06   1
   3   0  10  452.57   16.18   1
   3   0   9    2.96    1.60   1
   3   0   8   87.29    4.31   1
   3   0   7    1.66    1.56   1
   3   0   6 2196.92   27.93   1
   3   0   5    3.54    1.49   1
   3   0   4 2587.40   26.50   1
   3   0   3   -1.43    1.36   1
   3   0   2 1548.33   18.35   1
   3   0   1    2.55    1.26   1
   3   0   0    0.95    1.22   1
   3   1   0  652.42   11.93   1
   3   1   1  196.98    7.31   1
   3   1   2 1427.81   17.35   1
   3   1   3  650.82   13.06   1
   3   1   4  884.37   15.74   1
  -3  -1  -5  525.65   13.50   1
   3   1   6  621.45   15.56   1
   3   1   7   25.81    1.86   1
   3   1   8   26.91    2.16   1
   3   1   9   31.94    2.24   1
   3   1  10   66.81    3.19   1
   3   1  11   48.69    2.70   1
   3   1  12  826.39   23.73   1
   3   1  13   30.04    2.86   1
   3   1  14  271.13   13.55   1
   3   1  15   43.58    3.16   1
   3   1  16   15.53    3.06   1
   3   1  17    2.75    2.59   1
   3   1  18   47.47    3.73   1
   3   1  19    1.88    3.16   1
   3   1  20   10.33    3.73   1
   3   1  21    3.71    3.38   1
   3   1  22  107.03    5.52   1
   3   2  22   24.73    4.20   1
   3   2  21    9.41    3.53   1
   3   2  20  138.92    7.22   1
   3   2  19    2.29    3.12   1
   3   2  18  107.91    5.25   1
   3   2  17   32.77    3.37   1
   3   2  16  117.44    7.25   1
   3   2  15   33.29    3.07   1
   3   2  14  174.25    9.06   1
   3   2  13   67.62    3.40   1
   3   2  12  140.66    7.22   1
   3   2  11  247.26   13.14   1
   3   2  10  576.82   18.30   1
  -3  -2  -9   41.20    2.32   1
  -3  -2  -8  250.06   11.10   1
  -3  -2  -7   73.30    3.05   1
  -3  -2  -6  641.34   16.74   1
  -3  -2  -5  444.09   11.98   1
  -3  -2  -4 1356.59   19.44   1
   3   2   3  312.77    9.56   1
   3   2   2  119.71    6.25   1
   3   2   1  735.29   14.22   1
   3   2   0    3.27    1.62   1
   3   3   0  314.59   10.40   1
   3   3   1  361.35   10.71   1
   3   3   2  545.30   13.52   1
   3   3   3  513.67   13.76   1
   3   3   4  799.15   17.73   1
  -3  -3  -5   69.87    3.48   1
  -3  -3  -6   29.53    2.16   1
  -3  -3  -7  381.86   14.35   1
  -3  -3  -8  117.80    6.12   1
  -3  -3  -9  332.04   13.68   1
  -3  -3 -10  305.05   13.86   1
  -3  -3 -11   22.20    2.58   1
   3   3  12  649.65   22.31   1
   3   3  13  178.22    8.19   1
   3   3  14  382.47   16.94   1
   3   3  15  108.63    5.58   1
   3   3  16   76.05    3.82   1
   3   3  17    6.86    3.09   1
   3   3  18   26.30    3.42   1
   3   3  19   33.79    3.78   1
   3   3  20    8.46    3.34   1
   3   3  21   13.28    3.47   1
   3   3  22   49.96    4.58   1
   3   4  21   16.64    3.60   1
   3   4  20   63.47    5.41   1
   3   4  19   -2.52    3.48   1
   3   4  18  150.08    7.32   1
   3   4  17  110.69    6.04   1
   3   4  16   91.06    4.28   1
   3   4  15  135.09    6.53   1
   3   4  14   80.17    3.93   1
   3   4  13  133.27    6.60   1
  -3  -4 -12   24.69    2.72   1
  -3  -4 -11  124.58    4.97   1
  -3  -4 -10   77.23    4.63   1
  -3  -4  -9  184.21    8.65   1
  -3  -4  -8  242.55   12.98   1
  -3  -4  -7  191.85    9.67   1
   3   4   6  554.93   17.33   1
   3   4   5  445.25   15.12   1
   3   4   4  409.51   14.22   1
   3   4   3  126.41    7.01   1
   3   4   2  276.45   11.63   1
   3   4   1  375.32   13.04   1
   3   4   0    3.84    1.56   1
   3   5   0  829.38   20.26   1
   3   5   1  348.95   13.56   1
   3   5   2  446.44   15.77   1
   3   5   3  670.29   19.68   1
   3   5   4   65.58    3.93   1
   3   5   5  127.67    6.70   1
   3   5   6   42.97    2.69   1
   3   5   7  153.93    7.55   1
   3   5   8  258.95   13.43   1
   3   5   9  188.94    8.83   1
  -3  -5 -10  264.98   13.94   1
  -3  -5 -11    2.22    2.70   1
   3   5  12  110.45    6.83   1
   3   5  13   82.47    4.59   1
   3   5  14   90.56    3.99   1
   3   5  15   22.12    3.49   1
   3   5  16   88.09    4.36   1
   3   5  17   12.91    3.39   1
   3   5  18    5.27    3.12   1
   3   5  19   42.43    4.19   1
   3   5  20   25.07    3.94   1
   3   6  20   13.71    4.05   1
   3   6  19   15.14    3.78   1
   3   6  18   83.03    4.86   1
   3   6  17   40.35    4.00   1
   3   6  16  136.92    5.25   1
   3   6  15   51.47    3.99   1
   3   6  14   23.10    3.26   1
   3   6  13    8.49    3.03   1
   3   6  12    5.61    2.75   1
   3   6  11   49.61    3.40   1
   3   6  10   99.32    4.81   1
   3   6   9   15.46    3.14   1
   3   6   8  875.07   25.98   1
   3   6   7   79.31    3.64   1
   3   6   6  362.08   17.01   1
   3   6   5  429.77   18.21   1
   3   6   4  217.03   12.17   1
   3   6   3    6.65    2.41   1
   3   6   2  554.52   19.73   1
   3   6   1  158.46    7.99   1
   3   6   0    0.53    2.06   1
   3   7   0 1349.57   30.64   1
   3   7   1   85.27    4.17   1
   3   7   2  299.44   14.66   1
   3   7   3   98.52    4.87   1
   3   7   4  143.39    7.52   1
   3   7   5    1.59    2.59   1
   3   7   6  307.68   15.77   1
   3   7   7   38.92    3.39   1
   3   7   8   78.99    4.12   1
   3   7   9   72.11    4.00   1
   3   7  10  457.70   21.59   1
   3   7  11    9.04    3.34   1
   3   7  12   71.71    4.73   1
   3   7  13   25.97    3.53   1
   3   7  14  137.46    5.46   1
   3   7  15   31.25    3.97   1
   3   7  16  141.14    7.21   1
   3   7  17   14.86    4.00   1
   3   7  18   21.59    4.04   1
   3   7  19    8.35    3.90   1
   3   8  17    7.74    3.85   1
   3   8  16   79.86    5.60   1
   3   8  15   -1.26    3.70   1
   3   8  14   72.28    4.46   1
   3   8  13    5.31    3.23   1
   3   8  12   41.32    3.86   1
   3   8  11    5.19    3.19   1
   3   8  10   19.21    3.20   1
   3   8   9   41.65    4.08   1
   3   8   8  539.03   24.42   1
   3   8   7   44.02    3.64   1
   3   8   6  126.86    6.52   1
   3   8   5   11.11    2.96   1
   3   8   4   32.28    3.17   1
   3   8   3    2.63    2.93   1
   3   8   2  391.33   16.50   1
   3   8   1   35.27    3.24   1
   3   8   0    2.03    2.56   1
   3   9   0  711.43   26.92   1
   3   9   1   22.02    3.40   1
   3   9   2   44.38    3.70   1
   3   9   3   19.83    3.26   1
   3   9   4   30.29    3.30   1
   3   9   5   12.49    3.25   1
   3   9   6  107.49    5.56   1
   3   9   7    8.73    3.49   1
   3   9   8  102.49    5.22   1
   3   9   9   10.84    3.83   1
   3   9  10  350.43   18.64   1
   3   9  11    5.98    3.61   1
   3   9  12   49.55    4.25   1
   3   9  13   -3.04    3.57   1
   3   9  14   47.07    4.38   1
   3   9  15   -1.51    3.88   1
   3   9  16   75.94    5.40   1
   3  10  14   18.60    4.07   1
   3  10  13    6.03    3.79   1
   3  10  12   15.50    3.79   1
   3  10  11   13.68    3.94   1
   3  10  10   10.69    3.47   1
   3  10   9    5.52    3.70   1
   3  10   8  234.54   10.85   1
   3  10   7   24.03    3.73   1
   3  10   6  139.54    6.92   1
   3  10   5   71.49    4.42   1
   3  10   4   95.01    4.68   1
   3  10   3    7.93    3.37   1
   3  10   2  280.62   15.96   1
   3  10   1    5.86    3.43   1
   3  10   0   -6.40    3.19   1
   3  11   0  278.38   13.15   1
   3  11   1   12.39    3.98   1
   3  11   2   66.63    4.63   1
   3  11   3   58.39    5.20   1
   3  11   4   13.45    3.88   1
   3  11   5   -2.85    3.50   1
   3  11   6   24.62    3.72   1
   3  11   7   18.28    4.02   1
   3  11   8    6.94    3.76   1
   3  11   9   22.21    4.15   1
   3  11  10   91.73    5.30   1
   3  11  11    3.44    3.84   1
   3  11  12   24.63    4.54   1
   3  12   8   59.45    5.07   1
   3  12   7   10.17    4.26   1
   3  12   6   52.84    4.89   1
   3  12   5   83.04    5.24   1
   3  12   4   40.55    4.68   1
   3  12   3   -1.85    3.81   1
   3  12   2   12.05    4.16   1
   3  12   1   16.26    4.11   1
   3  12   0    0.62    3.53   1
   4  12   7   12.52    4.25   1
   4  12   6   -3.69    4.06   1
   4  12   5    7.54    4.02   1
   4  12   4   25.37    4.19   1
   4  12   3   29.65    4.59   1
   4  12   2   64.92    4.75   1
   4  12   1   15.86    4.28   1
   4  12   0   25.52    4.27   1
   4  11   0   -4.54    3.55   1
   4  11   1   46.03    4.44   1
   4  11   2   29.11    4.15   1
   4  11   3   15.27    4.07   1
   4  11   4  123.48    5.65   1
   4  11   5   18.17    4.22   1
   4  11   6  102.75    5.36   1
   4  11   7   14.93    4.08   1
   4  11   8   20.38    4.01   1
   4  11   9    9.44    3.94   1
   4  11  10   34.36    4.36   1
   4  11  11   27.96    4.52   1
   4  10  13    3.29    4.49   1
   4  10  12   94.30    5.75   1
   4  10  11   -3.69    3.81   1
   4  10  10   43.47    4.73   1
   4  10   9   32.08    4.13   1
   4  10   8   18.48    3.53   1
   4  10   7    5.23    3.51   1
   4  10   6  107.98    5.24   1
   4  10   5   10.40    3.91   1
   4  10   4  156.89    8.67   1
   4  10   3   39.58    4.12   1
   4  10   2  211.08   10.65   1
   4  10   1   22.16    3.52   1
   4  10   0  152.90    7.61   1
   4   9   0   -0.77    2.88   1
   4   9   1   24.71    3.23   1
   4   9   2  113.77    5.12   1
   4   9   3   15.35    3.42   1
   4   9   4  515.29   24.58   1
   4   9   5    0.09    3.48   1
   4   9   6  226.12   10.19   1
   4   9   7   44.58    4.02   1
   4   9   8  170.39    7.60   1
   4   9   9    1.67    3.26   1
   4   9  10   86.36    4.79   1
   4   9  11    9.48    3.77   1
   4   9  12   32.58    4.24   1
   4   9  13   -3.91    3.84   1
   4   9  14   95.84    5.43   1
   4   9  15    3.46    3.82   1
   4   8  17   -1.01    3.56   1
   4   8  16   33.20    4.07   1
   4   8  15   -1.52    3.91   1
   4   8  14  124.72    6.36   1
   4   8  13   36.94    4.32   1
   4   8  12  291.74   15.51   1
   4   8  11    4.21    3.19   1
   4   8  10   86.33    4.48   1
   4   8   9    6.10    2.86   1
   4   8   8   35.91    3.31   1
   4   8   7   46.11    3.69   1
   4   8   6  147.81    6.99   1
   4   8   5    0.09    2.97   1
   4   8   4  305.34   18.37   1
   4   8   3   29.68    3.47   1
   4   8   2  170.63    9.78   1
   4   8   1    8.36    2.67   1
   4   8   0  171.18    8.61   1
   4   7   0    3.93    2.36   1
   4   7   1  176.00    9.87   1
   4   7   2  226.40   13.48   1
   4   7   3   -2.33    2.84   1
   4   7   4  424.52   20.18   1
   4   7   5  160.51    7.04   1
   4   7   6  564.87   22.67   1
   4   7   7   38.73    3.57   1
   4   7   8  258.93   13.51   1
   4   7   9   18.09    3.32   1
   4   7  10  154.45    8.59   1
   4   7  11   97.17    5.36   1
   4   7  12   45.36    3.88   1
   4   7  13   16.68    3.33   1
   4   7  14  259.05   11.27   1
   4   7  15   50.81    4.53   1
   4   7  16   80.85    4.80   1
   4   7  17    7.02    3.68   1
   4   7  18   60.10    4.36   1
   4   6  19   33.33    4.19   1
   4   6  18    4.09    3.56   1
   4   6  17    9.28    3.29   1
  -4  -6 -16   17.64    3.69   1
  -4  -6 -15   36.06    3.82   1
  -4  -6 -14   97.41    5.63   1
  -4  -6 -13  110.09    5.17   1
  -4  -6 -12  286.33   15.57   1
  -4  -6 -11    7.38    2.96   1
  -4  -6 -10  116.93    6.42   1
   4   6   9   45.51    3.21   1
   4   6   8   83.80    3.86   1
   4   6   7  258.92   12.63   1
   4   6   6  140.63    8.67   1
   4   6   5    2.86    2.71   1
   4   6   4  383.64   16.43   1
   4   6   3  563.05   19.61   1
   4   6   2  562.76   19.31   1
   4   6   1    6.53    2.38   1
   4   6   0  405.38   17.05   1
   4   5   0    3.54    1.88   1
   4   5   1  429.77   15.19   1
   4   5   2  188.19    8.61   1
   4   5   3   17.41    2.15   1
   4   5   4  843.81   22.17   1
   4   5   5  730.91   21.33   1
   4   5   6  512.46   18.66   1
   4   5   7  179.23    8.95   1
  -4  -5  -8  285.72   12.71   1
  -4  -5  -9   39.27    3.18   1
  -4  -5 -10  138.73    6.23   1
  -4  -5 -11  202.48   10.49   1
  -4  -5 -12    0.86    2.74   1
  -4  -5 -13   19.24    3.00   1
  -4  -5 -14   39.62    3.42   1
  -4  -5 -15   80.93    4.47   1
  -4  -5 -16   75.30    4.35   1
   4   5  17   58.76    4.25   1
   4   5  18   56.02    4.21   1
   4   5  19    3.16    3.38   1
   4   5  20   52.11    4.50   1
   4   4  21   15.23    3.59   1
   4   4  20    1.26    3.36   1
   4   4  19   36.48    3.96   1
   4   4  18    7.13    3.21   1
   4   4  17   40.69    3.89   1
   4   4  16   98.90    5.83   1
  -4  -4 -15   76.60    4.71   1
  -4  -4 -14  129.97    6.29   1
  -4  -4 -13  231.10   12.66   1
  -4  -4 -12  212.60   11.05   1
  -4  -4 -11   22.09    2.84   1
  -4  -4 -10  515.68   20.34   1
  -4  -4  -9  298.74   14.42   1
  -4  -4  -8   78.65    3.28   1
  -4  -4  -7  265.55   13.66   1
  -4  -4  -6   42.47    2.47   1
   4   4   5   72.63    3.91   1
   4   4   4  169.01    9.18   1
   4   4   3 1094.79   22.77   1
   4   4   2 1261.52   23.75   1
   4   4   1  267.57   12.28   1
   4   4   0 1566.59   26.09   1
   4   3   0    0.37    1.66   1
   4   3   1  683.95   16.09   1
   4   3   2  712.51   16.52   1
   4   3   3  141.98    6.92   1
   4   3   4  169.81    8.86   1
  -4  -3  -5  709.82   17.33   1
  -4  -3  -6  652.70   17.87   1
  -4  -3  -7  177.00    9.36   1
  -4  -3  -8  872.38   21.45   1
  -4  -3  -9  135.36    6.59   1
  -4  -3 -10   80.46    4.81   1
  -4  -3 -11  409.58   17.40   1
  -4  -3 -12   40.00    3.14   1
  -4  -3 -13   44.09    3.21   1
   4   3  14  101.17    5.88   1
   4   3  15   89.07    6.15   1
   4   3  16  187.69    7.72   1
   4   3  17   35.94    3.83   1
   4   3  18  289.96   13.38   1
   4   3  19    4.97    3.42   1
   4   3  20   69.87    4.83   1
   4   3  21   27.36    3.85   1
   4   2  22   25.46    4.41   1
   4   2  21    4.71    3.66   1
   4   2  20   66.22    4.63   1
   4   2  19   45.46    4.02   1
   4   2  18   42.34    3.97   1
   4   2  17   10.67    3.20   1
   4   2  16  175.67    9.14   1
   4   2  15   48.47    3.41   1
   4   2  14   97.35    5.98   1
   4   2  13  129.88    7.03   1
   4   2  12  396.60   18.19   1
  -4  -2 -11   16.49    2.64   1
  -4  -2 -10 1268.27   28.72   1
  -4  -2  -9  304.28   13.07   1
  -4  -2  -8  101.20    4.49   1
  -4  -2  -7  494.50   16.05   1
  -4  -2  -6  281.52   11.16   1
  -4  -2  -5  127.05    6.86   1
   4   2   4  131.30    5.29   1
   4   2   3  606.37   14.32   1
   4   2   2  474.93   12.47   1
   4   2   1   19.41    1.60   1
   4   2   0 2962.89  144.55   1
   4   1   0    0.91    1.45   1
   4   1   1  419.17   11.16   1
   4   1   2 1226.26   18.83   1
   4   1   3  195.29    8.51   1
   4   1   4  501.15   13.45   1
   4   1   5  169.45    8.21   1
   4   1   6  778.16   18.59   1
   4   1   7   49.36    3.31   1
   4   1   8 2001.98   31.50   1
   4   1   9   13.05    2.22   1
   4   1  10  163.33    7.52   1
   4   1  11   16.45    2.52   1
   4   1  12  180.90    6.93   1
   4   1  13   24.20    2.88   1
   4   1  14  108.73    6.38   1
   4   1  15    1.58    2.64   1
   4   1  16  185.27    8.73   1
   4   1  17   12.38    3.06   1
   4   1  18  400.71   20.07   1
   4   1  19   -4.21    3.25   1
   4   1  20   61.51    4.64   1
   4   1  21    7.00    3.63   1
   4   1  22   27.38    3.89   1
   4   0  22   41.30    4.44   1
   4   0  21    3.39    3.37   1
   4   0  20   64.87    4.71   1
   4   0  19    0.93    3.07   1
   4   0  18   25.89    4.03   1
   4   0  17    4.97    2.80   1
   4   0  16  135.05    6.55   1
   4   0  15    1.66    2.66   1
   4   0  14  244.39   11.39   1
   4   0  13   -2.12    2.49   1
   4   0  12  267.08   11.32   1
   4   0  11    6.39    2.28   1
   4   0  10 1139.47   25.72   1
   4   0   9   -3.49    2.06   1
   4   0   8  247.96   12.15   1
   4   0   7    1.94    1.87   1
   4   0   6  953.17   20.24   1
   4   0   5    0.29    1.69   1
   4   0   4  996.42   18.70   1
   4   0   3    5.65    1.53   1
   4   0   2 3472.26  155.61   1
   4   0   1   -0.12    1.61   1
   4   0   019535.93  357.18   1
   5   0  21   -1.32    3.49   1
   5   0  20    7.83    3.60   1
   5   0  19   -1.60    3.55   1
   5   0  18  580.16   27.85   1
   5   0  17   -0.85    3.17   1
   5   0  16  203.77    9.53   1
   5   0  15    6.67    2.65   1
   5   0  14   44.25    3.59   1
   5   0  13    5.42    2.53   1
   5   0  12  124.50    6.72   1
   5   0  11    3.08    2.40   1
   5   0  10    4.44    2.63   1
   5   0   9    0.17    2.31   1
   5   0   8 1759.83   31.25   1
   5   0   7   -1.87    2.00   1
   5   0   6  614.60   17.70   1
   5   0   5   -2.50    1.82   1
   5   0   4  210.51   10.29   1
   5   0   3   -3.56    1.73   1
   5   0   2 3685.99  180.44   1
   5   0   1   -7.08    1.73   1
   5   0   0    0.68    1.51   1
   5   1   0 5696.23  218.52   1
   5   1   1  115.90    4.95   1
   5   1   2  522.25   14.11   1
   5   1   3   53.31    3.27   1
   5   1   4   96.66    4.54   1
   5   1   5  350.96   12.40   1
   5   1   6 1306.68   24.35   1
   5   1   7  574.75   17.88   1
   5   1   8  589.73   18.63   1
   5   1   9    3.51    2.41   1
   5   1  10 1678.24   33.21   1
   5   1  11    6.48    2.61   1
   5   1  12  153.06    6.98   1
   5   1  13   85.29    3.79   1
   5   1  14  120.21    4.75   1
   5   1  15   31.35    3.22   1
   5   1  16  373.60   17.65   1
   5   1  17    3.12    3.21   1
   5   1  18   35.58    4.13   1
   5   1  19   17.41    3.75   1
   5   1  20   82.77    4.90   1
   5   1  21    1.57    3.60   1
   5   2  21   13.20    3.79   1
   5   2  20    4.22    3.76   1
   5   2  19    3.12    3.57   1
   5   2  18  344.37   19.59   1
   5   2  17   30.50    3.50   1
   5   2  16  236.63   11.96   1
   5   2  15   14.58    2.94   1
   5   2  14   22.22    3.21   1
   5   2  13   31.08    3.25   1
  -5  -2 -12   97.95    3.93   1
  -5  -2 -11  201.95    8.99   1
  -5  -2 -10   30.87    3.21   1
  -5  -2  -9  209.24    9.24   1
  -5  -2  -8 2244.34   35.90   1
  -5  -2  -7  113.01    4.92   1
   5   2   6  644.74   17.39   1
   5   2   5  247.04   11.27   1
   5   2   4  216.58   10.29   1
   5   2   3   17.57    1.89   1
   5   2   2 1258.29   21.81   1
   5   2   1  547.95   14.80   1
   5   2   0    1.11    1.58   1
   5   3   0 1730.70   27.18   1
   5   3   1   73.20    3.81   1
   5   3   2  812.97   18.85   1
   5   3   3 1073.03   21.49   1
   5   3   4   30.66    2.11   1
   5   3   5   75.93    4.92   1
  -5  -3  -6   95.85    4.64   1
  -5  -3  -7  274.21   12.67   1
  -5  -3  -8  174.84    8.53   1
  -5  -3  -9  374.96   16.95   1
  -5  -3 -10  979.16   27.26   1
  -5  -3 -11   20.42    3.18   1
  -5  -3 -12  170.59    9.45   1
  -5  -3 -13  239.64   15.15   1
  -5  -3 -14  174.27    7.98   1
  -5  -3 -15  109.27    4.83   1
   5   3  16  227.37   12.44   1
   5   3  17   23.38    3.65   1
   5   3  18   13.91    3.56   1
   5   3  19   49.21    4.29   1
   5   3  20   32.47    4.31   1
   5   3  21    7.25    3.71   1
   5   4  20   48.59    4.30   1
   5   4  19    1.91    3.45   1
   5   4  18  117.15    6.62   1
  -5  -4 -17   62.63    4.25   1
  -5  -4 -16  143.93    7.07   1
  -5  -4 -15   95.25    5.34   1
  -5  -4 -14   20.38    3.29   1
  -5  -4 -13    3.26    3.02   1
  -5  -4 -12   34.04    3.11   1
  -5  -4 -11  439.50   18.44   1
  -5  -4 -10   75.48    4.33   1
  -5  -4  -9   12.12    2.56   1
  -5  -4  -8  520.20   18.95   1
  -5  -4  -7  110.48    5.16   1
   5   4   6  335.81   14.50   1
   5   4   5  763.98   20.20   1
   5   4   4  594.41   17.39   1
   5   4   3   72.99    4.32   1
   5   4   2  414.46   15.05   1
   5   4   1  756.14   19.99   1
   5   4   0    1.33    1.85   1
   5   5   0  576.97   18.16   1
   5   5   1  111.46    4.69   1
   5   5   2  539.48   18.79   1
   5   5   3  922.65   23.93   1
   5   5   4  256.18   12.99   1
   5   5   5  111.39    4.97   1
   5   5   6   67.88    3.41   1
   5   5   7  382.89   17.38   1
  -5  -5  -8  138.68    5.97   1
  -5  -5  -9  144.82    8.38   1
  -5  -5 -10  176.05    9.68   1
  -5  -5 -11   38.44    3.38   1
  -5  -5 -12  290.89   12.69   1
  -5  -5 -13  157.65    8.39   1
  -5  -5 -14   91.92    4.86   1
  -5  -5 -15   47.99    3.93   1
  -5  -5 -16   18.90    3.39   1
  -5  -5 -17   20.39    3.76   1
  -5  -5 -18   -0.44    3.40   1
  -5  -5 -19   24.07    3.92   1
   5   5  20   11.39    3.81   1
  -5  -6 -19   -2.19    3.79   1
  -5  -6 -18   25.43    3.90   1
  -5  -6 -17   31.34    3.93   1
  -5  -6 -16   29.67    3.86   1
  -5  -6 -15   45.71    4.13   1
  -5  -6 -14  116.03    5.02   1
  -5  -6 -13   13.77    3.31   1
  -5  -6 -12   25.28    3.34   1
  -5  -6 -11  116.31    5.83   1
  -5  -6 -10  244.70   10.93   1
  -5  -6  -9   84.06    5.10   1
   5   6   8   43.54    3.35   1
   5   6   7  175.91    9.17   1
   5   6   6  584.58   21.78   1
   5   6   5  607.31   21.63   1
   5   6   4  775.89   24.57   1
   5   6   3   48.71    3.59   1
   5   6   2   48.79    3.09   1
   5   6   1  330.27   15.89   1
   5   6   0    1.48    2.20   1
   5   7   0   35.20    3.00   1
   5   7   1   22.59    2.90   1
   5   7   2  484.93   20.27   1
   5   7   3  175.92   10.08   1
   5   7   4  598.35   23.06   1
   5   7   5    8.84    3.15   1
   5   7   6  111.12    4.82   1
   5   7   7  118.80    7.27   1
   5   7   8   39.50    3.27   1
   5   7   9   41.23    3.56   1
   5   7  10   18.17    3.27   1
   5   7  11   15.17    3.56   1
  -5  -7 -12  395.65   19.63   1
  -5  -7 -13   80.86    5.03   1
  -5  -7 -14   95.46    5.17   1
  -5  -7 -15    7.15    3.72   1
  -5  -7 -16    1.04    3.59   1
  -5  -7 -17    5.53    3.63   1
  -5  -7 -18   13.27    3.84   1
  -5  -8 -16   10.72    4.06   1
  -5  -8 -15    9.84    4.15   1
   5   8  14  237.48   13.06   1
   5   8  13   -0.89    3.78   1
   5   8  12   59.54    4.65   1
   5   8  11   53.13    4.37   1
   5   8  10  139.30    7.44   1
   5   8   9    6.58    3.12   1
   5   8   8   19.82    3.34   1
   5   8   7    9.38    3.29   1
   5   8   6  316.62   16.37   1
   5   8   5   65.99    5.19   1
   5   8   4  497.89   23.02   1
   5   8   3    9.96    3.16   1
   5   8   2   85.36    4.43   1
   5   8   1   12.90    3.02   1
   5   8   0   -0.31    2.61   1
   5   9   0   -0.34    2.85   1
   5   9   1   10.33    3.14   1
   5   9   2  265.14   14.29   1
   5   9   3    2.44    3.50   1
   5   9   4  145.34    8.02   1
   5   9   5   14.24    3.39   1
   5   9   6  218.08   13.10   1
   5   9   7    2.19    3.28   1
   5   9   8   29.39    3.67   1
   5   9   9    7.10    3.26   1
   5   9  10    2.86    3.43   1
   5   9  11   20.84    4.03   1
   5   9  12  258.29   13.17   1
   5   9  13   -3.31    4.41   1
   5   9  14   83.96    5.43   1
   5   9  15    7.81    3.90   1
   5  10  13    0.00    4.16   1
   5  10  12   20.25    4.20   1
   5  10  11   15.47    4.12   1
   5  10  10   52.16    4.52   1
   5  10   9    5.03    3.49   1
   5  10   8   13.52    3.46   1
   5  10   7   41.13    4.18   1
   5  10   6  175.75    8.98   1
   5  10   5    7.40    3.77   1
   5  10   4  381.43   17.02   1
   5  10   3    6.13    3.72   1
   5  10   2   24.55    4.00   1
   5  10   1   12.23    3.66   1
   5  10   0    2.80    2.97   1
   5  11   0    2.93    3.62   1
   5  11   1   50.54    4.39   1
   5  11   2  140.82    7.00   1
   5  11   3   22.02    4.44   1
   5  11   4   79.91    5.21   1
   5  11   5   -5.89    3.93   1
   5  11   6   20.55    3.76   1
   5  11   7   15.97    3.78   1
   5  11   8   11.07    3.74   1
   5  11   9   32.51    4.14   1
   5  11  10    7.83    3.96   1
   5  12   6   52.44    4.93   1
   5  12   5   15.88    4.49   1
   5  12   4   55.42    4.83   1
   5  12   3    3.21    4.38   1
   5  12   2    3.94    3.73   1
   5  12   1   20.45    4.30   1
   5  12   0    3.90    3.57   1
   6  12   3   38.93    4.79   1
   6  12   2   25.91    4.31   1
   6  12   1   19.92    3.89   1
   6  12   0   39.88    4.50   1
   6  11   0   -6.87    3.81   1
   6  11   1   31.53    4.22   1
   6  11   2   69.32    4.96   1
   6  11   3    3.56    3.79   1
   6  11   4   67.21    4.87   1
   6  11   5   30.83    4.32   1
   6  11   6   42.55    4.67   1
   6  11   7    7.22    3.99   1
   6  11   8   71.03    5.19   1
   6  11   9   10.23    4.14   1
   6  10  12   63.08    5.05   1
   6  10  11    0.77    3.94   1
   6  10  10   74.86    5.19   1
   6  10   9   12.20    3.97   1
   6  10   8   21.59    3.96   1
   6  10   7    8.11    3.69   1
   6  10   6   63.22    4.80   1
   6  10   5    8.21    3.84   1
   6  10   4   80.25    4.58   1
   6  10   3   17.08    3.87   1
   6  10   2   80.44    4.74   1
   6  10   1   20.23    3.93   1
   6  10   0  210.17   11.85   1
   6   9   0   -2.67    3.02   1
   6   9   1    0.19    3.19   1
   6   9   2  226.46   11.84   1
   6   9   3   11.25    3.64   1
   6   9   4  267.02   13.21   1
   6   9   5   14.31    3.76   1
   6   9   6  192.70   10.83   1
   6   9   7    4.74    3.50   1
   6   9   8  205.30   11.92   1
   6   9   9   47.77    4.47   1
   6   9  10   53.45    4.71   1
   6   9  11   -1.29    3.79   1
   6   9  12   36.20    4.49   1
   6   9  13    2.17    3.80   1
   6   9  14   46.40    4.77   1
  -6  -8 -16   39.01    5.24   1
  -6  -8 -15    6.24    3.94   1
  -6  -8 -14   56.08    4.89   1
  -6  -8 -13   24.64    4.15   1
   6   8  12  230.48   10.89   1
   6   8  11   21.12    3.99   1
   6   8  10  190.56   10.02   1
   6   8   9   61.57    4.41   1
   6   8   8   66.33    4.24   1
   6   8   7   38.57    3.71   1
   6   8   6  255.44   13.62   1
   6   8   5   -1.13    3.24   1
   6   8   4  158.83   10.75   1
   6   8   3   -1.50    3.18   1
   6   8   2  207.20    9.25   1
   6   8   1    3.04    2.84   1
   6   8   0  338.40   18.46   1
   6   7   0    1.17    2.82   1
   6   7   1  212.61   10.07   1
   6   7   2  266.89   14.29   1
   6   7   3   19.87    3.07   1
   6   7   4  253.78   13.58   1
   6   7   5  107.15    4.90   1
   6   7   6  371.63   17.45   1
   6   7   7   39.33    3.71   1
   6   7   8  341.82   15.96   1
   6   7   9   17.25    3.54   1
   6   7  10   79.29    4.42   1
  -6  -7 -11   39.90    4.19   1
  -6  -7 -12   14.29    3.57   1
  -6  -7 -13   17.40    3.54   1
  -6  -7 -14   81.63    5.25   1
  -6  -7 -15   17.39    4.14   1
  -6  -7 -16   51.08    4.81   1
  -6  -7 -17   16.13    4.31   1
  -6  -6 -18   10.61    3.88   1
  -6  -6 -17    5.89    3.88   1
  -6  -6 -16   28.62    3.96   1
  -6  -6 -15   27.92    3.73   1
  -6  -6 -14   73.62    4.53   1
  -6  -6 -13   66.07    4.55   1
  -6  -6 -12  185.31    9.60   1
  -6  -6 -11   16.67    3.17   1
  -6  -6 -10  218.31   11.57   1
  -6  -6  -9  175.26    7.92   1
   6   6   8   54.36    3.66   1
   6   6   7  119.32    4.69   1
   6   6   6   60.99    3.58   1
   6   6   5   59.70    3.60   1
   6   6   4  114.85    7.23   1
   6   6   3  482.08   20.50   1
   6   6   2  336.88   15.67   1
   6   6   1  286.98   15.81   1
   6   6   0  493.04   20.10   1
   6   5   0   -1.00    2.45   1
   6   5   1  469.63   18.54   1
   6   5   2  219.77   11.45   1
   6   5   3   31.62    3.22   1
   6   5   4  626.73   21.26   1
   6   5   5  791.65   23.95   1
   6   5   6  572.34   20.63   1
   6   5   7  254.54   14.45   1
  -6  -5  -8  260.34   13.80   1
  -6  -5  -9   55.75    3.52   1
  -6  -5 -10   60.68    3.57   1
  -6  -5 -11  109.44    5.52   1
  -6  -5 -12    1.77    2.95   1
  -6  -5 -13   12.15    3.04   1
  -6  -5 -14   40.78    3.55   1
  -6  -5 -15   62.51    4.25   1
  -6  -5 -16   33.75    3.96   1
  -6  -5 -17   38.36    4.13   1
  -6  -5 -18   52.40    4.47   1
  -6  -5 -19    8.21    3.76   1
   6   4  20   18.21    3.82   1
  -6  -4 -19   38.99    4.43   1
  -6  -4 -18    3.33    3.46   1
  -6  -4 -17    6.62    3.50   1
  -6  -4 -16   40.21    3.96   1
  -6  -4 -15   53.22    4.33   1
  -6  -4 -14  162.98    7.36   1
  -6  -4 -13  165.99    9.96   1
  -6  -4 -12  252.03   13.32   1
  -6  -4 -11   17.50    3.00   1
  -6  -4 -10  269.25   13.69   1
  -6  -4  -9  302.78   15.49   1
  -6  -4  -8  207.35   10.06   1
  -6  -4  -7  195.34   10.02   1
   6   4   6   61.39    2.99   1
   6   4   5   42.87    2.79   1
   6   4   4  160.09    7.77   1
   6   4   3  823.77   21.86   1
   6   4   2  562.57   18.65   1
   6   4   1  312.91   14.33   1
   6   4   0  870.90   22.28   1
   6   3   0   -0.53    1.80   1
   6   3   1  139.75    7.14   1
   6   3   2  530.32   16.48   1
   6   3   3    0.85    1.95   1
   6   3   4  725.50   19.34   1
   6   3   5  511.65   17.21   1
   6   3   6  552.44   17.78   1
  -6  -3  -7  203.30   10.08   1
  -6  -3  -8  637.45   21.09   1
  -6  -3  -9  117.83    6.17   1
  -6  -3 -10  170.65    8.41   1
  -6  -3 -11  290.97   15.05   1
  -6  -3 -12   19.20    3.33   1
  -6  -3 -13   76.05    4.51   1
  -6  -3 -14   55.14    4.03   1
  -6  -3 -15   81.43    4.37   1
  -6  -3 -16  143.91    7.44   1
   6   3  17  128.32    5.47   1
   6   3  18  132.00    6.22   1
   6   3  19    0.35    3.64   1
   6   3  20   49.44    4.51   1
   6   2  21    5.20    3.81   1
   6   2  20   35.06    4.43   1
   6   2  19   44.43    4.38   1
   6   2  18   16.77    3.95   1
   6   2  17   11.29    3.30   1
   6   2  16  140.35    7.15   1
   6   2  15   23.22    3.77   1
   6   2  14  304.59   13.70   1
   6   2  13   86.57    4.81   1
   6   2  12  621.10   24.95   1
  -6  -2 -11   21.31    3.21   1
  -6  -2 -10  830.84   25.97   1
   6   2   9  274.59   12.35   1
   6   2   8  246.11   13.45   1
   6   2   7  331.81   14.96   1
   6   2   6  380.64   15.46   1
   6   2   5    2.56    1.90   1
   6   2   4  134.23    6.53   1
   6   2   3  119.07    5.90   1
   6   2   2  507.85   15.71   1
   6   2   1  180.01    9.35   1
   6   2   0 1777.50   28.21   1
   6   1   0   -0.55    1.81   1
   6   1   1  270.39   11.79   1
   6   1   2 1508.77   25.73   1
   6   1   3   22.42    2.01   1
   6   1   4  974.63   21.52   1
   6   1   5  449.19   15.67   1
   6   1   6 1369.30   26.72   1
   6   1   7   11.70    2.61   1
   6   1   8 1072.38   26.33   1
   6   1   9   20.77    2.79   1
   6   1  10  131.58    6.74   1
   6   1  11   87.61    3.85   1
   6   1  12  191.67    8.86   1
   6   1  13   17.67    3.14   1
   6   1  14  219.41   11.56   1
   6   1  15   14.09    3.25   1
   6   1  16  135.51    6.46   1
   6   1  17   17.50    3.42   1
   6   1  18  191.57   10.43   1
   6   1  19   -2.47    3.35   1
   6   1  20  118.26    5.65   1
   6   1  21    5.42    3.70   1
   6   0  21   -5.04    3.81   1
   6   0  20   40.77    4.60   1
   6   0  19   -3.49    3.54   1
   6   0  18   51.31    4.12   1
   6   0  17    6.54    3.14   1
   6   0  16  260.64   12.13   1
   6   0  15   -5.72    3.03   1
   6   0  14  156.03    7.54   1
   6   0  13   -0.63    2.91   1
   6   0  12  802.25   26.69   1
   6   0  11   -2.94    2.76   1
   6   0  10  923.60   27.06   1
   6   0   9    4.94    2.41   1
   6   0   8  178.71    9.14   1
   6   0   7    1.58    2.20   1
   6   0   6  612.48   18.38   1
   6   0   5    0.53    1.96   1
   6   0   4  590.21   17.37   1
   6   0   3    1.78    1.85   1
   6   0   2 1511.26   25.77   1
   6   0   1    0.56    1.90   1
   6   0   0 3369.45   38.10   1
   7   0  20  190.97   10.39   1
   7   0  19    4.99    3.34   1
   7   0  18    7.10    3.59   1
   7   0  17   -4.48    3.36   1
   7   0  16   96.88    4.96   1
   7   0  15    1.15    3.10   1
   7   0  14  379.53   16.99   1
   7   0  13    8.66    3.02   1
   7   0  12  148.59    6.74   1
   7   0  11   -1.52    2.85   1
   7   0  10  262.50   11.60   1
   7   0   9    4.48    2.61   1
   7   0   8  188.99    8.12   1
   7   0   7    3.98    2.44   1
   7   0   6 1268.49   27.96   1
   7   0   5   -3.02    2.40   1
   7   0   4 2493.76   36.69   1
   7   0   3    1.29    2.07   1
   7   0   2  680.61   19.27   1
   7   0   1    3.57    1.83   1
   7   0   0    0.70    1.79   1
   7   1   0  159.48    9.01   1
   7   1   1   35.30    2.33   1
   7   1   2 1584.49   28.99   1
   7   1   3  115.57    5.92   1
   7   1   4 1010.03   24.30   1
   7   1   5  211.98   10.72   1
   7   1   6  653.34   20.39   1
   7   1   7   44.05    3.00   1
   7   1   8  123.65    6.90   1
   7   1   9   64.33    3.48   1
   7   1  10   64.46    3.71   1
   7   1  11    6.19    2.91   1
   7   1  12  876.09   28.89   1
   7   1  13   36.52    3.55   1
   7   1  14  242.76   11.92   1
   7   1  15   14.41    3.46   1
   7   1  16   33.54    3.87   1
   7   1  17    3.33    3.22   1
   7   1  18   19.83    3.80   1
   7   1  19    7.77    3.54   1
   7   1  20    0.64    4.07   1
   7   2  20  138.50    6.59   1
   7   2  19    0.61    3.51   1
   7   2  18   36.20    3.91   1
   7   2  17   61.09    4.29   1
   7   2  16   99.22    5.00   1
   7   2  15   37.09    3.84   1
   7   2  14  306.39   15.72   1
   7   2  13   45.49    3.95   1
   7   2  12  105.26    5.06   1
   7   2  11  327.73   15.43   1
   7   2  10  513.13   21.70   1
   7   2   9  129.54    6.09   1
   7   2   8  127.94    6.40   1
   7   2   7   81.49    3.89   1
   7   2   6  961.24   24.87   1
   7   2   5  187.12    9.26   1
   7   2   4 1213.96   26.95   1
   7   2   3   27.65    2.42   1
   7   2   2  265.58   12.67   1
   7   2   1  320.07   13.38   1
   7   2   0    1.12    1.96   1
   7   3   0  265.37   13.00   1
   7   3   1  284.30   13.95   1
   7   3   2  584.38   18.79   1
   7   3   3  432.83   16.62   1
   7   3   4  547.39   18.71   1
   7   3   5   77.99    4.01   1
   7   3   6   67.25    3.46   1
   7   3   7  313.95   14.83   1
   7   3   8  189.90    9.08   1
  -7  -3  -9  210.16   11.21   1
  -7  -3 -10  119.29    5.44   1
  -7  -3 -11   15.05    3.31   1
  -7  -3 -12  552.70   24.89   1
  -7  -3 -13   72.96    4.40   1
  -7  -3 -14  186.83   10.52   1
  -7  -3 -15   43.07    4.04   1
  -7  -3 -16    3.28    3.32   1
  -7  -3 -17    3.55    3.80   1
   7   3  18    4.32    3.65   1
   7   3  19   38.95    4.36   1
  -7  -4 -19    6.23    3.96   1
  -7  -4 -18   53.02    4.74   1
  -7  -4 -17   57.90    4.73   1
  -7  -4 -16   73.95    4.81   1
  -7  -4 -15   61.80    4.48   1
  -7  -4 -14   35.72    4.04   1
  -7  -4 -13   27.59    3.67   1
  -7  -4 -12    7.87    3.06   1
  -7  -4 -11  125.01    5.82   1
  -7  -4 -10   35.67    3.23   1
  -7  -4  -9   71.29    4.56   1
  -7  -4  -8  120.42    5.83   1
   7   4   7  278.16   13.74   1
   7   4   6  643.11   21.48   1
   7   4   5  516.00   18.71   1
   7   4   4  458.33   17.72   1
   7   4   3   39.32    2.99   1
   7   4   2  119.87    5.94   1
   7   4   1  427.93   16.97   1
   7   4   0    1.98    2.37   1
   7   5   0  681.23   21.86   1
   7   5   1  317.81   15.87   1
   7   5   2  378.67   17.82   1
   7   5   3  595.50   21.66   1
   7   5   4   95.59    4.14   1
   7   5   5   60.48    3.45   1
   7   5   6   24.00    2.94   1
   7   5   7  188.47   10.19   1
   7   5   8  118.37    6.98   1
  -7  -5  -9  177.09    8.38   1
  -7  -5 -10  276.44   12.90   1
  -7  -5 -11    7.12    2.99   1
  -7  -5 -12   66.82    4.10   1
  -7  -5 -13   85.85    4.37   1
  -7  -5 -14   57.64    4.60   1
  -7  -5 -15   27.39    4.17   1
  -7  -5 -16   36.81    4.16   1
  -7  -5 -17    6.26    3.62   1
  -7  -5 -18    6.33    3.67   1
  -7  -6 -17   31.69    4.44   1
  -7  -6 -16   44.96    4.37   1
  -7  -6 -15   23.95    4.08   1
  -7  -6 -14    4.65    3.19   1
  -7  -6 -13    6.93    3.33   1
  -7  -6 -12    8.50    3.11   1
  -7  -6 -11   68.37    4.13   1
  -7  -6 -10   19.72    3.22   1
  -7  -6  -9   16.19    3.50   1
   7   6   8  728.31   26.22   1
   7   6   7  127.81    6.90   1
   7   6   6  172.20    9.15   1
   7   6   5  205.75    9.65   1
   7   6   4   95.56    5.62   1
   7   6   3   36.88    3.30   1
   7   6   2  459.28   19.44   1
   7   6   1  215.71   10.13   1
   7   6   0    6.56    2.57   1
   7   7   0 1097.86   32.17   1
   7   7   1   83.39    5.05   1
   7   7   2  105.76    4.71   1
   7   7   3   95.05    4.09   1
   7   7   4    5.93    2.76   1
   7   7   5   -3.40    2.72   1
   7   7   6  266.70   12.35   1
   7   7   7   75.12    4.14   1
   7   7   8   61.87    4.16   1
   7   7   9   91.27    4.69   1
   7   7  10  333.04   17.61   1
  -7  -7 -11    4.30    3.45   1
  -7  -7 -12   24.99    3.92   1
  -7  -7 -13    9.82    3.75   1
  -7  -7 -14   44.88    4.58   1
  -7  -7 -15   11.15    3.86   1
  -7  -7 -16   79.87    6.14   1
  -7  -8 -15    4.42    4.07   1
  -7  -8 -14   11.25    3.77   1
  -7  -8 -13    3.05    3.61   1
  -7  -8 -12   20.57    4.22   1
   7   8  11    8.54    3.46   1
   7   8  10    5.40    3.46   1
   7   8   9   36.29    4.37   1
   7   8   8  434.16   21.05   1
   7   8   7   29.24    3.76   1
   7   8   6  104.65    4.95   1
   7   8   5   11.58    3.15   1
   7   8   4   30.70    3.34   1
   7   8   3   -0.17    3.04   1
   7   8   2  394.00   18.26   1
   7   8   1    6.32    3.18   1
   7   8   0    0.53    3.07   1
   7   9   0  446.74   23.38   1
   7   9   1    3.34    3.50   1
   7   9   2   21.47    3.49   1
   7   9   3   16.29    3.18   1
   7   9   4   10.55    3.29   1
   7   9   5   -0.92    3.21   1
   7   9   6  121.86    6.37   1
   7   9   7    2.16    3.81   1
   7   9   8   66.01    4.97   1
   7   9   9   -3.20    3.80   1
   7   9  10  277.14   14.08   1
   7   9  11    9.94    3.94   1
   7   9  12    5.73    3.73   1
   7   9  13   11.12    3.49   1
   7  10  11    8.97    3.95   1
   7  10  10   -1.29    3.91   1
   7  10   9   -3.01    4.21   1
   7  10   8  210.57   10.45   1
   7  10   7    4.55    3.76   1
   7  10   6   27.37    4.38   1
   7  10   5   25.83    3.76   1
   7  10   4    9.94    3.46   1
   7  10   3    9.04    3.44   1
   7  10   2  217.95   11.35   1
   7  10   1   19.22    3.88   1
   7  10   0  -10.95    3.72   1
   7  11   0  196.11   11.90   1
   7  11   1   -5.26    4.32   1
   7  11   2   25.96    3.81   1
   7  11   3   45.92    4.87   1
   7  11   4   -0.12    3.90   1
   7  11   5    3.82    3.63   1
   7  11   6   12.69    4.33   1
   7  11   7   17.43    4.30   1
   8  11   0   -1.65    4.07   1
   8  11   1   25.33    4.58   1
   8  11   2   37.02    4.91   1
   8  11   3    6.35    3.96   1
   8  11   4   23.68    4.66   1
   8  10   9    3.41    4.34   1
   8  10   8   19.01    4.16   1
   8  10   7    9.48    3.96   1
   8  10   6   48.04    4.62   1
   8  10   5    8.41    3.77   1
   8  10   4   24.61    3.84   1
   8  10   3   28.32    4.23   1
   8  10   2   47.67    4.34   1
   8  10   1    1.61    3.90   1
   8  10   0  205.15   10.59   1
   8   9   0    3.82    3.30   1
   8   9   1    7.55    3.42   1
   8   9   2  135.55    8.47   1
   8   9   3    1.05    3.24   1
   8   9   4   95.64    6.21   1
   8   9   5    4.43    3.58   1
   8   9   6   87.51    5.44   1
   8   9   7    8.56    3.80   1
   8   9   8  168.27   10.61   1
   8   9   9    6.89    3.73   1
   8   9  10    5.15    3.98   1
   8   9  11    6.96    3.62   1
   8   9  12   14.40    3.88   1
  -8  -8 -14   34.62    4.99   1
  -8  -8 -13    5.26    3.68   1
  -8  -8 -12   46.38    4.66   1
   8   8  11    5.21    3.58   1
   8   8  10  179.58    7.96   1
   8   8   9   11.25    3.56   1
   8   8   8   44.17    4.15   1
   8   8   7   12.86    3.53   1
   8   8   6  133.55    6.55   1
   8   8   5    1.95    3.09   1
   8   8   4  113.36    6.31   1
   8   8   3    1.13    3.11   1
   8   8   2  106.15    4.63   1
   8   8   1    4.00    3.17   1
   8   8   0  289.58   14.73   1
   8   7   0   -1.75    2.87   1
   8   7   1   59.29    3.77   1
   8   7   2  214.93    9.66   1
   8   7   3    6.40    2.86   1
   8   7   4  103.00    4.40   1
   8   7   5   20.03    3.25   1
   8   7   6  105.11    4.84   1
   8   7   7   24.92    3.49   1
   8   7   8  410.28   17.86   1
   8   7   9   30.44    3.66   1
   8   7  10   16.43    3.76   1
  -8  -7 -11   38.70    3.79   1
  -8  -7 -12   19.15    3.49   1
  -8  -7 -13   -3.33    3.29   1
  -8  -7 -14   31.18    4.25   1
  -8  -7 -15    5.20    3.86   1
  -8  -6 -16   16.61    4.08   1
  -8  -6 -15   13.05    3.48   1
  -8  -6 -14   35.10    3.87   1
  -8  -6 -13   29.24    3.65   1
  -8  -6 -12   58.52    4.12   1
  -8  -6 -11    9.11    2.98   1
  -8  -6 -10  150.50    7.83   1
   8   6   9   39.65    3.64   1
   8   6   8   18.99    3.29   1
   8   6   7   99.05    5.13   1
   8   6   6   80.84    4.09   1
   8   6   5   21.94    3.29   1
   8   6   4   73.27    3.82   1
   8   6   3  211.04    9.02   1
   8   6   2  190.44    9.38   1
   8   6   1   72.79    5.04   1
   8   6   0  628.69   23.35   1
   8   5   0    1.31    2.58   1
   8   5   1  197.06   12.05   1
   8   5   2  176.54   10.23   1
   8   5   3   46.40    3.25   1
   8   5   4  258.37   13.34   1
   8   5   5  225.35   13.39   1
   8   5   6  383.44   18.48   1
   8   5   7  168.92    8.13   1
   8   5   8  194.76   11.39   1
   8   5   9   38.30    3.24   1
  -8  -5 -10   39.70    3.56   1
  -8  -5 -11   80.17    4.14   1
  -8  -5 -12   -1.04    2.81   1
  -8  -5 -13   19.37    3.44   1
  -8  -5 -14   15.06    3.37   1
  -8  -5 -15   15.59    3.74   1
  -8  -5 -16   23.19    4.25   1
  -8  -5 -17   24.93    4.38   1
  -8  -4 -18   -4.95    4.05   1
  -8  -4 -17   -2.43    4.05   1
  -8  -4 -16   24.97    4.13   1
  -8  -4 -15   41.60    4.09   1
  -8  -4 -14   85.07    4.70   1
  -8  -4 -13   82.21    4.54   1
  -8  -4 -12  112.63    4.52   1
  -8  -4 -11    3.77    2.81   1
  -8  -4 -10   99.76    5.80   1
   8   4   9  143.96    6.96   1
   8   4   8  111.04    4.97   1
   8   4   7  188.29    9.90   1
   8   4   6    4.49    2.43   1
   8   4   5   45.11    3.17   1
   8   4   4  160.64    8.69   1
   8   4   3  352.03   16.86   1
   8   4   2  386.70   17.37   1
   8   4   1  141.82    7.58   1
   8   4   0  655.85   21.65   1
   8   3   0    2.81    2.27   1
   8   3   1  268.20   13.85   1
   8   3   2   71.40    3.27   1
   8   3   3   41.12    2.74   1
   8   3   4  255.73   12.47   1
   8   3   5  303.71   15.36   1
   8   3   6  511.28   20.47   1
   8   3   7  114.42    6.36   1
   8   3   8  147.25    6.34   1
   8   3   9   49.03    3.43   1
   8   3  10  146.83    8.51   1
  -8  -3 -11  180.22    9.28   1
  -8  -3 -12    8.04    3.25   1
  -8  -3 -13    9.01    3.16   1
  -8  -3 -14   68.10    4.56   1
  -8  -3 -15   15.93    3.83   1
  -8  -3 -16   49.43    4.34   1
  -8  -3 -17   26.67    4.19   1
  -8  -3 -18   54.81    4.56   1
   8   3  19    0.39    3.85   1
   8   2  19   15.39    4.13   1
   8   2  18   12.01    3.87   1
   8   2  17    8.79    3.45   1
   8   2  16   35.70    4.04   1
   8   2  15   22.35    3.45   1
   8   2  14  118.18    5.14   1
   8   2  13   35.40    3.73   1
   8   2  12  534.31   23.17   1
   8   2  11    3.38    3.17   1
   8   2  10  288.18   14.19   1
   8   2   9  180.11    8.89   1
   8   2   8   20.85    2.83   1
   8   2   7  165.96    7.45   1
   8   2   6  204.17   11.30   1
   8   2   5   21.07    2.71   1
   8   2   4  252.87   12.69   1
   8   2   3  242.90   12.15   1
   8   2   2  674.54   21.62   1
   8   2   1   22.78    2.62   1
   8   2   0  461.68   17.72   1
   8   1   0   -4.43    2.30   1
   8   1   1  250.65   12.54   1
   8   1   2  246.76   13.15   1
   8   1   3   17.35    2.61   1
   8   1   4 1141.69   27.11   1
   8   1   5   24.94    2.81   1
   8   1   6  418.16   18.53   1
   8   1   7   21.97    2.85   1
   8   1   8  461.19   19.78   1
   8   1   9   22.32    3.08   1
   8   1  10  224.14   11.84   1
   8   1  11   13.08    3.17   1
   8   1  12   76.12    4.32   1
   8   1  13   10.77    3.30   1
   8   1  14  177.87    7.06   1
   8   1  15    4.64    3.28   1
   8   1  16   66.67    4.26   1
   8   1  17    5.58    3.40   1
   8   1  18   98.91    5.27   1
   8   1  19   -1.00    3.77   1
   8   0  19   -3.26    3.75   1
   8   0  18   12.64    3.93   1
   8   0  17   -5.10    3.31   1
   8   0  16   21.33    3.53   1
   8   0  15   -0.81    2.95   1
   8   0  14  127.75    7.80   1
   8   0  13   -1.38    2.99   1
   8   0  12  436.88   21.14   1
   8   0  11   -1.15    2.82   1
   8   0  10  107.40    6.67   1
   8   0   9    1.26    2.61   1
   8   0   8   83.89    4.26   1
   8   0   7    1.07    2.43   1
   8   0   6  254.81   13.85   1
   8   0   5   -4.44    2.60   1
   8   0   4 1050.26   26.38   1
   8   0   3    2.56    2.36   1
   8   0   2 1244.89   27.70   1
   8   0   1   -3.10    2.39   1
   8   0   0 1748.79   32.31   1
   9   0  18  129.85    8.72   1
   9   0  17    4.84    3.61   1
   9   0  16   58.44    4.59   1
   9   0  15    0.00    3.16   1
   9   0  14   26.45    3.60   1
   9   0  13    3.29    2.95   1
   9   0  12    7.10    3.08   1
   9   0  11    1.17    2.71   1
   9   0  10   26.14    3.29   1
   9   0   9   -4.48    2.84   1
   9   0   8  421.38   20.62   1
   9   0   7    3.51    2.59   1
   9   0   6  101.98    4.60   1
   9   0   5    2.19    2.29   1
   9   0   4   68.12    3.80   1
   9   0   3   -1.02    2.39   1
   9   0   2  599.40   21.56   1
   9   0   1   -0.87    2.45   1
   9   0   0    4.88    2.44   1
   9   1   0 1551.24   32.83   1
   9   1   1   68.09    3.41   1
   9   1   2  112.64    5.03   1
   9   1   3   46.83    3.07   1
   9   1   4   31.84    2.97   1
   9   1   5   10.83    2.44   1
   9   1   6  224.75   11.49   1
   9   1   7  115.44    5.06   1
   9   1   8  182.83    8.74   1
   9   1   9   37.87    3.79   1
   9   1  10  531.98   23.61   1
   9   1  11    1.08    3.00   1
   9   1  12   30.58    3.26   1
   9   1  13    4.67    2.96   1
   9   1  14   63.71    4.19   1
   9   1  15    8.34    3.43   1
   9   1  16  115.61    6.02   1
   9   1  17   -0.72    3.52   1
   9   1  18   14.93    4.00   1
   9   2  18  118.42    6.00   1
   9   2  17    8.09    3.84   1
   9   2  16   54.18    4.76   1
   9   2  15    1.79    3.51   1
   9   2  14   23.33    3.47   1
   9   2  13    9.68    3.18   1
   9   2  12    6.89    3.17   1
   9   2  11   75.08    4.10   1
   9   2  10   49.27    3.66   1
   9   2   9   52.55    3.63   1
   9   2   8  804.34   26.85   1
   9   2   7   23.31    2.97   1
   9   2   6  173.37    7.76   1
   9   2   5   89.93    4.56   1
   9   2   4   12.92    2.46   1
   9   2   3    3.79    2.46   1
   9   2   2  338.04   15.66   1
   9   2   1   91.79    5.02   1
   9   2   0    0.88    2.38   1
   9   3   0  409.05   18.59   1
   9   3   1   27.77    2.92   1
   9   3   2  164.16    7.60   1
   9   3   3  176.70    9.00   1
   9   3   4    4.23    2.61   1
   9   3   5   32.67    3.00   1
   9   3   6   41.15    3.24   1
   9   3   7   36.91    3.14   1
   9   3   8   36.33    3.35   1
   9   3   9  143.17    7.57   1
   9   3  10  264.46   14.61   1
   9   3  11   15.49    3.16   1
   9   3  12   86.03    5.45   1
   9   3  13   84.59    4.56   1
  -9  -3 -14   42.21    3.99   1
  -9  -3 -15   11.73    3.80   1
  -9  -3 -16   53.23    4.66   1
  -9  -3 -17    2.88    3.80   1
   9   3  18    2.10    3.95   1
  -9  -4 -17   15.26    4.13   1
  -9  -4 -16   36.43    4.30   1
  -9  -4 -15   14.43    4.02   1
  -9  -4 -14    3.99    3.40   1
  -9  -4 -13    4.71    3.21   1
  -9  -4 -12    3.66    2.91   1
  -9  -4 -11   86.68    4.41   1
   9   4  10   24.73    3.26   1
   9   4   9    1.38    2.82   1
   9   4   8  162.62    9.22   1
   9   4   7   65.87    3.73   1
   9   4   6  143.66    7.63   1
   9   4   5  163.33    7.65   1
   9   4   4  154.09    9.27   1
   9   4   3   41.10    3.05   1
   9   4   2   80.98    4.87   1
   9   4   1  212.94   11.34   1
   9   4   0    2.10    2.59   1
   9   5   0  190.87    9.28   1
   9   5   1   38.74    3.20   1
   9   5   2  242.12   11.81   1
   9   5   3  220.99   11.73   1
   9   5   4   91.13    4.72   1
   9   5   5   21.10    3.21   1
   9   5   6   40.06    3.22   1
   9   5   7   83.05    4.45   1
   9   5   8   40.64    3.55   1
   9   5   9   80.06    3.94   1
   9   5  10   46.34    3.74   1
  -9  -5 -11    3.78    2.95   1
  -9  -5 -12   99.43    4.64   1
  -9  -5 -13   42.20    4.02   1
  -9  -5 -14   29.40    4.15   1
  -9  -5 -15   11.38    3.89   1
  -9  -5 -16    7.89    3.65   1
  -9  -6 -15    6.03    3.76   1
  -9  -6 -14   30.83    4.02   1
  -9  -6 -13    1.77    3.14   1
  -9  -6 -12    3.40    3.23   1
  -9  -6 -11   30.84    3.59   1
   9   6  10   81.34    4.29   1
   9   6   9   12.13    3.15   1
   9   6   8   59.39    3.77   1
   9   6   7   22.16    3.39   1
   9   6   6  198.41    8.79   1
   9   6   5  193.31    8.18   1
   9   6   4  259.37   12.34   1
   9   6   3    5.99    2.79   1
   9   6   2    5.76    2.86   1
   9   6   1   92.71    5.61   1
   9   6   0    2.21    2.66   1
   9   7   0   58.11    3.88   1
   9   7   1    4.57    2.94   1
   9   7   2  159.47    8.36   1
   9   7   3   21.09    3.29   1
   9   7   4  189.73    9.06   1
   9   7   5   -0.65    3.33   1
   9   7   6   32.12    3.65   1
   9   7   7   12.42    3.29   1
   9   7   8    5.83    3.08   1
   9   7   9   11.37    3.23   1
   9   7  10   33.80    3.74   1
  -9  -7 -11    1.76    3.28   1
  -9  -7 -12   86.11    4.96   1
  -9  -7 -13   11.45    3.84   1
  -9  -7 -14   28.58    4.39   1
  -9  -8 -12    4.08    3.97   1
   9   8  11   11.96    3.88   1
   9   8  10   61.33    4.64   1
   9   8   9   -0.78    3.31   1
   9   8   8   22.03    3.57   1
   9   8   7   -1.92    3.33   1
   9   8   6  151.05    7.64   1
   9   8   5    7.51    3.60   1
   9   8   4  269.26   11.54   1
   9   8   3    0.21    3.26   1
   9   8   2   30.02    3.67   1
   9   8   1    0.89    2.92   1
   9   8   0   -2.66    2.93   1
   9   9   0   34.93    3.60   1
   9   9   1    3.16    3.16   1
   9   9   2   95.56    5.01   1
   9   9   3   -3.19    3.74   1
   9   9   4   51.87    4.41   1
   9   9   5    3.28    3.61   1
   9   9   6   70.43    4.84   1
   9   9   7   -5.62    3.63   1
   9   9   8   14.26    3.59   1
   9   9   9    3.32    3.50   1
   9   9  10   22.11    4.00   1
   9  10   7   11.05    4.16   1
   9  10   6   71.65    5.06   1
   9  10   5   11.80    4.14   1
   9  10   4  113.52    6.09   1
   9  10   3   -1.09    3.80   1
   9  10   2    6.86    3.82   1
   9  10   1   18.58    3.61   1
   9  10   0   -5.62    3.51   1
  10  10   2   47.78    4.87   1
  10  10   1   12.56    3.87   1
  10  10   0   16.48    3.71   1
  10   9   0   10.76    3.01   1
  10   9   1    3.60    3.17   1
  10   9   2   12.56    3.56   1
  10   9   3    4.57    3.54   1
  10   9   4  173.41    7.41   1
  10   9   5    6.23    4.08   1
  10   9   6   67.29    4.83   1
  10   9   7    8.18    3.96   1
  10   9   8   11.51    3.74   1
  10   8  10    5.75    3.66   1
  10   8   9   21.10    3.70   1
  10   8   8    8.61    3.54   1
  10   8   7    9.56    3.48   1
  10   8   6   69.70    4.79   1
  10   8   5    4.06    3.75   1
  10   8   4   97.82    4.93   1
  10   8   3    1.61    3.61   1
  10   8   2  115.10    7.43   1
  10   8   1    2.96    3.09   1
  10   8   0   18.73    3.45   1
  10   7   0   -8.04    3.01   1
  10   7   1   27.29    3.56   1
  10   7   2   23.61    3.45   1
  10   7   3   18.20    3.44   1
  10   7   4  150.33    8.00   1
  10   7   5   33.33    3.75   1
  10   7   6  156.95    7.99   1
  10   7   7   11.35    3.49   1
  10   7   8   13.98    3.08   1
  10   7   9    4.64    3.30   1
  10   7  10   57.81    4.33   1
  10   7  11   24.47    3.75   1
 -10  -7 -12   10.72    3.67   1
 -10  -6 -14   30.05    3.80   1
 -10  -6 -13   13.71    3.95   1
 -10  -6 -12   63.86    4.80   1
  10   6  11    3.78    3.50   1
  10   6  10   23.95    3.56   1
  10   6   9   42.79    3.89   1
  10   6   8   17.50    3.42   1
  10   6   7   38.55    3.72   1
  10   6   6   14.74    3.46   1
  10   6   5   18.51    3.61   1
  10   6   4   68.39    4.23   1
  10   6   3  157.68    8.81   1
  10   6   2  172.64    6.76   1
  10   6   1   46.84    3.79   1
  10   6   0   47.51    3.52   1
  10   5   0   -0.16    2.83   1
  10   5   1  140.19    6.40   1
  10   5   2   21.21    3.28   1
  10   5   3    5.81    2.94   1
  10   5   4  251.36   13.69   1
  10   5   5  220.25   12.31   1
  10   5   6  169.45   10.35   1
  10   5   7   62.70    4.03   1
  10   5   8   59.21    4.10   1
  10   5   9    7.68    3.05   1
  10   5  10   54.78    3.99   1
  10   5  11   76.12    4.34   1
 -10  -5 -12    3.20    3.31   1
 -10  -5 -13    0.47    3.43   1
 -10  -5 -14   10.29    3.51   1
 -10  -5 -15    4.34    3.89   1
 -10  -4 -16    5.39    4.13   1
 -10  -4 -15    4.38    4.05   1
 -10  -4 -14   33.12    4.63   1
 -10  -4 -13   35.64    4.16   1
  10   4  12   93.65    4.69   1
  10   4  11    8.22    3.21   1
  10   4  10   93.78    4.59   1
  10   4   9   93.20    4.63   1
  10   4   8   44.81    3.64   1
  10   4   7   59.93    3.63   1
  10   4   6   12.75    2.97   1
  10   4   5   14.27    2.82   1
  10   4   4   36.78    3.20   1
  10   4   3  204.32   10.85   1
  10   4   2  141.50    8.36   1
  10   4   1   66.29    3.89   1
  10   4   0  183.96    8.88   1
  10   3   0   -4.41    2.56   1
  10   3   1   62.78    3.48   1
  10   3   2  156.57    8.17   1
  10   3   3    6.45    2.65   1
  10   3   4   89.66    5.98   1
  10   3   5  104.08    5.21   1
  10   3   6   77.66    4.77   1
  10   3   7   42.46    3.43   1
  10   3   8  304.54   14.62   1
  10   3   9   27.56    3.57   1
  10   3  10   18.43    3.55   1
  10   3  11   87.30    4.76   1
  10   3  12    6.12    3.34   1
  10   3  13   19.19    3.54   1
  10   3  14    9.10    3.73   1
  10   3  15   29.54    4.13   1
  10   3  16   32.40    4.82   1
  10   2  17   -2.36    3.91   1
  10   2  16  107.27    5.56   1
  10   2  15   12.62    3.93   1
  10   2  14   86.28    4.90   1
  10   2  13   49.87    4.15   1
  10   2  12   77.03    4.44   1
  10   2  11   18.12    3.50   1
  10   2  10  345.45   17.21   1
  10   2   9   54.65    3.96   1
  10   2   8   95.78    4.32   1
  10   2   7  110.55    6.05   1
  10   2   6  118.96    6.65   1
  10   2   5   -0.70    2.65   1
  10   2   4    7.44    2.71   1
  10   2   3   59.10    3.38   1
  10   2   2   32.52    2.97   1
  10   2   1   38.31    3.25   1
  10   2   0  558.85   22.66   1
  10   1   0   -2.26    2.73   1
  10   1   1   38.16    3.17   1
  10   1   2  422.81   20.36   1
  10   1   3    4.98    2.69   1
  10   1   4   53.93    3.45   1
  10   1   5   44.17    3.48   1
  10   1   6  247.55   14.26   1
  10   1   7   17.00    3.09   1
  10   1   8  500.29   23.24   1
  10   1   9    4.57    3.48   1
  10   1  10   13.49    3.29   1
  10   1  11   16.28    3.40   1
  10   1  12    8.59    3.57   1
  10   1  13    8.46    3.23   1
  10   1  14   18.20    3.86   1
  10   1  15    2.86    3.46   1
  10   1  16   60.50    4.86   1
  10   1  17   18.14    4.04   1
  10   0  17    4.93    3.74   1
  10   0  16  125.09    6.35   1
  10   0  15   -0.95    3.43   1
  10   0  14   38.15    4.09   1
  10   0  13    0.11    3.24   1
  10   0  12   49.12    3.92   1
  10   0  11   -1.67    3.00   1
  10   0  10  340.39   18.55   1
  10   0   9   -4.14    2.96   1
  10   0   8   45.05    3.49   1
  10   0   7    3.83    2.81   1
  10   0   6  190.18    9.25   1
  10   0   5   -3.42    2.57   1
  10   0   4   26.51    2.87   1
  10   0   3    0.07    2.62   1
  10   0   2  156.38    6.83   1
  10   0   1    2.95    2.62   1
  10   0   0  895.26   28.22   1
  11   0  16   37.68    4.64   1
  11   0  15    1.53    3.96   1
  11   0  14   92.94    5.35   1
  11   0  13   -2.10    3.37   1
  11   0  12   65.18    4.63   1
  11   0  11   -3.75    3.25   1
  11   0  10   48.78    4.05   1
  11   0   9    0.89    3.24   1
  11   0   8  300.67   16.84   1
  11   0   7   -0.64    3.10   1
  11   0   6  361.55   18.51   1
  11   0   5   -2.94    3.17   1
  11   0   4  366.63   16.81   1
  11   0   3   -1.90    2.96   1
  11   0   2  447.71   21.94   1
  11   0   1   -2.02    2.79   1
  11   0   0    3.06    2.88   1
  11   1   0  449.88   21.01   1
  11   1   1   25.74    3.45   1
  11   1   2  447.22   21.31   1
  11   1   3   40.79    3.52   1
  11   1   4  232.23   11.04   1
  11   1   5    7.53    3.22   1
  11   1   6  216.37   10.04   1
  11   1   7   27.45    3.56   1
  11   1   8   95.70    4.69   1
  11   1   9   15.90    3.52   1
  11   1  10  163.90    8.38   1
  11   1  11    1.18    3.21   1
  11   1  12  190.43   10.50   1
  11   1  13    6.89    3.78   1
  11   1  14   55.20    4.78   1
  11   1  15   -0.12    4.04   1
  11   1  16   52.25    4.89   1
  11   2  15    9.55    4.07   1
  11   2  14   71.56    5.45   1
  11   2  13   16.99    3.78   1
  11   2  12   41.62    4.33   1
  11   2  11  104.61    6.98   1
  11   2  10  112.32    6.36   1
  11   2   9   47.65    4.18   1
  11   2   8  253.97   14.89   1
  11   2   7   61.42    4.18   1
  11   2   6  202.46   11.74   1
  11   2   5   57.21    3.92   1
  11   2   4  324.76   17.64   1
  11   2   3   13.69    3.31   1
  11   2   2  170.87   10.66   1
  11   2   1   74.81    4.45   1
  11   2   0    2.87    2.96   1
  11   3   0  285.97   13.96   1
  11   3   1  106.74    5.03   1
  11   3   2  127.10    7.60   1
  11   3   3  137.65    7.70   1
  11   3   4  135.89    7.20   1
  11   3   5   12.80    3.16   1
  11   3   6   40.47    3.69   1
  11   3   7   99.86    6.30   1
  11   3   8   49.95    3.94   1
  11   3   9   94.24    5.07   1
  11   3  10  162.33    9.92   1
  11   3  11   12.38    3.82   1
  11   3  12  117.86    6.06   1
  11   3  13   34.46    4.46   1
  11   3  14   69.40    5.16   1
  11   3  15    9.84    4.32   1
  11   4  14   26.28    4.40   1
  11   4  13    3.29    3.73   1
  11   4  12    2.22    3.79   1
  11   4  11   86.04    5.21   1
  11   4  10   23.34    3.66   1
  11   4   9   34.35    3.76   1
  11   4   8   71.13    4.79   1
  11   4   7  118.23    6.38   1
  11   4   6  210.77   11.47   1
  11   4   5  129.36    6.79   1
  11   4   4  173.17    9.78   1
  11   4   3    7.92    3.16   1
  11   4   2   47.45    3.69   1
  11   4   1  160.15    7.67   1
  11   4   0    0.71    3.01   1
  11   5   0  236.02   12.53   1
  11   5   1  135.68    6.26   1
  11   5   2  140.94    6.86   1
  11   5   3  178.64    7.94   1
  11   5   4   51.12    4.08   1
  11   5   5   21.30    3.50   1
  11   5   6    8.57    3.26   1
  11   5   7   69.02    4.26   1
  11   5   8   35.96    4.00   1
  11   5   9   96.68    5.71   1
  11   5  10   73.65    4.75   1
  11   5  11    4.39    3.68   1
  11   5  12   61.23    4.85   1
  11   5  13   34.76    4.41   1
  11   6  12   14.32    3.75   1
  11   6  11   27.47    4.42   1
  11   6  10   32.12    4.14   1
  11   6   9   10.56    3.89   1
  11   6   8  104.03    5.88   1
  11   6   7   78.00    4.68   1
  11   6   6  129.57    5.35   1
  11   6   5   41.70    3.97   1
  11   6   4   77.59    4.58   1
  11   6   3   34.15    3.86   1
  11   6   2   83.32    5.62   1
  11   6   1  131.33    7.59   1
  11   6   0    0.90    3.51   1
  11   7   0  125.91    9.13   1
  11   7   1   56.87    4.41   1
  11   7   2   77.46    4.85   1
  11   7   3   27.45    4.01   1
  11   7   4   38.82    4.26   1
  11   7   5   -5.11    3.50   1
  11   7   6   66.21    4.75   1
  11   7   7   23.15    4.02   1
  11   7   8    2.24    3.72   1
  11   7   9   27.96    4.39   1
  11   7  10   58.52    4.82   1
  11   8   8  111.14    6.12   1
  11   8   7   14.61    3.93   1
  11   8   6   52.93    4.54   1
  11   8   5   -2.27    3.87   1
  11   8   4   88.01    5.33   1
  11   8   3    2.47    3.71   1
  11   8   2   75.62    5.10   1
  11   8   1    0.58    3.53   1
  11   8   0   -1.04    3.37   1
  11   9   0   93.39    5.56   1
  11   9   1    9.96    3.99   1
  11   9   2   22.64    4.52   1
  11   9   3    7.51    3.90   1
  11   9   4   23.62    4.23   1
  12   8   4    6.75    3.59   1
  12   8   3    6.95    3.96   1
  12   8   2   12.06    4.12   1
  12   8   1    5.89    4.27   1
  12   8   0  203.21   11.65   1
  12   7   0    2.45    3.66   1
  12   7   1   10.73    4.18   1
  12   7   2   84.27    5.36   1
  12   7   3    4.24    3.62   1
  12   7   4    9.39    3.47   1
  12   7   5   14.57    4.06   1
  12   7   6   13.07    3.89   1
  12   7   7    7.09    4.17   1
  12   7   8  131.56    6.19   1
  12   6  10   78.72    5.42   1
  12   6   9   49.26    4.64   1
  12   6   8   20.50    4.10   1
  12   6   7   31.31    4.44   1
  12   6   6   24.61    4.14   1
  12   6   5    8.71    3.49   1
  12   6   4    3.68    3.43   1
  12   6   3   66.71    4.59   1
  12   6   2   52.30    4.66   1
  12   6   1   84.21    5.21   1
  12   6   0  250.00   13.60   1
  12   5   0    1.14    3.55   1
  12   5   1  109.29    5.37   1
  12   5   2   77.89    4.74   1
  12   5   3   11.07    3.62   1
  12   5   4   66.91    4.69   1
  12   5   5  119.57    5.24   1
  12   5   6  140.38    5.94   1
  12   5   7   56.16    4.50   1
  12   5   8  102.30    5.45   1
  12   5   9   35.14    4.23   1
  12   5  10    8.72    3.89   1
  12   5  11   42.98    4.63   1
  12   4  12   66.89    4.90   1
  12   4  11   -1.06    3.84   1
  12   4  10   35.98    4.31   1
  12   4   9   76.66    4.84   1
  12   4   8   45.33    4.28   1
  12   4   7   68.31    5.32   1
  12   4   6   11.16    3.34   1
  12   4   5   27.08    3.66   1
  12   4   4   85.84    4.48   1
  12   4   3  152.71    8.13   1
  12   4   2  160.85    7.66   1
  12   4   1   70.19    4.43   1
  12   4   0  156.01    7.71   1
  12   3   0    3.78    3.07   1
  12   3   1  117.87    5.96   1
  12   3   2    1.96    3.09   1
  12   3   3    8.92    3.17   1
  12   3   4  188.99   10.34   1
  12   3   5  125.61    7.18   1
  12   3   6  242.10   10.98   1
  12   3   7   66.34    4.36   1
  12   3   8   13.95    3.57   1
  12   3   9   26.20    3.86   1
  12   3  10   43.70    4.14   1
  12   3  11   60.00    4.62   1
  12   3  12    9.79    4.10   1
  12   3  13    6.29    4.14   1
  12   2  14   67.48    5.57   1
  12   2  13   30.94    4.37   1
  12   2  12  249.03   11.22   1
  12   2  11   -0.91    3.81   1
  12   2  10    2.33    3.67   1
  12   2   9   79.23    4.59   1
  12   2   8   34.98    4.07   1
  12   2   7   36.24    4.00   1
  12   2   6  110.75    5.68   1
  12   2   5   -3.42    3.57   1
  12   2   4  268.88   12.98   1
  12   2   3   55.93    4.44   1
  12   2   2  339.88   18.70   1
  12   2   1   48.88    4.51   1
  12   2   0   15.08    3.33   1
  12   1   0   -4.95    3.09   1
  12   1   1   42.69    3.96   1
  12   1   2   41.96    3.78   1
  12   1   3   10.62    3.50   1
  12   1   4  744.75   30.08   1
  12   1   5   38.76    4.50   1
  12   1   6  370.39   15.81   1
  12   1   7   -0.59    3.48   1
  12   1   8    3.17    3.07   1
  12   1   9    6.46    3.07   1
  12   1  10  115.97    5.21   1
  12   1  11   20.41    3.99   1
  12   1  12   18.37    4.22   1
  12   1  13   13.69    3.75   1
  12   1  14  131.10    6.55   1
  12   0  14   44.88    5.27   1
  12   0  13    3.21    4.04   1
  12   0  12  202.35    9.22   1
  12   0  11   -3.53    3.56   1
  12   0  10    5.28    3.46   1
  12   0   9   -1.48    3.05   1
  12   0   8   48.96    3.93   1
  12   0   7    5.28    3.10   1
  12   0   6  169.75    7.02   1
  12   0   5   -1.31    3.58   1
  12   0   4  392.26   20.94   1
  12   0   3   -5.71    3.59   1
  12   0   2  610.68   26.11   1
  12   0   1   -0.27    3.13   1
  12   0   0    8.23    3.17   1
  13   0  12   11.80    4.02   1
  13   0  11   -8.67    3.90   1
  13   0  10   39.07    4.43   1
  13   0   9    1.63    3.60   1
  13   0   8   95.29    5.02   1
  13   0   7    4.17    3.13   1
  13   0   6   64.42    4.60   1
  13   0   5    5.65    3.32   1
  13   0   4  178.26    9.73   1
  13   0   3    2.64    3.32   1
  13   0   2  115.66    5.12   1
  13   0   1   -5.45    3.40   1
  13   0   0    1.69    3.12   1
  13   1   0  253.79    9.36   1
  13   1   1   16.48    3.44   1
  13   1   2  165.44    7.89   1
  13   1   3   50.06    4.11   1
  13   1   4  103.62    5.11   1
  13   1   5    4.28    3.36   1
  13   1   6   64.41    4.48   1
  13   1   7   11.05    3.44   1
  13   1   8   12.04    3.85   1
  13   1   9   12.98    3.80   1
  13   1  10  107.42    5.72   1
  13   1  11   -2.47    4.00   1
  13   1  12   88.04    5.76   1
  13   2  12    4.90    4.25   1
  13   2  11   25.42    4.44   1
  13   2  10   50.35    4.51   1
  13   2   9   10.85    3.95   1
  13   2   8  116.04    5.70   1
  13   2   7    8.83    3.80   1
  13   2   6  130.64    6.17   1
  13   2   5   38.90    4.11   1
  13   2   4  135.86    7.29   1
  13   2   3    3.88    3.42   1
  13   2   2   63.30    4.38   1
  13   2   1   32.73    3.64   1
  13   2   0   -0.30    3.16   1
  13   3   0   93.75    5.70   1
  13   3   1   24.84    3.63   1
  13   3   2   72.84    4.53   1
  13   3   3   40.98    4.18   1
  13   3   4   34.45    3.91   1
  13   3   5    9.99    3.49   1
  13   3   6   22.02    3.64   1
  13   3   7   21.30    3.76   1
  13   3   8   26.11    4.00   1
  13   3   9   50.07    4.61   1
  13   3  10   41.13    4.51   1
  13   3  11    3.03    3.85   1
  13   4  10   14.70    3.86   1
  13   4   9   11.02    3.80   1
  13   4   8   26.39    4.25   1
  13   4   7   25.53    4.19   1
  13   4   6   84.34    5.02   1
  13   4   5   54.83    4.41   1
  13   4   4   49.11    4.50   1
  13   4   3   13.56    3.47   1
  13   4   2   23.57    3.79   1
  13   4   1   73.88    4.88   1
  13   4   0   -1.69    3.53   1
  13   5   0  118.67    6.81   1
  13   5   1   27.69    4.25   1
  13   5   2   55.86    4.76   1
  13   5   3   56.17    4.74   1
  13   5   4   16.20    3.74   1
  13   5   5    5.52    3.67   1
  13   5   6   13.79    3.77   1
  13   5   7   37.28    4.38   1
  13   5   8   21.80    4.07   1
  13   5   9   35.45    4.62   1
  13   6   7   18.92    4.06   1
  13   6   6   50.88    4.69   1
  13   6   5   30.72    4.47   1
  13   6   4   55.69    4.71   1
  13   6   3    6.48    3.57   1
  13   6   2   19.55    4.30   1
  13   6   1   49.68    4.78   1
  13   6   0    0.59    3.89   1
  13   7   0   75.81    4.86   1
  13   7   1    3.35    3.78   1
  13   7   2   19.49    4.37   1
  13   7   3    1.38    3.88   1
  14   5   0   -4.37    3.71   1
  14   5   1   33.32    4.38   1
  14   5   2    5.62    3.89   1
  14   5   3   -2.08    3.80   1
  14   5   4   49.28    4.66   1
  14   4   7   13.85    3.83   1
  14   4   6    1.24    3.61   1
  14   4   5    4.50    3.34   1
  14   4   4    6.12    3.78   1
  14   4   3   43.14    4.46   1
  14   4   2   29.63    4.26   1
  14   4   1   15.10    3.75   1
  14   4   0   59.27    4.58   1
  14   3   0   -4.65    3.33   1
  14   3   1   21.94    3.97   1
  14   3   2   37.25    4.15   1
  14   3   3    1.85    3.50   1
  14   3   4    5.60    3.49   1
  14   3   5   20.24    3.72   1
  14   3   6   29.75    4.19   1
  14   3   7   10.33    3.81   1
  14   3   8   66.07    5.04   1
  14   2   9   10.44    4.07   1
  14   2   8   15.64    4.26   1
  14   2   7   19.26    4.08   1
  14   2   6   30.12    4.29   1
  14   2   5   -1.98    3.40   1
  14   2   4    5.39    3.36   1
  14   2   3   24.10    3.68   1
  14   2   2   10.43    3.95   1
  14   2   1    4.24    3.26   1
  14   2   0  111.79    5.26   1
  14   1   0    1.54    3.41   1
  14   1   1    7.39    3.20   1
  14   1   2   99.64    5.51   1
  14   1   3    3.03    3.38   1
  14   1   4   14.21    3.64   1
  14   1   5    6.34    3.54   1
  14   1   6   25.16    4.07   1
  14   1   7    1.81    3.68   1
  14   1   8  141.55    5.99   1
  14   1   9    2.79    4.15   1
  14   0  10   88.50    5.50   1
  14   0   9    0.63    3.95   1
  14   0   8    6.17    4.05   1
  14   0   7    0.84    3.49   1
  14   0   6   29.67    4.00   1
  14   0   5    6.58    3.19   1
  14   0   4    3.86    3.40   1
  14   0   3   -2.12    3.19   1
  14   0   2   15.98    3.56   1
  14   0   1   -2.31    3.56   1
  14   0   0  228.39   11.89   1
  15   0   5   -5.59    3.88   1
  15   0   4   14.78    3.78   1
  15   0   3   -2.35    3.58   1
  15   0   2   73.29    5.04   1
  15   0   1    1.59    3.77   1
  15   0   0    0.85    3.83   1
  15   1   0  145.83    7.81   1
  15   1   1    8.78    4.00   1
  15   1   2   30.05    4.48   1
  15   1   3    5.45    3.80   1
  15   1   4   16.52    3.85   1
  15   1   5    8.51    3.51   1
  15   2   4   18.03    3.94   1
  15   2   3    5.99    3.57   1
  15   2   2   36.36    4.37   1
  15   2   1    6.16    3.65   1
  15   2   0   -4.66    3.72   1
  15   3   0   43.74    4.82   1
  15   3   1   16.90    4.07   1
  15   3   2   18.24    4.05   1
   0   0   0    0.00    0.00   0
;
_shelx_hkl_checksum     11177
_shelx_res_file
;
    zupi.res created by SHELXL-2014/7
TITL ZUPI in Pna2(1)
CELL 0.71073 18.116 10.359 12.148 90 90 90
ZERR 4 0.016 0.008 0.01 0 0 0
LATT -1
SYMM -X,-Y,0.5+Z
SYMM 0.5+X,0.5-Y,+Z
SYMM 0.5-X,0.5+Y,0.5+Z
SFAC C H N O Tc
UNIT 64 48 8 40 8
DFIX 0.9 H5B O5B
DFIX 0.9 H4B O4B
DFIX 2.1 H4B O4
L.S. 12
PLAN  50
TEMP -73.15
fmap 2
acta
REM <olex2.extras>
REM <HklSrc "%.\\ZUPI.HKL">
REM </olex2.extras>
WGHT    0.073400    2.823300
EXTI    0.003040
FVAR       0.31561   0.06631
TC1   5    0.408331    0.806914    0.499570    11.00000    0.04284    0.03854 =
         0.03539    0.00296    0.00389    0.00532
TC2   5    0.291288    0.746810    0.708900    11.00000    0.03376    0.03865 =
         0.03556   -0.00253    0.00053    0.00106
O1    4    0.347445    1.086156    0.487938    11.00000    0.10235    0.04656 =
         0.06753    0.01801    0.00724    0.01880
O2    4    0.400150    0.805126    0.244546    11.00000    0.10108    0.08694 =
         0.03961    0.00495   -0.00249    0.01266
O3    4    0.561587    0.932880    0.474045    11.00000    0.05830    0.07569 =
         0.09156    0.02544    0.00989   -0.00384
O4B   4    0.441892    0.884353    0.744552    11.00000    0.08145    0.08299 =
         0.08261   -0.01001   -0.00802   -0.00651
O5B   4    0.242750    0.733362    0.460919    11.00000    0.10675    0.18304 =
         0.05780   -0.00269   -0.02654   -0.00541
O6    4    0.229470    1.024720    0.704260    11.00000    0.06286    0.04617 =
         0.09839   -0.01200    0.01211    0.01617
O7    4    0.126390    0.680274    0.734927    11.00000    0.03819    0.10431 =
         0.06960    0.00165   -0.00086   -0.01100
O8    4    0.300603    0.781149    0.960251    11.00000    0.08010    0.12081 =
         0.03437   -0.01638    0.00557   -0.01309
N1    3    0.452792    0.604887    0.510516    11.00000    0.04091    0.03655 =
         0.03748    0.00397    0.00258    0.00326
N2    3    0.328197    0.540295    0.717641    11.00000    0.03940    0.03749 =
         0.03475   -0.00241    0.00283   -0.00025
C1    1    0.369290    0.980881    0.493550    11.00000    0.06737    0.05190 =
         0.03844    0.00341    0.01148    0.01582
C2    1    0.403221    0.804320    0.341818    11.00000    0.06171    0.08262 =
         0.03945    0.00311    0.00029    0.00400
C3    1    0.504684    0.882587    0.484548    11.00000    0.05549    0.05239 =
         0.05826    0.01852   -0.00149    0.00261
O4    4    0.405560    0.788900    0.677365    11.00000    0.04131    0.03565 =
         0.02608   -0.00249    0.00000   -0.00411
O5    4    0.303602    0.713907    0.534412    11.00000    0.03387    0.04994 =
         0.02839    0.00102   -0.00859   -0.00299
C6    1    0.255218    0.922710    0.703817    11.00000    0.03886    0.05281 =
         0.04924   -0.01651    0.00259    0.00194
C7    1    0.189825    0.701137    0.724413    11.00000    0.03846    0.07011 =
         0.04871   -0.00958    0.00571   -0.00080
C8    1    0.297682    0.768890    0.868115    11.00000    0.06351    0.05822 =
         0.06034   -0.00805    0.00406   -0.01806
C9    1    0.517557    0.581706    0.566465    11.00000    0.04759    0.04994 =
         0.04178   -0.00228   -0.00359    0.00464
AFIX  43
H9    2    0.541719    0.651332    0.602411    11.00000   21.00000
AFIX   0
C10   1    0.548993    0.457093    0.571792    11.00000    0.04862    0.05936 =
         0.05728    0.00433    0.00566    0.01150
AFIX  43
H10   2    0.593742    0.442973    0.610745    11.00000   21.00000
AFIX   0
C11   1    0.513445    0.355391    0.519151    11.00000    0.06319    0.04510 =
         0.05902    0.00655    0.01507    0.01507
AFIX  43
H11   2    0.533840    0.270948    0.521488    11.00000   21.00000
AFIX   0
C12   1    0.448324    0.378044    0.463497    11.00000    0.06310    0.04423 =
         0.05140   -0.01028    0.00406    0.00453
AFIX  43
H12   2    0.422985    0.309638    0.427648    11.00000   21.00000
AFIX   0
C13   1    0.419893    0.506338    0.460964    11.00000    0.04997    0.03358 =
         0.04679   -0.00390   -0.00426   -0.00145
AFIX  43
H13   2    0.375322    0.521979    0.421982    11.00000   21.00000
AFIX   0
C14   1    0.390194    0.506679    0.770862    11.00000    0.05367    0.04011 =
         0.04323   -0.00181   -0.01015    0.00415
AFIX  43
H14   2    0.419771    0.572470    0.802840    11.00000   21.00000
AFIX   0
C15   1    0.412795    0.377852    0.780881    11.00000    0.05979    0.05714 =
         0.04925    0.00393   -0.00709    0.01447
AFIX  43
H15   2    0.456683    0.356741    0.819713    11.00000   21.00000
AFIX   0
C16   1    0.370528    0.282313    0.733680    11.00000    0.07410    0.03879 =
         0.05249    0.00768    0.00539    0.01228
AFIX  43
H16   2    0.385092    0.194453    0.739209    11.00000   21.00000
AFIX   0
C17   1    0.306380    0.315617    0.677896    11.00000    0.05732    0.03717 =
         0.05271    0.00417   -0.00579   -0.00986
AFIX  43
H17   2    0.276238    0.251389    0.644801    11.00000   21.00000
AFIX   0
C18   1    0.287229    0.447122    0.671715    11.00000    0.04708    0.04471 =
         0.04125   -0.00200   -0.00396   -0.00817
AFIX  43
H18   2    0.243525    0.470703    0.633461    11.00000   21.00000
AFIX   0
H4B   2    0.456675    0.963075    0.722145    11.00000    1.42903
H5B   2    0.247568    0.720534    0.387098    11.00000    0.05206
HKLF 4 1 0 0 1 0 -1 0 1 0 0
REM  ZUPI in Pna2(1)
REM R1 =  0.0455 for    2265 Fo > 4sig(Fo)  and  0.0538 for all    2614 data
REM    281 parameters refined using      4 restraints
END
WGHT      0.0735      2.8183
REM Highest difference peak  1.121,  deepest hole -0.968,  1-sigma level  0.123
Q1    1   0.4086  0.6811  0.5020  11.00000  0.05    1.12
Q2    1   0.4107  0.9346  0.5035  11.00000  0.05    1.05
Q3    1   0.2913  0.8758  0.7089  11.00000  0.05    1.01
Q4    1   0.2941  0.6200  0.7102  11.00000  0.05    0.96
Q5    1   0.4765  0.7996  0.5559  11.00000  0.05    0.74
Q6    1   0.2590  0.6579  0.6429  11.00000  0.05    0.72
Q7    1   0.4762  0.7980  0.4396  11.00000  0.05    0.70
Q8    1   0.2210  0.7425  0.7636  11.00000  0.05    0.68
Q9    1   0.2582  0.8421  0.7768  11.00000  0.05    0.68
Q10   1   0.2208  0.7480  0.6573  11.00000  0.05    0.66
Q11   1   0.3579  0.7479  0.6585  11.00000  0.05    0.65
Q12   1   0.3404  0.8013  0.5568  11.00000  0.05    0.64
Q13   1   0.3772  0.7279  0.5807  11.00000  0.05    0.62
Q14   1   0.2551  0.8335  0.6476  11.00000  0.05    0.61
Q15   1   0.3682  0.7081  0.5649  11.00000  0.05    0.61
Q16   1   0.3241  0.8323  0.7774  11.00000  0.05    0.61
Q17   1   0.3715  0.7146  0.4373  11.00000  0.05    0.59
Q18   1   0.3259  0.6586  0.7758  11.00000  0.05    0.58
Q19   1   0.3738  0.8954  0.5624  11.00000  0.05    0.58
Q20   1   0.2541  0.6662  0.7722  11.00000  0.05    0.57
Q21   1   0.3724  0.8979  0.4362  11.00000  0.05    0.54
Q22   1   0.4722  0.7312  0.5052  11.00000  0.05    0.53
Q23   1   0.3577  0.7527  0.7638  11.00000  0.05    0.52
Q24   1   0.2230  0.8216  0.7017  11.00000  0.05    0.52
Q25   1   0.4461  0.9038  0.4400  11.00000  0.05    0.51
Q26   1   0.4450  0.9045  0.5652  11.00000  0.05    0.50
Q27   1   0.3257  0.8339  0.6462  11.00000  0.05    0.49
Q28   1   0.4440  0.7064  0.4364  11.00000  0.05    0.49
Q29   1   0.3383  0.8075  0.4427  11.00000  0.05    0.48
Q30   1   0.3250  0.6570  0.6450  11.00000  0.05    0.48
Q31   1   0.3497  0.7409  0.5246  11.00000  0.05    0.47
Q32   1   0.2250  0.6779  0.7109  11.00000  0.05    0.46
Q33   1   0.3522  0.8085  0.7138  11.00000  0.05    0.45
Q34   1   0.2319  0.6923  0.7459  11.00000  0.05    0.44
Q35   1   0.3538  0.6821  0.7157  11.00000  0.05    0.44
Q36   1   0.4382  0.8845  0.5828  11.00000  0.05    0.43
Q37   1   0.4385  0.8271  0.6215  11.00000  0.05    0.43
Q38   1   0.4443  0.7196  0.5645  11.00000  0.05    0.43
Q39   1   0.4965  0.2148  0.5006  11.00000  0.05    0.43
Q40   1   0.4382  0.8852  0.4190  11.00000  0.05    0.42
Q41   1   0.2873  0.7982  0.5979  11.00000  0.05    0.39
Q42   1   0.4623  0.8537  0.5015  11.00000  0.05    0.38
Q43   1   0.5196  0.7614  0.4995  11.00000  0.05    0.37
Q44   1   0.4351  0.8097  0.3761  11.00000  0.05    0.37
Q45   1   0.4441  0.8229  0.8220  11.00000  0.05    0.36
Q46   1   0.3662  0.8373  0.4942  11.00000  0.05    0.36
Q47   1   0.4572  0.2501  0.4660  11.00000  0.05    0.36
Q48   1   0.5039  0.8917  0.7346  11.00000  0.05    0.36
Q49   1   0.3962  0.9634  0.7612  11.00000  0.05    0.36
Q50   1   0.3836  0.8189  0.6230  11.00000  0.05    0.36
;
_shelx_res_checksum     62507
data_syn3
_audit_creation_method
;
Olex2 1.2
(compiled 2018.05.29 svn.r3508 for OlexSys, GUI svn.r5506)
;
_chemical_name_systematic
;
di-\m-methoxido-bis[tricarbonyl(pyridine)technetium],
<i>syn</i>-[Tc~2~(CH~3~O)~2~(NC~5~H~5~)~2~(CO)~6~]
;
_chemical_name_common     ZUPI-OME
_chemical_formula_moiety     'C18 H16 N2 O8 Tc2'
_chemical_formula_sum     'C18 H16 N2 O8 Tc2'
_chemical_formula_iupac     '[Tc2 (C H3 O)2 (C5 H5 N)2 (C O)6]'
_chemical_formula_weight     584.33
_chemical_melting_point     ?
_chemical_absolute_configuration     ad
_space_group_crystal_system     orthorhombic
_space_group_name_H-M_alt     'P n a 21'
_space_group_name_Hall     'P 2c -2n'
loop_
    _space_group_symop_operation_xyz
    'x, y, z'
    '-x, -y, z+1/2'
    'x+1/2, -y+1/2, z'
    '-x+1/2, y+1/2, z+1/2'
_cell_length_a     18.116(16)
_cell_length_b     10.359(8)
_cell_length_c     12.148(10)
_cell_angle_alpha     90
_cell_angle_beta     90
_cell_angle_gamma     90
_cell_volume     2280(3)
_cell_formula_units_Z     4
_cell_measurement_reflns_used     ?
_cell_measurement_theta_min     ?
_cell_measurement_theta_max     ?
_cell_measurement_temperature     200
_exptl_crystal_description     ?
_exptl_crystal_colour     colorless
_exptl_crystal_size_max     0.3
_exptl_crystal_size_mid     0.2
_exptl_crystal_size_min     0.2
_exptl_crystal_density_diffrn     1.702
_exptl_crystal_density_meas     ?
_exptl_crystal_density_method     ?
_exptl_crystal_F_000     1152
_exptl_absorpt_coefficient_mu     1.256
_exptl_absorpt_correction_type     none
_exptl_absorpt_process_details     ?
_exptl_absorpt_correction_T_min     ?
_exptl_absorpt_correction_T_max     ?
_exptl_special_details     ?
_diffrn_ambient_temperature     200
_diffrn_source     ?
_diffrn_radiation_type     MoK\a
_diffrn_radiation_wavelength     0.71073
_diffrn_measurement_device_type     'Siemens Nicolet Syntex R3m/V'
_diffrn_measurement_method     ?
_diffrn_detector_area_resol_mean     ?
_diffrn_reflns_number     2614
_diffrn_reflns_av_R_equivalents     ?
_diffrn_reflns_av_unetI/netI     0.0408
_diffrn_reflns_theta_min     2.248
_diffrn_reflns_theta_max     27.007
_diffrn_reflns_theta_full     25.242
_diffrn_measured_fraction_theta_max     1.000
_diffrn_measured_fraction_theta_full     1.000
_diffrn_reflns_limit_h_min     -19
_diffrn_reflns_limit_h_max     23
_diffrn_reflns_limit_k_min     -13
_diffrn_reflns_limit_k_max     8
_diffrn_reflns_limit_l_min     -10
_diffrn_reflns_limit_l_max     15
_refine_special_details     ?
_reflns_number_total     2614
_reflns_number_gt     2265
_reflns_threshold_expression     'I > 2\s(I)'
_refine_ls_structure_factor_coef     Fsqd
_refine_ls_matrix_type     full
_refine_ls_R_factor_all     0.0502
_refine_ls_R_factor_gt     0.0419
_refine_ls_wR_factor_gt     0.1067
_refine_ls_wR_factor_ref     0.1128
_refine_ls_goodness_of_fit_ref     1.051
_refine_ls_restrained_S_all     1.051
_refine_ls_number_reflns     2614
_refine_ls_number_parameters     274
_refine_ls_number_restraints     1
_refine_ls_hydrogen_treatment     constr
_refine_ls_weighting_scheme     calc
_refine_ls_weighting_details
              'w=1/[\s^2^(Fo^2^)+(0.0658P)^2^+2.1707P] where P=(Fo^2^+2Fc^2^)/3'
_atom_sites_solution_hydrogens     geom
_atom_sites_solution_primary     direct
_atom_sites_solution_secondary     ?
_refine_ls_shift/su_max     0.000
_refine_ls_shift/su_mean     0.000
_refine_diff_density_max     1.127
_refine_diff_density_min     -1.035
_refine_ls_extinction_method
;
SHELXL2014 (Sheldrick, 2015<i>b</i>)
;
_refine_ls_extinction_coef     0.0027(4)
_refine_ls_extinction_expression
                                  'Fc^*^=kFc[1+0.001xFc^2^\l^3^/sin(2\q)]^-1/4^'
_refine_ls_abs_structure_details
;
No quotients, so Flack parameter determined by classical intensity fit
;
_refine_ls_abs_structure_Flack     0.02(8)
loop_
    _atom_type_symbol
    _atom_type_description
    _atom_type_scat_dispersion_real
    _atom_type_scat_dispersion_imag
    _atom_type_scat_source
    'C' 'C' 0.0033 0.0016
                         'International Tables Vol C Tables 4.2.6.8 and 6.1.1.4'
    'H' 'H' 0.0000 0.0000
                         'International Tables Vol C Tables 4.2.6.8 and 6.1.1.4'
    'N' 'N' 0.0061 0.0033
                         'International Tables Vol C Tables 4.2.6.8 and 6.1.1.4'
    'O' 'O' 0.0106 0.0060
                         'International Tables Vol C Tables 4.2.6.8 and 6.1.1.4'
    'Tc' 'Tc' -1.4390 0.7593
                         'International Tables Vol C Tables 4.2.6.8 and 6.1.1.4'
_computing_data_collection     ?
_computing_cell_refinement     ?
_computing_data_reduction     ?
_computing_structure_solution
;
SHELXL2017 (Sheldrick, 2015<i>b</i>) in
<i>WinGX</i> (Farrugia, 2012)
;
_computing_structure_refinement
;
SHELXT2014 (Sheldrick, 2015<i>a</i>)
;
_computing_molecular_graphics
;
OLEX2 (Dolomanov <i>et al.</i>,  2009)
;
_computing_publication_material
;
OLEX2 (Dolomanov <i>et al.</i>,  2009)
;
loop_
    _atom_site_type_symbol
    _atom_site_label
    _atom_site_fract_x
    _atom_site_fract_y
    _atom_site_fract_z
    _atom_site_U_iso_or_equiv
    _atom_site_adp_type
    _atom_site_calc_flag
    _atom_site_occupancy
    _atom_site_disorder_assembly
    _atom_site_disorder_group
    O O1 0.3474(5) 1.0858(7) 0.4880(8) 0.073(2) Uani d 1 . .
    O O2 0.4008(5) 0.8066(10) 0.2443(7) 0.078(3) Uani d 1 . .
    O O3 0.5615(4) 0.9325(9) 0.4743(9) 0.077(3) Uani d 1 . .
    O O4 0.4059(3) 0.7895(7) 0.6772(6) 0.0346(16) Uani d 1 . .
    O O5 0.3036(4) 0.7137(7) 0.5342(6) 0.0379(14) Uani d 1 . .
    O O6 0.2294(4) 1.0246(7) 0.7049(9) 0.070(2) Uani d 1 . .
    O O7 0.1264(4) 0.6800(9) 0.7355(8) 0.071(2) Uani d 1 . .
    O O8 0.2997(5) 0.7804(11) 0.9605(7) 0.078(3) Uani d 1 . .
    N N1 0.4529(3) 0.6053(7) 0.5102(7) 0.0379(15) Uani d 1 . .
    N N2 0.3279(3) 0.5405(6) 0.7179(6) 0.0370(14) Uani d 1 . .
    C C1 0.3690(5) 0.9810(9) 0.4936(10) 0.053(2) Uani d 1 . .
    C C2 0.4030(7) 0.8046(14) 0.3420(12) 0.063(4) Uani d 1 . .
    C C3 0.5048(6) 0.8829(10) 0.4843(10) 0.056(3) Uani d 1 . .
    C C4 0.4421(5) 0.8837(9) 0.7433(8) 0.044(2) Uani d 1 . .
    H H4A 0.4176 0.9674 0.7342 0.066 Uiso calc 1 . .
    H H4B 0.4938 0.8910 0.7203 0.066 Uiso calc 1 . .
    H H4C 0.4399 0.8576 0.8207 0.066 Uiso calc 1 . .
    C C5 0.2435(6) 0.7327(13) 0.4615(9) 0.061(3) Uani d 1 . .
    H H5A 0.2019 0.6787 0.4846 0.091 Uiso calc 1 . .
    H H5B 0.2584 0.7089 0.3866 0.091 Uiso calc 1 . .
    H H5C 0.2287 0.8237 0.4628 0.091 Uiso calc 1 . .
    C C6 0.2553(4) 0.9227(9) 0.7041(10) 0.048(2) Uani d 1 . .
    C C7 0.1901(5) 0.7010(11) 0.7240(9) 0.053(2) Uani d 1 . .
    C C8 0.2970(7) 0.7691(13) 0.8678(14) 0.058(4) Uani d 1 . .
    C C9 0.5175(5) 0.5815(9) 0.5663(8) 0.046(2) Uani d 1 . .
    H H9 0.5417 0.6510 0.6024 0.055 Uiso calc 1 . .
    C C10 0.5489(5) 0.4568(11) 0.5718(9) 0.055(2) Uani d 1 . .
    H H10 0.5935 0.4426 0.6111 0.066 Uiso calc 1 . .
    C C11 0.5134(6) 0.3554(10) 0.5189(9) 0.057(3) Uani d 1 . .
    H H11 0.5339 0.2710 0.5208 0.068 Uiso calc 1 . .
    C C12 0.4482(6) 0.3784(10) 0.4636(9) 0.054(2) Uani d 1 . .
    H H12 0.4227 0.3099 0.4281 0.065 Uiso calc 1 . .
    C C13 0.4197(5) 0.5062(9) 0.4607(8) 0.044(2) Uani d 1 . .
    H H13 0.3751 0.5217 0.4217 0.053 Uiso calc 1 . .
    C C14 0.3900(5) 0.5067(9) 0.7710(8) 0.046(2) Uani d 1 . .
    H H14 0.4195 0.5724 0.8033 0.055 Uiso calc 1 . .
    C C15 0.4127(6) 0.3789(11) 0.7806(9) 0.053(2) Uani d 1 . .
    H H15 0.4566 0.3582 0.8193 0.064 Uiso calc 1 . .
    C C16 0.3709(6) 0.2825(9) 0.7333(9) 0.054(3) Uani d 1 . .
    H H16 0.3858 0.1948 0.7386 0.065 Uiso calc 1 . .
    C C17 0.3063(5) 0.3156(9) 0.6776(8) 0.049(2) Uani d 1 . .
    H H17 0.2761 0.2514 0.6447 0.059 Uiso calc 1 . .
    C C18 0.2873(5) 0.4469(9) 0.6718(8) 0.045(2) Uani d 1 . .
    H H18 0.2437 0.4704 0.6334 0.053 Uiso calc 1 . .
    Tc Tc1 0.40832(3) 0.80689(6) 0.49960(6) 0.03886(19) Uani d 1 . .
    Tc Tc2 0.29129(3) 0.74678(7) 0.70886(8) 0.03592(17) Uani d 1 . .
loop_
    _atom_site_aniso_label
    _atom_site_aniso_U_11
    _atom_site_aniso_U_22
    _atom_site_aniso_U_33
    _atom_site_aniso_U_12
    _atom_site_aniso_U_13
    _atom_site_aniso_U_23
    O1 0.103(5) 0.047(4) 0.068(5) 0.019(4) 0.007(5) 0.019(4)
    O2 0.104(7) 0.091(7) 0.039(4) 0.020(5) 0.000(4) 0.005(4)
    O3 0.058(4) 0.078(5) 0.095(8) -0.004(4) 0.009(5) 0.028(5)
    O4 0.041(4) 0.036(3) 0.028(3) -0.003(2) 0.000(2) -0.003(2)
    O5 0.038(3) 0.048(3) 0.028(3) -0.001(3) -0.010(2) 0.001(3)
    O6 0.064(4) 0.045(4) 0.101(6) 0.016(3) 0.009(5) -0.010(5)
    O7 0.039(3) 0.102(6) 0.072(6) -0.009(4) -0.001(4) 0.003(5)
    O8 0.082(6) 0.119(8) 0.034(4) -0.012(5) 0.006(4) -0.017(4)
    N1 0.041(3) 0.036(3) 0.036(4) 0.003(2) 0.003(3) 0.004(3)
    N2 0.039(3) 0.038(3) 0.034(3) -0.001(3) 0.003(3) -0.002(3)
    C1 0.069(6) 0.051(5) 0.038(4) 0.015(4) 0.014(6) 0.001(5)
    C2 0.065(8) 0.085(10) 0.039(7) 0.004(6) -0.001(5) 0.005(5)
    C3 0.058(5) 0.055(5) 0.054(6) 0.001(4) -0.003(5) 0.019(5)
    C4 0.039(4) 0.046(5) 0.048(5) -0.002(4) -0.001(4) -0.005(4)
    C5 0.045(5) 0.092(8) 0.045(5) 0.000(5) -0.013(4) 0.000(5)
    C6 0.039(4) 0.052(5) 0.052(5) 0.002(4) 0.002(4) -0.017(5)
    C7 0.040(4) 0.069(6) 0.050(6) -0.002(4) 0.005(4) -0.008(5)
    C8 0.059(7) 0.055(6) 0.060(9) -0.014(5) 0.005(5) -0.010(6)
    C9 0.046(5) 0.050(5) 0.042(5) 0.006(4) -0.004(4) -0.004(4)
    C10 0.048(5) 0.061(6) 0.056(6) 0.010(4) 0.005(4) 0.003(5)
    C11 0.062(5) 0.046(5) 0.063(8) 0.014(4) 0.015(5) 0.007(5)
    C12 0.065(6) 0.044(5) 0.053(6) 0.002(5) 0.003(5) -0.010(4)
    C13 0.046(5) 0.037(4) 0.048(5) -0.002(4) -0.003(4) -0.006(4)
    C14 0.054(5) 0.042(5) 0.043(5) 0.002(4) -0.010(4) -0.001(4)
    C15 0.054(5) 0.055(6) 0.051(5) 0.011(4) -0.010(4) 0.003(5)
    C16 0.071(6) 0.039(5) 0.053(6) 0.014(4) 0.005(5) 0.007(4)
    C17 0.059(5) 0.038(4) 0.050(5) -0.008(4) -0.007(4) 0.003(4)
    C18 0.049(5) 0.044(5) 0.041(4) -0.008(4) -0.005(4) -0.002(4)
    Tc1 0.0428(3) 0.0385(3) 0.0353(3) 0.0053(3) 0.0039(4) 0.0030(4)
    Tc2 0.0336(3) 0.0386(3) 0.0355(3) 0.0011(3) 0.0005(3) -0.0025(3)
_geom_special_details
;
 All esds (except the esd in the dihedral angle between two l.s. planes)
 are estimated using the full covariance matrix.  The cell esds are taken
 into account individually in the estimation of esds in distances, angles
 and torsion angles; correlations between esds in cell parameters are only
 used when they are defined by crystal symmetry.  An approximate (isotropic)
 treatment of cell esds is used for estimating esds involving l.s. planes.
;
loop_
    _geom_bond_atom_site_label_1
    _geom_bond_atom_site_label_2
    _geom_bond_site_symmetry_2
    _geom_bond_distance
    _geom_bond_publ_flag
    O1 C1 . 1.157(11) ?
    O2 C2 . 1.187(18) ?
    O3 C3 . 1.155(13) ?
    O4 C4 . 1.424(11) ?
    O4 Tc1 . 2.166(8) ?
    O4 Tc2 . 2.157(6) ?
    O5 C5 . 1.415(11) ?
    O5 Tc1 . 2.170(7) ?
    O5 Tc2 . 2.160(8) ?
    O6 C6 . 1.155(11) ?
    O7 C7 . 1.183(11) ?
    O8 C8 . 1.134(18) ?
    N1 C9 . 1.376(11) ?
    N1 C13 . 1.333(11) ?
    N1 Tc1 . 2.243(7) ?
    N2 C14 . 1.343(11) ?
    N2 C18 . 1.339(11) ?
    N2 Tc2 . 2.240(7) ?
    C1 Tc1 . 1.940(9) ?
    C2 Tc1 . 1.917(15) ?
    C3 Tc1 . 1.926(11) ?
    C6 Tc2 . 1.936(9) ?
    C7 Tc2 . 1.903(9) ?
    C8 Tc2 . 1.947(16) ?
    C9 C10 . 1.413(14) ?
    C10 C11 . 1.389(16) ?
    C11 C12 . 1.380(15) ?
    C12 C13 . 1.421(14) ?
    C14 C15 . 1.391(14) ?
    C15 C16 . 1.378(16) ?
    C16 C17 . 1.393(15) ?
    C17 C18 . 1.405(13) ?
loop_
    _geom_angle_atom_site_label_1
    _geom_angle_atom_site_label_2
    _geom_angle_atom_site_label_3
    _geom_angle_site_symmetry_1
    _geom_angle_site_symmetry_3
    _geom_angle
    _geom_angle_publ_flag
    C4 O4 Tc1 . . 119.7(6) ?
    C4 O4 Tc2 . . 119.0(6) ?
    Tc2 O4 Tc1 . . 102.4(3) ?
    C5 O5 Tc1 . . 119.3(7) ?
    C5 O5 Tc2 . . 120.8(7) ?
    Tc2 O5 Tc1 . . 102.1(3) ?
    C9 N1 Tc1 . . 120.1(6) ?
    C13 N1 C9 . . 118.0(8) ?
    C13 N1 Tc1 . . 121.9(6) ?
    C14 N2 Tc2 . . 121.4(6) ?
    C18 N2 C14 . . 118.1(8) ?
    C18 N2 Tc2 . . 120.5(6) ?
    O1 C1 Tc1 . . 177.9(9) ?
    O2 C2 Tc1 . . 178.1(13) ?
    O3 C3 Tc1 . . 177.6(9) ?
    O6 C6 Tc2 . . 175.2(9) ?
    O7 C7 Tc2 . . 176.0(10) ?
    O8 C8 Tc2 . . 179.0(13) ?
    N1 C9 C10 . . 121.9(9) ?
    C11 C10 C9 . . 118.9(9) ?
    C12 C11 C10 . . 119.4(9) ?
    C11 C12 C13 . . 118.9(9) ?
    N1 C13 C12 . . 122.9(9) ?
    N2 C14 C15 . . 122.4(9) ?
    C16 C15 C14 . . 119.5(9) ?
    C15 C16 C17 . . 119.0(9) ?
    C16 C17 C18 . . 117.9(9) ?
    N2 C18 C17 . . 123.0(8) ?
    O4 Tc1 O5 . . 75.6(2) ?
    O4 Tc1 N1 . . 82.7(3) ?
    O5 Tc1 N1 . . 83.7(3) ?
    C1 Tc1 O4 . . 96.1(4) ?
    C1 Tc1 O5 . . 95.7(4) ?
    C1 Tc1 N1 . . 178.8(4) ?
    C2 Tc1 O4 . . 173.2(4) ?
    C2 Tc1 O5 . . 98.3(5) ?
    C2 Tc1 N1 . . 93.6(5) ?
    C2 Tc1 C1 . . 87.5(6) ?
    C2 Tc1 C3 . . 87.4(5) ?
    C3 Tc1 O4 . . 98.6(4) ?
    C3 Tc1 O5 . . 173.8(4) ?
    C3 Tc1 N1 . . 93.4(3) ?
    C3 Tc1 C1 . . 87.1(4) ?
    O4 Tc2 O5 . . 76.0(3) ?
    O4 Tc2 N2 . . 85.4(2) ?
    O5 Tc2 N2 . . 82.3(3) ?
    C6 Tc2 O4 . . 97.2(3) ?
    C6 Tc2 O5 . . 98.9(4) ?
    C6 Tc2 N2 . . 177.3(3) ?
    C6 Tc2 C8 . . 86.3(5) ?
    C7 Tc2 O4 . . 174.7(4) ?
    C7 Tc2 O5 . . 98.9(4) ?
    C7 Tc2 N2 . . 92.4(4) ?
    C7 Tc2 C6 . . 85.0(4) ?
    C7 Tc2 C8 . . 89.1(5) ?
    C8 Tc2 O4 . . 95.8(4) ?
    C8 Tc2 O5 . . 170.8(4) ?
    C8 Tc2 N2 . . 92.8(4) ?
_shelx_space_group_comment
;
The symmetry employed for this shelxl refinement is uniquely defined
by the following loop, which should always be used as a source of
symmetry information in preference to the above space-group names.
They are only intended as comments.
;
_shelx_estimated_absorpt_T_min     ?
_shelx_estimated_absorpt_T_max     ?
_shelx_hkl_file
;
   0  13   0    1.70    3.68   1
   0  13   1   32.66    4.60   1
   0  13   2    6.19    3.70   1
   0  13   3    8.75    3.84   1
   0  13   4   15.41    4.24   1
   0  12   9   35.19    4.73   1
   0  12   8   -0.26    3.95   1
   0  12   7   18.61    3.69   1
   0  12   6    6.92    3.76   1
   0  12   5    1.47    3.87   1
   0  12   4   41.60    4.49   1
   0  12   3   47.91    4.53   1
   0  12   2   62.45    4.75   1
   0  12   1   22.69    3.78   1
   0  12   0    4.78    3.36   1
   0  11   0   -2.47    3.34   1
   0  11   1   52.25    4.30   1
   0  11   2   37.02    3.88   1
   0  11   3   11.38    3.93   1
   0  11   4  180.02   12.77   1
   0  11   5   12.47    4.00   1
   0  11   6  108.50    7.56   1
   0  11   7   27.49    3.66   1
   0  11   8    5.54    3.31   1
   0  11   9    4.73    3.39   1
   0  11  10   36.34    4.22   1
   0  11  11   15.50    3.92   1
   0  11  12    6.06    3.91   1
   0  10  15    9.09    4.03   1
   0  10  14   76.52    5.27   1
   0  10  13   14.26    4.19   1
   0  10  12  199.10    8.29   1
   0  10  11    5.54    3.50   1
   0  10  10    4.27    3.23   1
   0  10   9   23.99    3.54   1
   0  10   8   21.87    3.40   1
   0  10   7    5.03    3.34   1
   0  10   6  140.63    7.46   1
   0  10   5   23.54    4.17   1
   0  10   4  341.55   15.50   1
   0  10   3    5.95    3.86   1
   0  10   2  317.87   14.74   1
   0  10   1   39.05    3.63   1
   0  10   0   31.45    3.30   1
   0   9   0    3.41    2.56   1
   0   9   1    5.74    2.78   1
   0   9   2    5.55    2.88   1
   0   9   3    3.26    3.07   1
   0   9   4  836.10   28.64   1
   0   9   5   13.55    3.68   1
   0   9   6  366.16   19.42   1
   0   9   7   18.19    3.58   1
   0   9   8   25.09    3.50   1
   0   9   9    3.99    2.85   1
   0   9  10  163.09    9.25   1
   0   9  11    5.60    3.37   1
   0   9  12   36.34    4.31   1
   0   9  13    0.99    3.59   1
   0   9  14  183.32    7.97   1
   0   9  15    4.76    3.73   1
   0   9  16   31.29    4.14   1
   0   8  18   17.42    3.92   1
   0   8  17   -5.81    3.44   1
   0   8  16    6.02    3.40   1
   0   8  15    4.78    3.46   1
   0   8  14  164.57    7.42   1
   0   8  13   75.29    4.76   1
   0   8  12  491.65   24.44   1
   0   8  11    1.74    2.91   1
   0   8  10    4.04    2.88   1
   0   8   9   -1.51    2.84   1
   0   8   8   22.66    2.99   1
   0   8   7   80.97    3.83   1
   0   8   6  206.83    9.46   1
   0   8   5   10.15    3.09   1
   0   8   4  533.99   21.96   1
   0   8   3  100.56    5.79   1
   0   8   2  305.31   13.97   1
   0   8   1   12.34    2.67   1
   0   8   0    2.06    2.61   1
   0   7   0    4.03    2.20   1
   0   7   1  364.89   15.72   1
   0   7   2  109.30    6.18   1
   0   7   3    4.45    2.93   1
   0   7   4 1127.79   29.21   1
   0   7   5  448.15   19.77   1
   0   7   6  833.99   25.86   1
   0   7   7   96.44    5.23   1
   0   7   8    3.09    2.64   1
   0   7   9   29.47    3.22   1
   0   7  10  249.40   12.12   1
   0   7  11  171.17    7.85   1
   0   7  12   31.85    3.54   1
   0   7  13   23.94    3.55   1
   0   7  14  474.48   22.25   1
   0   7  15  101.48    4.90   1
   0   7  16   61.58    4.15   1
   0   7  17   10.66    3.34   1
   0   7  18   27.24    3.85   1
   0   7  19    2.29    3.36   1
   0   6  20   27.04    4.01   1
   0   6  19   57.29    4.37   1
   0   6  18   10.66    3.33   1
   0   6  17    6.26    3.38   1
   0   6  16    2.39    3.10   1
   0   6  15  105.04    5.63   1
   0   6  14  181.66    8.76   1
   0   6  13  206.80   10.50   1
   0   6  12  546.43   21.62   1
   0   6  11   44.08    3.26   1
   0   6  10    2.69    2.54   1
   0   6   9  127.75    6.38   1
   0   6   8  141.26    6.62   1
   0   6   7  492.92   19.51   1
   0   6   6  255.55   10.67   1
   0   6   5    1.81    2.70   1
   0   6   4  944.51   23.33   1
   0   6   3  651.64   19.89   1
   0   6   2  849.80   21.88   1
   0   6   1   53.37    3.22   1
   0   6   0  257.79   12.09   1
   0   5   0    2.03    1.76   1
   0   5   1  929.48   20.03   1
   0   5   2  405.62   13.95   1
   0   5   3    3.28    1.96   1
   0   5   4 1333.12   25.31   1
   0   5   5 1307.72   26.00   1
   0   5   6  783.43   20.85   1
   0   5   7  230.01   10.83   1
   0   5   8  406.46   16.36   1
   0   5   9  144.28    7.57   1
   0   5  10  163.40    8.68   1
   0   5  11  415.93   18.34   1
   0   5  12   -0.76    2.48   1
   0   5  13   -1.32    2.62   1
   0   5  14  177.38    8.64   1
   0   5  15  179.75    7.59   1
   0   5  16   70.96    4.05   1
   0   5  17  134.97    7.45   1
   0   5  18  108.24    6.33   1
   0   5  19    6.06    3.04   1
   0   5  20   51.59    4.33   1
   0   5  21   48.58    4.82   1
   0   4  22   35.84    4.48   1
   0   4  21   16.18    3.64   1
   0   4  20   14.45    3.82   1
   0   4  19   82.11    4.62   1
   0   4  18    2.00    3.14   1
   0   4  17   93.50    6.26   1
   0   4  16  111.59    5.06   1
   0   4  15   83.06    4.05   1
   0   4  14  128.65    5.55   1
   0   4  13  379.50   17.83   1
   0   4  12  414.73   18.17   1
   0   4  11   25.68    2.87   1
   0   4  10 1026.58   25.06   1
   0   4   9  767.85   20.66   1
   0   4   8  139.45    7.38   1
   0   4   7  447.57   14.82   1
   0   4   6  128.58    6.93   1
   0   4   5   89.89    4.82   1
   0   4   4    9.37    1.80   1
   0   4   3 3206.31   33.88   1
   0   4   2 3342.07  166.07   1
   0   4   1  840.83   17.13   1
   0   4   0 2710.94   30.03   1
   0   3   0    3.08    1.39   1
   0   3   1 2067.52   22.87   1
   0   3   2 2311.31   24.45   1
   0   3   3  386.22   11.14   1
   0   3   4  417.85   12.23   1
   0   3   5 1745.55   23.91   1
   0   3   6 1072.43   20.07   1
   0   3   7  535.85   15.19   1
   0   3   8 2213.73   31.05   1
   0   3   9  368.91   14.19   1
   0   3  10   15.09    2.41   1
   0   3  11  579.06   18.36   1
   0   3  12  139.34    7.79   1
   0   3  13   72.05    4.87   1
   0   3  14    2.58    2.53   1
   0   3  15  193.43    8.25   1
   0   3  16  450.23   21.78   1
   0   3  17   52.51    4.25   1
   0   3  18  416.60   21.42   1
   0   3  19   -2.92    3.28   1
   0   3  20   71.10    4.41   1
   0   3  21   28.88    3.98   1
   0   3  22   14.44    3.44   1
   0   2  22    7.65    3.37   1
   0   2  21    1.41    3.40   1
   0   2  20  138.21    6.23   1
   0   2  19   68.62    4.44   1
   0   2  18  102.63    4.91   1
   0   2  17   11.57    3.04   1
   0   2  16  317.40   15.17   1
   0   2  15   93.67    3.93   1
   0   2  14  130.15    6.77   1
   0   2  13  268.23   13.74   1
   0   2  12  242.38   11.18   1
   0   2  11    2.51    2.12   1
   0   2  10 3521.71   40.77   1
   0   2   9  638.63   17.25   1
   0   2   8  363.45   12.92   1
   0   2   7  959.54   18.02   1
   0   2   6  524.97   12.89   1
   0   2   5  388.95   10.81   1
   0   2   4   40.98    2.59   1
   0   2   3 1078.95   15.19   1
   0   2   2 1810.44   87.89   1
   0   2   1  340.87    7.91   1
   0   2   0 6721.67  158.80   1
   0   1   0   -0.24    0.28   1
   0   1   2 4202.42  110.41   1
   0   1   3   80.63    3.96   1
   0   1   4    0.12    1.06   1
   0   1   5  793.92   13.62   1
   0   1   6 1589.20   20.73   1
   0   1   7   46.27    2.64   1
   0   1   8 5116.42  207.90   1
   0   1   9    6.29    1.67   1
   0   1  10   11.18    2.29   1
   0   1  11   65.43    3.36   1
   0   1  12  374.93   15.83   1
   0   1  13   24.76    2.72   1
   0   1  14   81.34    3.65   1
   0   1  15    2.57    2.52   1
   0   1  16  274.23   14.10   1
   0   1  17   11.04    2.95   1
   0   1  18  782.00   29.25   1
   0   1  19   14.39    3.36   1
   0   1  20    6.56    3.54   1
   0   1  21   14.69    3.28   1
   0   1  22    4.38    3.51   1
   0   1  23    1.84    3.37   1
   0   0  23   -4.42    3.42   1
   0   0  22    3.12    3.13   1
   0   0  21    4.32    3.22   1
   0   0  20  191.08    8.57   1
   0   0  19    5.26    3.09   1
   0   0  18   67.00    4.48   1
   0   0  17   10.77    2.74   1
   0   0  16  278.52   14.90   1
   0   0  15    2.62    2.47   1
   0   0  14  163.02    7.76   1
   0   0  13    0.81    2.18   1
   0   0  12  113.61    5.05   1
   0   0  11    6.42    1.94   1
   0   0  10 3217.23   38.46   1
   0   0   9    0.81    1.65   1
   0   0   8  751.02   16.99   1
   0   0   7    1.23    1.35   1
   0   0   6 3208.69  142.84   1
   0   0   5   -0.68    1.28   1
   0   0   4   51.37    2.39   1
   0   0   3    2.99    0.70   1
   0   0   2  465.30    6.43   1
   0   0   1    0.00    0.01   1
   1   0  23    3.33    3.23   1
   1   0  22   25.25    3.87   1
   1   0  21    4.24    3.13   1
   1   0  20  179.27   10.06   1
   1   0  19   11.53    3.17   1
   1   0  18  534.86   24.51   1
   1   0  17    2.78    2.73   1
   1   0  16  227.91   11.53   1
   1   0  15   -1.81    2.44   1
   1   0  14  260.99   11.57   1
   1   0  13    3.53    2.21   1
   1   0  12  125.95    6.49   1
   1   0  11   -1.95    1.95   1
   1   0  10  292.42   12.79   1
   1   0   9    0.56    1.61   1
   1   0   8 2695.13   30.99   1
   1   0   7    0.70    1.35   1
   1   0   6 2649.93   26.62   1
   1   0   5   -0.35    1.24   1
   1   0   4 2284.96   97.96   1
   1   0   3    3.78    0.84   1
   1   0   2 6220.93  126.40   1
   1   0   0    0.11    0.09   1
   1   1   0 6086.31  120.16   1
   1   1   1  150.08    4.70   1
  -1  -1  -2 1720.60   77.84   1
  -1  -1  -3  254.27    6.51   1
   1   1   4  966.31   13.49   1
   1   1   5  772.69   13.36   1
   1   1   6 1854.11   22.35   1
   1   1   7  247.87    9.72   1
   1   1   8  470.50   13.83   1
   1   1   9   78.82    3.49   1
   1   1  10 1238.52   24.14   1
   1   1  11   60.33    3.76   1
   1   1  12  845.20   22.77   1
   1   1  13  130.69    6.22   1
   1   1  14  296.34   15.35   1
   1   1  15   42.80    3.11   1
   1   1  16  223.16   12.00   1
   1   1  17    2.45    2.86   1
   1   1  18   51.52    3.96   1
   1   1  19   14.03    3.26   1
   1   1  20   77.02    4.54   1
   1   1  21   -0.75    3.29   1
   1   1  22   81.42    4.91   1
   1   1  23   -1.22    3.71   1
   1   2  22   23.64    3.69   1
   1   2  21   31.99    3.69   1
   1   2  20   65.88    4.21   1
   1   2  19   14.21    3.10   1
   1   2  18  302.69   13.59   1
   1   2  17   26.20    3.14   1
   1   2  16  283.81   14.85   1
   1   2  15   31.93    3.10   1
   1   2  14  161.81    7.19   1
   1   2  13   61.05    3.24   1
   1   2  12  183.82    8.59   1
   1   2  11  297.59   13.95   1
   1   2  10  338.98   13.92   1
   1   2   9  159.55    8.01   1
   1   2   8 1769.56   25.87   1
   1   2   7  300.94   11.06   1
   1   2   6 2023.62   24.46   1
   1   2   5  750.62   14.64   1
   1   2   4 2069.28   22.69   1
   1   2   3  204.53    7.41   1
   1   2   2 1083.99   14.56   1
   1   2   1 1429.16   15.85   1
   1   2   0    1.78    0.91   1
   1   3   0 1975.90   22.06   1
   1   3   1  256.30    9.15   1
   1   3   2 1647.60   21.52   1
   1   3   3 1814.51   22.58   1
   1   3   4  650.06   14.78   1
   1   3   5   69.74    3.95   1
   1   3   6  302.87   11.51   1
   1   3   7  771.81   17.76   1
   1   3   8  406.62   13.67   1
   1   3   9  459.41   15.57   1
   1   3  10 1106.10   23.79   1
   1   3  11   32.97    2.68   1
   1   3  12  659.13   20.78   1
   1   3  13  430.74   18.28   1
   1   3  14  384.68   18.40   1
   1   3  15  186.89    9.67   1
   1   3  16  255.48   13.67   1
   1   3  17   31.19    3.39   1
   1   3  18   12.89    3.31   1
   1   3  19   54.40    4.07   1
   1   3  20   45.59    4.00   1
   1   3  21   15.62    3.61   1
   1   3  22   31.84    4.10   1
   1   4  22   30.70    4.02   1
   1   4  21   38.12    4.19   1
   1   4  20   92.79    4.68   1
   1   4  19   12.71    3.44   1
   1   4  18  143.19    9.39   1
   1   4  17  123.09    6.26   1
   1   4  16  189.30    9.91   1
   1   4  15  174.11   10.21   1
   1   4  14  101.92    5.18   1
   1   4  13   92.54    4.26   1
   1   4  12   63.31    4.05   1
   1   4  11  630.26   20.99   1
   1   4  10  192.71    8.34   1
   1   4   9  145.87    8.36   1
   1   4   8  567.78   17.99   1
   1   4   7  106.44    5.46   1
   1   4   6  460.88   15.57   1
   1   4   5 1196.34   23.03   1
   1   4   4 1187.13   22.05   1
   1   4   3   86.02    3.35   1
   1   4   2  519.54   13.96   1
   1   4   1  953.32   18.17   1
   1   4   0    2.31    1.44   1
   1   5   0 1002.26   21.01   1
   1   5   1  166.50    8.79   1
   1   5   2  625.27   16.96   1
   1   5   3 1656.59   27.32   1
   1   5   4  187.54    9.27   1
   1   5   5  213.04    9.78   1
   1   5   6   25.71    2.39   1
   1   5   7  471.34   17.13   1
   1   5   8  230.58   11.63   1
   1   5   9  224.88   11.59   1
   1   5  10  522.58   20.52   1
   1   5  11   28.59    2.96   1
   1   5  12  183.39    8.37   1
   1   5  13  172.50    8.70   1
   1   5  14  123.90    5.67   1
   1   5  15   61.92    3.73   1
   1   5  16   70.39    4.55   1
   1   5  17   71.19    4.11   1
   1   5  18    0.90    3.12   1
   1   5  19   50.45    4.05   1
   1   5  20   21.16    3.95   1
   1   5  21    8.88    4.07   1
   1   6  20   66.32    4.65   1
   1   6  19    1.25    3.52   1
   1   6  18   77.52    4.54   1
   1   6  17   48.53    3.85   1
   1   6  16  124.81    5.04   1
   1   6  15  113.75    4.78   1
   1   6  14  120.13    6.04   1
   1   6  13   12.24    3.20   1
   1   6  12   45.47    3.38   1
   1   6  11   97.19    5.34   1
   1   6  10  200.47   11.39   1
   1   6   9   39.15    3.26   1
   1   6   8  530.62   20.46   1
   1   6   7  156.44    8.47   1
   1   6   6  623.79   20.75   1
   1   6   5  928.59   24.35   1
   1   6   4  783.09   22.21   1
   1   6   3   14.80    2.39   1
   1   6   2  439.73   16.20   1
   1   6   1  429.96   15.16   1
   1   6   0    2.25    1.92   1
   1   7   0  807.00   23.13   1
   1   7   1   30.56    2.91   1
   1   7   2  499.25   18.61   1
   1   7   3  393.93   17.39   1
   1   7   4  779.79   23.67   1
   1   7   5    9.28    2.94   1
   1   7   6  239.64   12.34   1
   1   7   7  157.07    7.40   1
   1   7   8   98.00    5.48   1
   1   7   9   42.24    3.38   1
   1   7  10  240.88   13.98   1
   1   7  11   13.40    3.05   1
   1   7  12  432.56   20.65   1
   1   7  13  154.34    8.05   1
   1   7  14  143.40    8.15   1
   1   7  15   28.05    3.69   1
   1   7  16   77.24    4.55   1
   1   7  17   15.42    3.82   1
   1   7  18   30.80    3.72   1
   1   7  19   21.39    3.92   1
   1   8  18   55.55    4.85   1
   1   8  17    3.67    3.45   1
   1   8  16   55.97    4.36   1
   1   8  15   22.99    4.01   1
   1   8  14  198.58    8.85   1
   1   8  13    1.60    3.46   1
   1   8  12   91.65    4.52   1
   1   8  11   49.66    3.93   1
   1   8  10  128.78    5.10   1
   1   8   9   22.53    3.18   1
   1   8   8  338.70   17.97   1
   1   8   7   17.57    3.16   1
   1   8   6  286.96   13.93   1
   1   8   5  139.35    7.26   1
   1   8   4  214.82    9.21   1
   1   8   3    6.49    2.85   1
   1   8   2  323.51   15.67   1
   1   8   1    5.70    2.63   1
   1   8   0    3.35    2.46   1
   1   9   0  389.76   18.34   1
   1   9   1    2.46    3.11   1
   1   9   2  283.54   15.12   1
   1   9   3    0.09    3.14   1
   1   9   4   78.17    3.91   1
   1   9   5   23.48    3.40   1
   1   9   6  224.55   10.57   1
   1   9   7   10.96    3.39   1
   1   9   8   79.86    4.26   1
   1   9   9    4.08    3.35   1
   1   9  10  184.72    8.92   1
   1   9  11    8.66    3.28   1
   1   9  12  236.94   10.46   1
   1   9  13    8.89    3.53   1
   1   9  14   77.70    4.83   1
   1   9  15    1.19    3.47   1
   1   9  16   46.43    4.35   1
   1  10  15    0.78    3.77   1
   1  10  14   50.43    4.78   1
   1  10  13    3.75    3.60   1
   1  10  12   17.86    4.04   1
   1  10  11   28.11    3.77   1
   1  10  10   52.27    4.30   1
   1  10   9    6.36    3.28   1
   1  10   8  118.02    6.16   1
   1  10   7   51.76    4.28   1
   1  10   6  174.80    9.24   1
   1  10   5   32.23    4.14   1
   1  10   4  338.50   17.52   1
   1  10   3    9.09    3.78   1
   1  10   2  235.37   11.31   1
   1  10   1   10.55    3.32   1
   1  10   0   -1.45    2.94   1
   1  11   0  142.17    7.84   1
   1  11   1   46.89    3.99   1
   1  11   2  122.87    5.21   1
   1  11   3   31.92    4.06   1
   1  11   4   82.47    4.79   1
   1  11   5   -1.61    3.37   1
   1  11   6   16.53    3.72   1
   1  11   7   19.47    3.82   1
   1  11   8    8.53    3.38   1
   1  11   9   26.72    4.04   1
   1  11  10   47.52    4.80   1
   1  11  11    1.38    3.85   1
   1  11  12   64.30    4.97   1
   1  12   9   13.51    3.90   1
   1  12   8   34.36    4.52   1
   1  12   7   25.37    4.48   1
   1  12   6   55.10    4.79   1
   1  12   5   43.66    4.58   1
   1  12   4   58.94    4.60   1
   1  12   3   14.42    3.72   1
   1  12   2    5.63    3.83   1
   1  12   1   27.74    4.06   1
   1  12   0    5.12    3.41   1
   1  13   0   31.56    4.62   1
   1  13   1   17.51    3.97   1
   1  13   2   24.54    4.13   1
   1  13   3   39.41    4.55   1
   1  13   4    1.61    4.22   1
   2  13   0    0.53    3.87   1
   2  13   1   18.58    4.27   1
   2  13   2   14.56    4.03   1
   2  13   3    3.74    3.74   1
   2  12   9    6.50    4.14   1
   2  12   8    6.87    3.64   1
   2  12   7   37.17    4.66   1
   2  12   6    5.11    4.05   1
   2  12   5   -1.71    3.85   1
   2  12   4   19.18    3.91   1
   2  12   3   39.97    4.29   1
   2  12   2   32.76    3.95   1
   2  12   1   18.57    3.82   1
   2  12   0   67.90    4.75   1
   2  11   0   -4.57    3.54   1
   2  11   1   27.12    4.12   1
   2  11   2  139.56    7.40   1
   2  11   3    0.85    3.47   1
   2  11   4   25.05    3.95   1
   2  11   5   62.09    4.37   1
   2  11   6   38.67    4.02   1
   2  11   7    7.97    3.58   1
   2  11   8  138.73    6.74   1
   2  11   9   -0.48    3.65   1
   2  11  10    9.10    3.41   1
   2  11  11   28.49    4.17   1
   2  11  12    9.00    3.79   1
   2  10  14   33.93    4.47   1
   2  10  13   20.61    3.77   1
   2  10  12   18.74    3.55   1
   2  10  11   -4.24    3.56   1
   2  10  10  180.29    8.32   1
   2  10   9   10.88    3.77   1
   2  10   8   42.26    4.23   1
   2  10   7   19.34    3.69   1
   2  10   6   51.72    4.25   1
   2  10   5    1.17    3.37   1
   2  10   4    8.38    3.37   1
   2  10   3   92.41    4.73   1
   2  10   2   58.38    3.96   1
   2  10   1   15.27    3.63   1
   2  10   0  510.47   24.41   1
   2   9   0    1.69    2.79   1
   2   9   1    7.40    3.15   1
   2   9   2  416.17   19.93   1
   2   9   3    6.01    2.79   1
   2   9   4   64.35    3.70   1
   2   9   5    8.58    3.07   1
   2   9   6  188.89    8.82   1
   2   9   7   30.99    3.71   1
   2   9   8  524.55   26.12   1
   2   9   9   53.65    4.48   1
   2   9  10   16.81    3.45   1
   2   9  11    1.36    3.32   1
   2   9  12   36.48    3.99   1
   2   9  13   -2.79    3.35   1
   2   9  14    6.50    3.50   1
   2   9  15    0.60    3.49   1
   2   9  16   27.34    4.48   1
   2   8  18    7.54    3.87   1
   2   8  17    2.17    3.70   1
   2   8  16  172.40    9.14   1
   2   8  15   10.26    3.87   1
   2   8  14   91.03    4.52   1
   2   8  13   11.81    3.34   1
   2   8  12   41.82    3.59   1
   2   8  11   30.68    3.84   1
   2   8  10  397.77   19.85   1
   2   8   9   54.14    4.19   1
   2   8   8   98.19    5.61   1
   2   8   7    4.92    3.03   1
   2   8   6  274.10   13.82   1
   2   8   5   15.88    2.90   1
   2   8   4   31.95    2.97   1
   2   8   3   15.19    2.68   1
   2   8   2   78.66    3.51   1
   2   8   1   15.04    3.08   1
   2   8   0  820.52   25.63   1
   2   7   0   -3.62    2.55   1
   2   7   1  158.51    7.13   1
   2   7   2  749.78   23.18   1
   2   7   3   14.80    2.86   1
   2   7   4   82.10    4.80   1
   2   7   5   93.13    4.71   1
   2   7   6  227.72   11.79   1
   2   7   7   66.03    3.74   1
   2   7   8  701.44   24.66   1
   2   7   9   -4.33    3.18   1
   2   7  10   17.23    3.24   1
   2   7  11   22.30    3.24   1
   2   7  12   17.56    3.08   1
   2   7  13   25.65    3.34   1
   2   7  14   12.16    3.26   1
   2   7  15   14.46    3.21   1
   2   7  16  169.21    8.21   1
   2   7  17   24.34    3.80   1
   2   7  18  137.04    6.40   1
   2   7  19    8.33    3.60   1
   2   6  20   14.76    3.60   1
   2   6  19   13.65    3.66   1
   2   6  18   17.59    3.49   1
   2   6  17    9.26    3.41   1
   2   6  16  125.90    6.75   1
   2   6  15   57.93    4.10   1
   2   6  14  174.77    7.29   1
   2   6  13  110.65    5.92   1
   2   6  12   57.53    3.63   1
   2   6  11    7.97    2.89   1
   2   6  10  575.06   21.86   1
   2   6   9  137.21    7.88   1
   2   6   8   98.08    4.08   1
   2   6   7  120.34    5.34   1
   2   6   6  200.42    9.48   1
   2   6   5   21.97    2.56   1
   2   6   4   50.20    3.58   1
   2   6   3  311.25   14.48   1
   2   6   2  223.04   10.93   1
   2   6   1  238.07   11.66   1
   2   6   0  673.29   19.48   1
   2   5   0    0.58    1.80   1
   2   5   1  429.60   14.47   1
   2   5   2  560.92   16.72   1
   2   5   3   45.56    2.98   1
   2   5   4  377.42   14.90   1
   2   5   5  313.13   13.92   1
   2   5   6  557.11   17.96   1
   2   5   7  294.21   14.50   1
   2   5   8  507.66   18.42   1
   2   5   9   92.66    4.23   1
   2   5  10   45.49    3.07   1
   2   5  11   52.55    3.05   1
   2   5  12    8.88    2.47   1
   2   5  13    9.70    2.58   1
   2   5  14   17.97    2.76   1
   2   5  15  105.93    4.55   1
   2   5  16   90.59    5.95   1
   2   5  17   56.25    3.88   1
   2   5  18   82.98    4.59   1
   2   5  19    5.30    3.16   1
   2   5  20   27.64    3.88   1
   2   5  21   11.54    3.91   1
   2   4  21    3.86    3.90   1
   2   4  20   14.59    3.37   1
   2   4  19   71.04    4.37   1
   2   4  18   28.52    3.62   1
   2   4  17   20.30    3.39   1
   2   4  16   69.84    3.91   1
   2   4  15   77.38    3.84   1
   2   4  14  210.68   10.75   1
   2   4  13   55.16    3.80   1
   2   4  12  469.61   18.69   1
   2   4  11   27.67    2.71   1
   2   4  10  264.72   13.46   1
   2   4   9  319.77   13.81   1
   2   4   8   92.62    4.44   1
   2   4   7  228.16   10.67   1
   2   4   6  137.60    7.37   1
   2   4   5  197.74    9.08   1
   2   4   4  422.47   14.78   1
   2   4   3  967.92   19.84   1
   2   4   2  487.64   14.07   1
   2   4   1  424.43   13.14   1
   2   4   0 1527.44   23.06   1
   2   3   0    1.60    1.37   1
   2   3   1   33.93    1.71   1
   2   3   2  250.17    9.44   1
   2   3   3   34.71    1.80   1
   2   3   4  656.22   15.41   1
  -2  -3  -5  545.85   15.01   1
  -2  -3  -6  638.06   16.79   1
  -2  -3  -7  276.14   11.50   1
  -2  -3  -8  412.35   14.12   1
   2   3   9   54.63    3.15   1
   2   3  10  412.36   15.31   1
   2   3  11  484.22   17.57   1
   2   3  12   27.69    2.97   1
   2   3  13  121.92    6.16   1
   2   3  14  124.78    7.09   1
   2   3  15   60.87    3.41   1
   2   3  16  154.69    7.70   1
   2   3  17  185.22    9.44   1
   2   3  18  155.58    7.44   1
   2   3  19   -1.88    3.07   1
   2   3  20  108.32    5.43   1
   2   3  21   22.44    3.70   1
   2   3  22   36.72    4.42   1
   2   2  22   87.67    5.42   1
   2   2  21   28.18    3.66   1
   2   2  20    4.76    3.47   1
   2   2  19   16.54    3.30   1
   2   2  18   18.42    3.17   1
   2   2  17    3.53    2.80   1
   2   2  16   27.72    2.96   1
   2   2  15   50.55    3.26   1
   2   2  14  490.54   19.60   1
   2   2  13  103.23    5.06   1
   2   2  12 1306.83   28.16   1
   2   2  11   24.85    2.53   1
   2   2  10  184.09   10.13   1
   2   2   9  197.12    9.55   1
   2   2   8  146.24    7.27   1
  -2  -2  -7  294.42   10.69   1
  -2  -2  -6  432.44   12.09   1
  -2  -2  -5  110.32    5.60   1
  -2  -2  -4   91.02    4.76   1
  -2  -2  -3   76.14    4.08   1
   2   2   2  159.62    6.88   1
   2   2   1    1.92    1.24   1
   2   2   0  373.44    9.17   1
   2   1   0   -1.09    0.79   1
   2   1   1  155.21    5.29   1
   2   1   2  740.23   10.84   1
  -2  -1  -3  941.51   13.41   1
  -2  -1  -4 1064.30   16.07   1
  -2  -1  -5  348.54   10.32   1
   2   1   6 1484.95   21.04   1
   2   1   7   16.46    1.66   1
   2   1   8  176.89    8.18   1
   2   1   9   87.90    4.48   1
   2   1  10  354.06   14.04   1
   2   1  11   90.32    4.89   1
   2   1  12  363.96   15.47   1
   2   1  13   48.34    2.89   1
   2   1  14  198.99    8.65   1
   2   1  15   23.49    2.72   1
   2   1  16   37.62    3.17   1
   2   1  17   10.37    2.76   1
   2   1  18   53.58    3.87   1
   2   1  19    3.54    2.92   1
   2   1  20  350.17   15.87   1
   2   1  21    2.30    3.43   1
   2   1  22   19.38    4.01   1
   2   0  22  148.89    7.84   1
   2   0  21   -1.85    3.30   1
   2   0  20    9.12    3.83   1
   2   0  19    4.02    2.93   1
   2   0  18   70.08    4.04   1
   2   0  17    1.00    2.51   1
   2   0  16   39.94    3.15   1
   2   0  15   -2.28    2.47   1
   2   0  14  208.73   10.87   1
   2   0  13   -1.51    2.34   1
   2   0  12 1353.47   29.02   1
   2   0  11   -2.37    1.99   1
   2   0  10  249.41   12.03   1
   2   0   9    0.42    1.57   1
   2   0   8   43.22    2.16   1
   2   0   7    2.69    1.51   1
   2   0   6  171.62    8.57   1
   2   0   5    0.85    2.05   1
   2   0   4  604.57   12.24   1
   2   0   3    1.28    1.12   1
   2   0   2 6816.90  157.18   1
   2   0   1    0.51    0.75   1
   2   0   0 1584.56   67.20   1
   3   0  22   19.52    4.14   1
   3   0  21   -1.44    3.67   1
   3   0  20  329.82   16.28   1
   3   0  19   -2.66    3.22   1
   3   0  18   92.34    5.27   1
   3   0  17   -6.70    2.71   1
   3   0  16   97.34    4.34   1
   3   0  15    1.27    2.39   1
   3   0  14  299.33   13.78   1
   3   0  13    6.13    2.30   1
   3   0  12   57.54    3.22   1
   3   0  11   -0.10    2.06   1
   3   0  10  452.57   16.18   1
   3   0   9    2.96    1.60   1
   3   0   8   87.29    4.31   1
   3   0   7    1.66    1.56   1
   3   0   6 2196.92   27.93   1
   3   0   5    3.54    1.49   1
   3   0   4 2587.40   26.50   1
   3   0   3   -1.43    1.36   1
   3   0   2 1548.33   18.35   1
   3   0   1    2.55    1.26   1
   3   0   0    0.95    1.22   1
   3   1   0  652.42   11.93   1
   3   1   1  196.98    7.31   1
   3   1   2 1427.81   17.35   1
   3   1   3  650.82   13.06   1
   3   1   4  884.37   15.74   1
  -3  -1  -5  525.65   13.50   1
   3   1   6  621.45   15.56   1
   3   1   7   25.81    1.86   1
   3   1   8   26.91    2.16   1
   3   1   9   31.94    2.24   1
   3   1  10   66.81    3.19   1
   3   1  11   48.69    2.70   1
   3   1  12  826.39   23.73   1
   3   1  13   30.04    2.86   1
   3   1  14  271.13   13.55   1
   3   1  15   43.58    3.16   1
   3   1  16   15.53    3.06   1
   3   1  17    2.75    2.59   1
   3   1  18   47.47    3.73   1
   3   1  19    1.88    3.16   1
   3   1  20   10.33    3.73   1
   3   1  21    3.71    3.38   1
   3   1  22  107.03    5.52   1
   3   2  22   24.73    4.20   1
   3   2  21    9.41    3.53   1
   3   2  20  138.92    7.22   1
   3   2  19    2.29    3.12   1
   3   2  18  107.91    5.25   1
   3   2  17   32.77    3.37   1
   3   2  16  117.44    7.25   1
   3   2  15   33.29    3.07   1
   3   2  14  174.25    9.06   1
   3   2  13   67.62    3.40   1
   3   2  12  140.66    7.22   1
   3   2  11  247.26   13.14   1
   3   2  10  576.82   18.30   1
  -3  -2  -9   41.20    2.32   1
  -3  -2  -8  250.06   11.10   1
  -3  -2  -7   73.30    3.05   1
  -3  -2  -6  641.34   16.74   1
  -3  -2  -5  444.09   11.98   1
  -3  -2  -4 1356.59   19.44   1
   3   2   3  312.77    9.56   1
   3   2   2  119.71    6.25   1
   3   2   1  735.29   14.22   1
   3   2   0    3.27    1.62   1
   3   3   0  314.59   10.40   1
   3   3   1  361.35   10.71   1
   3   3   2  545.30   13.52   1
   3   3   3  513.67   13.76   1
   3   3   4  799.15   17.73   1
  -3  -3  -5   69.87    3.48   1
  -3  -3  -6   29.53    2.16   1
  -3  -3  -7  381.86   14.35   1
  -3  -3  -8  117.80    6.12   1
  -3  -3  -9  332.04   13.68   1
  -3  -3 -10  305.05   13.86   1
  -3  -3 -11   22.20    2.58   1
   3   3  12  649.65   22.31   1
   3   3  13  178.22    8.19   1
   3   3  14  382.47   16.94   1
   3   3  15  108.63    5.58   1
   3   3  16   76.05    3.82   1
   3   3  17    6.86    3.09   1
   3   3  18   26.30    3.42   1
   3   3  19   33.79    3.78   1
   3   3  20    8.46    3.34   1
   3   3  21   13.28    3.47   1
   3   3  22   49.96    4.58   1
   3   4  21   16.64    3.60   1
   3   4  20   63.47    5.41   1
   3   4  19   -2.52    3.48   1
   3   4  18  150.08    7.32   1
   3   4  17  110.69    6.04   1
   3   4  16   91.06    4.28   1
   3   4  15  135.09    6.53   1
   3   4  14   80.17    3.93   1
   3   4  13  133.27    6.60   1
  -3  -4 -12   24.69    2.72   1
  -3  -4 -11  124.58    4.97   1
  -3  -4 -10   77.23    4.63   1
  -3  -4  -9  184.21    8.65   1
  -3  -4  -8  242.55   12.98   1
  -3  -4  -7  191.85    9.67   1
   3   4   6  554.93   17.33   1
   3   4   5  445.25   15.12   1
   3   4   4  409.51   14.22   1
   3   4   3  126.41    7.01   1
   3   4   2  276.45   11.63   1
   3   4   1  375.32   13.04   1
   3   4   0    3.84    1.56   1
   3   5   0  829.38   20.26   1
   3   5   1  348.95   13.56   1
   3   5   2  446.44   15.77   1
   3   5   3  670.29   19.68   1
   3   5   4   65.58    3.93   1
   3   5   5  127.67    6.70   1
   3   5   6   42.97    2.69   1
   3   5   7  153.93    7.55   1
   3   5   8  258.95   13.43   1
   3   5   9  188.94    8.83   1
  -3  -5 -10  264.98   13.94   1
  -3  -5 -11    2.22    2.70   1
   3   5  12  110.45    6.83   1
   3   5  13   82.47    4.59   1
   3   5  14   90.56    3.99   1
   3   5  15   22.12    3.49   1
   3   5  16   88.09    4.36   1
   3   5  17   12.91    3.39   1
   3   5  18    5.27    3.12   1
   3   5  19   42.43    4.19   1
   3   5  20   25.07    3.94   1
   3   6  20   13.71    4.05   1
   3   6  19   15.14    3.78   1
   3   6  18   83.03    4.86   1
   3   6  17   40.35    4.00   1
   3   6  16  136.92    5.25   1
   3   6  15   51.47    3.99   1
   3   6  14   23.10    3.26   1
   3   6  13    8.49    3.03   1
   3   6  12    5.61    2.75   1
   3   6  11   49.61    3.40   1
   3   6  10   99.32    4.81   1
   3   6   9   15.46    3.14   1
   3   6   8  875.07   25.98   1
   3   6   7   79.31    3.64   1
   3   6   6  362.08   17.01   1
   3   6   5  429.77   18.21   1
   3   6   4  217.03   12.17   1
   3   6   3    6.65    2.41   1
   3   6   2  554.52   19.73   1
   3   6   1  158.46    7.99   1
   3   6   0    0.53    2.06   1
   3   7   0 1349.57   30.64   1
   3   7   1   85.27    4.17   1
   3   7   2  299.44   14.66   1
   3   7   3   98.52    4.87   1
   3   7   4  143.39    7.52   1
   3   7   5    1.59    2.59   1
   3   7   6  307.68   15.77   1
   3   7   7   38.92    3.39   1
   3   7   8   78.99    4.12   1
   3   7   9   72.11    4.00   1
   3   7  10  457.70   21.59   1
   3   7  11    9.04    3.34   1
   3   7  12   71.71    4.73   1
   3   7  13   25.97    3.53   1
   3   7  14  137.46    5.46   1
   3   7  15   31.25    3.97   1
   3   7  16  141.14    7.21   1
   3   7  17   14.86    4.00   1
   3   7  18   21.59    4.04   1
   3   7  19    8.35    3.90   1
   3   8  17    7.74    3.85   1
   3   8  16   79.86    5.60   1
   3   8  15   -1.26    3.70   1
   3   8  14   72.28    4.46   1
   3   8  13    5.31    3.23   1
   3   8  12   41.32    3.86   1
   3   8  11    5.19    3.19   1
   3   8  10   19.21    3.20   1
   3   8   9   41.65    4.08   1
   3   8   8  539.03   24.42   1
   3   8   7   44.02    3.64   1
   3   8   6  126.86    6.52   1
   3   8   5   11.11    2.96   1
   3   8   4   32.28    3.17   1
   3   8   3    2.63    2.93   1
   3   8   2  391.33   16.50   1
   3   8   1   35.27    3.24   1
   3   8   0    2.03    2.56   1
   3   9   0  711.43   26.92   1
   3   9   1   22.02    3.40   1
   3   9   2   44.38    3.70   1
   3   9   3   19.83    3.26   1
   3   9   4   30.29    3.30   1
   3   9   5   12.49    3.25   1
   3   9   6  107.49    5.56   1
   3   9   7    8.73    3.49   1
   3   9   8  102.49    5.22   1
   3   9   9   10.84    3.83   1
   3   9  10  350.43   18.64   1
   3   9  11    5.98    3.61   1
   3   9  12   49.55    4.25   1
   3   9  13   -3.04    3.57   1
   3   9  14   47.07    4.38   1
   3   9  15   -1.51    3.88   1
   3   9  16   75.94    5.40   1
   3  10  14   18.60    4.07   1
   3  10  13    6.03    3.79   1
   3  10  12   15.50    3.79   1
   3  10  11   13.68    3.94   1
   3  10  10   10.69    3.47   1
   3  10   9    5.52    3.70   1
   3  10   8  234.54   10.85   1
   3  10   7   24.03    3.73   1
   3  10   6  139.54    6.92   1
   3  10   5   71.49    4.42   1
   3  10   4   95.01    4.68   1
   3  10   3    7.93    3.37   1
   3  10   2  280.62   15.96   1
   3  10   1    5.86    3.43   1
   3  10   0   -6.40    3.19   1
   3  11   0  278.38   13.15   1
   3  11   1   12.39    3.98   1
   3  11   2   66.63    4.63   1
   3  11   3   58.39    5.20   1
   3  11   4   13.45    3.88   1
   3  11   5   -2.85    3.50   1
   3  11   6   24.62    3.72   1
   3  11   7   18.28    4.02   1
   3  11   8    6.94    3.76   1
   3  11   9   22.21    4.15   1
   3  11  10   91.73    5.30   1
   3  11  11    3.44    3.84   1
   3  11  12   24.63    4.54   1
   3  12   8   59.45    5.07   1
   3  12   7   10.17    4.26   1
   3  12   6   52.84    4.89   1
   3  12   5   83.04    5.24   1
   3  12   4   40.55    4.68   1
   3  12   3   -1.85    3.81   1
   3  12   2   12.05    4.16   1
   3  12   1   16.26    4.11   1
   3  12   0    0.62    3.53   1
   4  12   7   12.52    4.25   1
   4  12   6   -3.69    4.06   1
   4  12   5    7.54    4.02   1
   4  12   4   25.37    4.19   1
   4  12   3   29.65    4.59   1
   4  12   2   64.92    4.75   1
   4  12   1   15.86    4.28   1
   4  12   0   25.52    4.27   1
   4  11   0   -4.54    3.55   1
   4  11   1   46.03    4.44   1
   4  11   2   29.11    4.15   1
   4  11   3   15.27    4.07   1
   4  11   4  123.48    5.65   1
   4  11   5   18.17    4.22   1
   4  11   6  102.75    5.36   1
   4  11   7   14.93    4.08   1
   4  11   8   20.38    4.01   1
   4  11   9    9.44    3.94   1
   4  11  10   34.36    4.36   1
   4  11  11   27.96    4.52   1
   4  10  13    3.29    4.49   1
   4  10  12   94.30    5.75   1
   4  10  11   -3.69    3.81   1
   4  10  10   43.47    4.73   1
   4  10   9   32.08    4.13   1
   4  10   8   18.48    3.53   1
   4  10   7    5.23    3.51   1
   4  10   6  107.98    5.24   1
   4  10   5   10.40    3.91   1
   4  10   4  156.89    8.67   1
   4  10   3   39.58    4.12   1
   4  10   2  211.08   10.65   1
   4  10   1   22.16    3.52   1
   4  10   0  152.90    7.61   1
   4   9   0   -0.77    2.88   1
   4   9   1   24.71    3.23   1
   4   9   2  113.77    5.12   1
   4   9   3   15.35    3.42   1
   4   9   4  515.29   24.58   1
   4   9   5    0.09    3.48   1
   4   9   6  226.12   10.19   1
   4   9   7   44.58    4.02   1
   4   9   8  170.39    7.60   1
   4   9   9    1.67    3.26   1
   4   9  10   86.36    4.79   1
   4   9  11    9.48    3.77   1
   4   9  12   32.58    4.24   1
   4   9  13   -3.91    3.84   1
   4   9  14   95.84    5.43   1
   4   9  15    3.46    3.82   1
   4   8  17   -1.01    3.56   1
   4   8  16   33.20    4.07   1
   4   8  15   -1.52    3.91   1
   4   8  14  124.72    6.36   1
   4   8  13   36.94    4.32   1
   4   8  12  291.74   15.51   1
   4   8  11    4.21    3.19   1
   4   8  10   86.33    4.48   1
   4   8   9    6.10    2.86   1
   4   8   8   35.91    3.31   1
   4   8   7   46.11    3.69   1
   4   8   6  147.81    6.99   1
   4   8   5    0.09    2.97   1
   4   8   4  305.34   18.37   1
   4   8   3   29.68    3.47   1
   4   8   2  170.63    9.78   1
   4   8   1    8.36    2.67   1
   4   8   0  171.18    8.61   1
   4   7   0    3.93    2.36   1
   4   7   1  176.00    9.87   1
   4   7   2  226.40   13.48   1
   4   7   3   -2.33    2.84   1
   4   7   4  424.52   20.18   1
   4   7   5  160.51    7.04   1
   4   7   6  564.87   22.67   1
   4   7   7   38.73    3.57   1
   4   7   8  258.93   13.51   1
   4   7   9   18.09    3.32   1
   4   7  10  154.45    8.59   1
   4   7  11   97.17    5.36   1
   4   7  12   45.36    3.88   1
   4   7  13   16.68    3.33   1
   4   7  14  259.05   11.27   1
   4   7  15   50.81    4.53   1
   4   7  16   80.85    4.80   1
   4   7  17    7.02    3.68   1
   4   7  18   60.10    4.36   1
   4   6  19   33.33    4.19   1
   4   6  18    4.09    3.56   1
   4   6  17    9.28    3.29   1
  -4  -6 -16   17.64    3.69   1
  -4  -6 -15   36.06    3.82   1
  -4  -6 -14   97.41    5.63   1
  -4  -6 -13  110.09    5.17   1
  -4  -6 -12  286.33   15.57   1
  -4  -6 -11    7.38    2.96   1
  -4  -6 -10  116.93    6.42   1
   4   6   9   45.51    3.21   1
   4   6   8   83.80    3.86   1
   4   6   7  258.92   12.63   1
   4   6   6  140.63    8.67   1
   4   6   5    2.86    2.71   1
   4   6   4  383.64   16.43   1
   4   6   3  563.05   19.61   1
   4   6   2  562.76   19.31   1
   4   6   1    6.53    2.38   1
   4   6   0  405.38   17.05   1
   4   5   0    3.54    1.88   1
   4   5   1  429.77   15.19   1
   4   5   2  188.19    8.61   1
   4   5   3   17.41    2.15   1
   4   5   4  843.81   22.17   1
   4   5   5  730.91   21.33   1
   4   5   6  512.46   18.66   1
   4   5   7  179.23    8.95   1
  -4  -5  -8  285.72   12.71   1
  -4  -5  -9   39.27    3.18   1
  -4  -5 -10  138.73    6.23   1
  -4  -5 -11  202.48   10.49   1
  -4  -5 -12    0.86    2.74   1
  -4  -5 -13   19.24    3.00   1
  -4  -5 -14   39.62    3.42   1
  -4  -5 -15   80.93    4.47   1
  -4  -5 -16   75.30    4.35   1
   4   5  17   58.76    4.25   1
   4   5  18   56.02    4.21   1
   4   5  19    3.16    3.38   1
   4   5  20   52.11    4.50   1
   4   4  21   15.23    3.59   1
   4   4  20    1.26    3.36   1
   4   4  19   36.48    3.96   1
   4   4  18    7.13    3.21   1
   4   4  17   40.69    3.89   1
   4   4  16   98.90    5.83   1
  -4  -4 -15   76.60    4.71   1
  -4  -4 -14  129.97    6.29   1
  -4  -4 -13  231.10   12.66   1
  -4  -4 -12  212.60   11.05   1
  -4  -4 -11   22.09    2.84   1
  -4  -4 -10  515.68   20.34   1
  -4  -4  -9  298.74   14.42   1
  -4  -4  -8   78.65    3.28   1
  -4  -4  -7  265.55   13.66   1
  -4  -4  -6   42.47    2.47   1
   4   4   5   72.63    3.91   1
   4   4   4  169.01    9.18   1
   4   4   3 1094.79   22.77   1
   4   4   2 1261.52   23.75   1
   4   4   1  267.57   12.28   1
   4   4   0 1566.59   26.09   1
   4   3   0    0.37    1.66   1
   4   3   1  683.95   16.09   1
   4   3   2  712.51   16.52   1
   4   3   3  141.98    6.92   1
   4   3   4  169.81    8.86   1
  -4  -3  -5  709.82   17.33   1
  -4  -3  -6  652.70   17.87   1
  -4  -3  -7  177.00    9.36   1
  -4  -3  -8  872.38   21.45   1
  -4  -3  -9  135.36    6.59   1
  -4  -3 -10   80.46    4.81   1
  -4  -3 -11  409.58   17.40   1
  -4  -3 -12   40.00    3.14   1
  -4  -3 -13   44.09    3.21   1
   4   3  14  101.17    5.88   1
   4   3  15   89.07    6.15   1
   4   3  16  187.69    7.72   1
   4   3  17   35.94    3.83   1
   4   3  18  289.96   13.38   1
   4   3  19    4.97    3.42   1
   4   3  20   69.87    4.83   1
   4   3  21   27.36    3.85   1
   4   2  22   25.46    4.41   1
   4   2  21    4.71    3.66   1
   4   2  20   66.22    4.63   1
   4   2  19   45.46    4.02   1
   4   2  18   42.34    3.97   1
   4   2  17   10.67    3.20   1
   4   2  16  175.67    9.14   1
   4   2  15   48.47    3.41   1
   4   2  14   97.35    5.98   1
   4   2  13  129.88    7.03   1
   4   2  12  396.60   18.19   1
  -4  -2 -11   16.49    2.64   1
  -4  -2 -10 1268.27   28.72   1
  -4  -2  -9  304.28   13.07   1
  -4  -2  -8  101.20    4.49   1
  -4  -2  -7  494.50   16.05   1
  -4  -2  -6  281.52   11.16   1
  -4  -2  -5  127.05    6.86   1
   4   2   4  131.30    5.29   1
   4   2   3  606.37   14.32   1
   4   2   2  474.93   12.47   1
   4   2   1   19.41    1.60   1
   4   2   0 2962.89  144.55   1
   4   1   0    0.91    1.45   1
   4   1   1  419.17   11.16   1
   4   1   2 1226.26   18.83   1
   4   1   3  195.29    8.51   1
   4   1   4  501.15   13.45   1
   4   1   5  169.45    8.21   1
   4   1   6  778.16   18.59   1
   4   1   7   49.36    3.31   1
   4   1   8 2001.98   31.50   1
   4   1   9   13.05    2.22   1
   4   1  10  163.33    7.52   1
   4   1  11   16.45    2.52   1
   4   1  12  180.90    6.93   1
   4   1  13   24.20    2.88   1
   4   1  14  108.73    6.38   1
   4   1  15    1.58    2.64   1
   4   1  16  185.27    8.73   1
   4   1  17   12.38    3.06   1
   4   1  18  400.71   20.07   1
   4   1  19   -4.21    3.25   1
   4   1  20   61.51    4.64   1
   4   1  21    7.00    3.63   1
   4   1  22   27.38    3.89   1
   4   0  22   41.30    4.44   1
   4   0  21    3.39    3.37   1
   4   0  20   64.87    4.71   1
   4   0  19    0.93    3.07   1
   4   0  18   25.89    4.03   1
   4   0  17    4.97    2.80   1
   4   0  16  135.05    6.55   1
   4   0  15    1.66    2.66   1
   4   0  14  244.39   11.39   1
   4   0  13   -2.12    2.49   1
   4   0  12  267.08   11.32   1
   4   0  11    6.39    2.28   1
   4   0  10 1139.47   25.72   1
   4   0   9   -3.49    2.06   1
   4   0   8  247.96   12.15   1
   4   0   7    1.94    1.87   1
   4   0   6  953.17   20.24   1
   4   0   5    0.29    1.69   1
   4   0   4  996.42   18.70   1
   4   0   3    5.65    1.53   1
   4   0   2 3472.26  155.61   1
   4   0   1   -0.12    1.61   1
   4   0   019535.93  357.18   1
   5   0  21   -1.32    3.49   1
   5   0  20    7.83    3.60   1
   5   0  19   -1.60    3.55   1
   5   0  18  580.16   27.85   1
   5   0  17   -0.85    3.17   1
   5   0  16  203.77    9.53   1
   5   0  15    6.67    2.65   1
   5   0  14   44.25    3.59   1
   5   0  13    5.42    2.53   1
   5   0  12  124.50    6.72   1
   5   0  11    3.08    2.40   1
   5   0  10    4.44    2.63   1
   5   0   9    0.17    2.31   1
   5   0   8 1759.83   31.25   1
   5   0   7   -1.87    2.00   1
   5   0   6  614.60   17.70   1
   5   0   5   -2.50    1.82   1
   5   0   4  210.51   10.29   1
   5   0   3   -3.56    1.73   1
   5   0   2 3685.99  180.44   1
   5   0   1   -7.08    1.73   1
   5   0   0    0.68    1.51   1
   5   1   0 5696.23  218.52   1
   5   1   1  115.90    4.95   1
   5   1   2  522.25   14.11   1
   5   1   3   53.31    3.27   1
   5   1   4   96.66    4.54   1
   5   1   5  350.96   12.40   1
   5   1   6 1306.68   24.35   1
   5   1   7  574.75   17.88   1
   5   1   8  589.73   18.63   1
   5   1   9    3.51    2.41   1
   5   1  10 1678.24   33.21   1
   5   1  11    6.48    2.61   1
   5   1  12  153.06    6.98   1
   5   1  13   85.29    3.79   1
   5   1  14  120.21    4.75   1
   5   1  15   31.35    3.22   1
   5   1  16  373.60   17.65   1
   5   1  17    3.12    3.21   1
   5   1  18   35.58    4.13   1
   5   1  19   17.41    3.75   1
   5   1  20   82.77    4.90   1
   5   1  21    1.57    3.60   1
   5   2  21   13.20    3.79   1
   5   2  20    4.22    3.76   1
   5   2  19    3.12    3.57   1
   5   2  18  344.37   19.59   1
   5   2  17   30.50    3.50   1
   5   2  16  236.63   11.96   1
   5   2  15   14.58    2.94   1
   5   2  14   22.22    3.21   1
   5   2  13   31.08    3.25   1
  -5  -2 -12   97.95    3.93   1
  -5  -2 -11  201.95    8.99   1
  -5  -2 -10   30.87    3.21   1
  -5  -2  -9  209.24    9.24   1
  -5  -2  -8 2244.34   35.90   1
  -5  -2  -7  113.01    4.92   1
   5   2   6  644.74   17.39   1
   5   2   5  247.04   11.27   1
   5   2   4  216.58   10.29   1
   5   2   3   17.57    1.89   1
   5   2   2 1258.29   21.81   1
   5   2   1  547.95   14.80   1
   5   2   0    1.11    1.58   1
   5   3   0 1730.70   27.18   1
   5   3   1   73.20    3.81   1
   5   3   2  812.97   18.85   1
   5   3   3 1073.03   21.49   1
   5   3   4   30.66    2.11   1
   5   3   5   75.93    4.92   1
  -5  -3  -6   95.85    4.64   1
  -5  -3  -7  274.21   12.67   1
  -5  -3  -8  174.84    8.53   1
  -5  -3  -9  374.96   16.95   1
  -5  -3 -10  979.16   27.26   1
  -5  -3 -11   20.42    3.18   1
  -5  -3 -12  170.59    9.45   1
  -5  -3 -13  239.64   15.15   1
  -5  -3 -14  174.27    7.98   1
  -5  -3 -15  109.27    4.83   1
   5   3  16  227.37   12.44   1
   5   3  17   23.38    3.65   1
   5   3  18   13.91    3.56   1
   5   3  19   49.21    4.29   1
   5   3  20   32.47    4.31   1
   5   3  21    7.25    3.71   1
   5   4  20   48.59    4.30   1
   5   4  19    1.91    3.45   1
   5   4  18  117.15    6.62   1
  -5  -4 -17   62.63    4.25   1
  -5  -4 -16  143.93    7.07   1
  -5  -4 -15   95.25    5.34   1
  -5  -4 -14   20.38    3.29   1
  -5  -4 -13    3.26    3.02   1
  -5  -4 -12   34.04    3.11   1
  -5  -4 -11  439.50   18.44   1
  -5  -4 -10   75.48    4.33   1
  -5  -4  -9   12.12    2.56   1
  -5  -4  -8  520.20   18.95   1
  -5  -4  -7  110.48    5.16   1
   5   4   6  335.81   14.50   1
   5   4   5  763.98   20.20   1
   5   4   4  594.41   17.39   1
   5   4   3   72.99    4.32   1
   5   4   2  414.46   15.05   1
   5   4   1  756.14   19.99   1
   5   4   0    1.33    1.85   1
   5   5   0  576.97   18.16   1
   5   5   1  111.46    4.69   1
   5   5   2  539.48   18.79   1
   5   5   3  922.65   23.93   1
   5   5   4  256.18   12.99   1
   5   5   5  111.39    4.97   1
   5   5   6   67.88    3.41   1
   5   5   7  382.89   17.38   1
  -5  -5  -8  138.68    5.97   1
  -5  -5  -9  144.82    8.38   1
  -5  -5 -10  176.05    9.68   1
  -5  -5 -11   38.44    3.38   1
  -5  -5 -12  290.89   12.69   1
  -5  -5 -13  157.65    8.39   1
  -5  -5 -14   91.92    4.86   1
  -5  -5 -15   47.99    3.93   1
  -5  -5 -16   18.90    3.39   1
  -5  -5 -17   20.39    3.76   1
  -5  -5 -18   -0.44    3.40   1
  -5  -5 -19   24.07    3.92   1
   5   5  20   11.39    3.81   1
  -5  -6 -19   -2.19    3.79   1
  -5  -6 -18   25.43    3.90   1
  -5  -6 -17   31.34    3.93   1
  -5  -6 -16   29.67    3.86   1
  -5  -6 -15   45.71    4.13   1
  -5  -6 -14  116.03    5.02   1
  -5  -6 -13   13.77    3.31   1
  -5  -6 -12   25.28    3.34   1
  -5  -6 -11  116.31    5.83   1
  -5  -6 -10  244.70   10.93   1
  -5  -6  -9   84.06    5.10   1
   5   6   8   43.54    3.35   1
   5   6   7  175.91    9.17   1
   5   6   6  584.58   21.78   1
   5   6   5  607.31   21.63   1
   5   6   4  775.89   24.57   1
   5   6   3   48.71    3.59   1
   5   6   2   48.79    3.09   1
   5   6   1  330.27   15.89   1
   5   6   0    1.48    2.20   1
   5   7   0   35.20    3.00   1
   5   7   1   22.59    2.90   1
   5   7   2  484.93   20.27   1
   5   7   3  175.92   10.08   1
   5   7   4  598.35   23.06   1
   5   7   5    8.84    3.15   1
   5   7   6  111.12    4.82   1
   5   7   7  118.80    7.27   1
   5   7   8   39.50    3.27   1
   5   7   9   41.23    3.56   1
   5   7  10   18.17    3.27   1
   5   7  11   15.17    3.56   1
  -5  -7 -12  395.65   19.63   1
  -5  -7 -13   80.86    5.03   1
  -5  -7 -14   95.46    5.17   1
  -5  -7 -15    7.15    3.72   1
  -5  -7 -16    1.04    3.59   1
  -5  -7 -17    5.53    3.63   1
  -5  -7 -18   13.27    3.84   1
  -5  -8 -16   10.72    4.06   1
  -5  -8 -15    9.84    4.15   1
   5   8  14  237.48   13.06   1
   5   8  13   -0.89    3.78   1
   5   8  12   59.54    4.65   1
   5   8  11   53.13    4.37   1
   5   8  10  139.30    7.44   1
   5   8   9    6.58    3.12   1
   5   8   8   19.82    3.34   1
   5   8   7    9.38    3.29   1
   5   8   6  316.62   16.37   1
   5   8   5   65.99    5.19   1
   5   8   4  497.89   23.02   1
   5   8   3    9.96    3.16   1
   5   8   2   85.36    4.43   1
   5   8   1   12.90    3.02   1
   5   8   0   -0.31    2.61   1
   5   9   0   -0.34    2.85   1
   5   9   1   10.33    3.14   1
   5   9   2  265.14   14.29   1
   5   9   3    2.44    3.50   1
   5   9   4  145.34    8.02   1
   5   9   5   14.24    3.39   1
   5   9   6  218.08   13.10   1
   5   9   7    2.19    3.28   1
   5   9   8   29.39    3.67   1
   5   9   9    7.10    3.26   1
   5   9  10    2.86    3.43   1
   5   9  11   20.84    4.03   1
   5   9  12  258.29   13.17   1
   5   9  13   -3.31    4.41   1
   5   9  14   83.96    5.43   1
   5   9  15    7.81    3.90   1
   5  10  13    0.00    4.16   1
   5  10  12   20.25    4.20   1
   5  10  11   15.47    4.12   1
   5  10  10   52.16    4.52   1
   5  10   9    5.03    3.49   1
   5  10   8   13.52    3.46   1
   5  10   7   41.13    4.18   1
   5  10   6  175.75    8.98   1
   5  10   5    7.40    3.77   1
   5  10   4  381.43   17.02   1
   5  10   3    6.13    3.72   1
   5  10   2   24.55    4.00   1
   5  10   1   12.23    3.66   1
   5  10   0    2.80    2.97   1
   5  11   0    2.93    3.62   1
   5  11   1   50.54    4.39   1
   5  11   2  140.82    7.00   1
   5  11   3   22.02    4.44   1
   5  11   4   79.91    5.21   1
   5  11   5   -5.89    3.93   1
   5  11   6   20.55    3.76   1
   5  11   7   15.97    3.78   1
   5  11   8   11.07    3.74   1
   5  11   9   32.51    4.14   1
   5  11  10    7.83    3.96   1
   5  12   6   52.44    4.93   1
   5  12   5   15.88    4.49   1
   5  12   4   55.42    4.83   1
   5  12   3    3.21    4.38   1
   5  12   2    3.94    3.73   1
   5  12   1   20.45    4.30   1
   5  12   0    3.90    3.57   1
   6  12   3   38.93    4.79   1
   6  12   2   25.91    4.31   1
   6  12   1   19.92    3.89   1
   6  12   0   39.88    4.50   1
   6  11   0   -6.87    3.81   1
   6  11   1   31.53    4.22   1
   6  11   2   69.32    4.96   1
   6  11   3    3.56    3.79   1
   6  11   4   67.21    4.87   1
   6  11   5   30.83    4.32   1
   6  11   6   42.55    4.67   1
   6  11   7    7.22    3.99   1
   6  11   8   71.03    5.19   1
   6  11   9   10.23    4.14   1
   6  10  12   63.08    5.05   1
   6  10  11    0.77    3.94   1
   6  10  10   74.86    5.19   1
   6  10   9   12.20    3.97   1
   6  10   8   21.59    3.96   1
   6  10   7    8.11    3.69   1
   6  10   6   63.22    4.80   1
   6  10   5    8.21    3.84   1
   6  10   4   80.25    4.58   1
   6  10   3   17.08    3.87   1
   6  10   2   80.44    4.74   1
   6  10   1   20.23    3.93   1
   6  10   0  210.17   11.85   1
   6   9   0   -2.67    3.02   1
   6   9   1    0.19    3.19   1
   6   9   2  226.46   11.84   1
   6   9   3   11.25    3.64   1
   6   9   4  267.02   13.21   1
   6   9   5   14.31    3.76   1
   6   9   6  192.70   10.83   1
   6   9   7    4.74    3.50   1
   6   9   8  205.30   11.92   1
   6   9   9   47.77    4.47   1
   6   9  10   53.45    4.71   1
   6   9  11   -1.29    3.79   1
   6   9  12   36.20    4.49   1
   6   9  13    2.17    3.80   1
   6   9  14   46.40    4.77   1
  -6  -8 -16   39.01    5.24   1
  -6  -8 -15    6.24    3.94   1
  -6  -8 -14   56.08    4.89   1
  -6  -8 -13   24.64    4.15   1
   6   8  12  230.48   10.89   1
   6   8  11   21.12    3.99   1
   6   8  10  190.56   10.02   1
   6   8   9   61.57    4.41   1
   6   8   8   66.33    4.24   1
   6   8   7   38.57    3.71   1
   6   8   6  255.44   13.62   1
   6   8   5   -1.13    3.24   1
   6   8   4  158.83   10.75   1
   6   8   3   -1.50    3.18   1
   6   8   2  207.20    9.25   1
   6   8   1    3.04    2.84   1
   6   8   0  338.40   18.46   1
   6   7   0    1.17    2.82   1
   6   7   1  212.61   10.07   1
   6   7   2  266.89   14.29   1
   6   7   3   19.87    3.07   1
   6   7   4  253.78   13.58   1
   6   7   5  107.15    4.90   1
   6   7   6  371.63   17.45   1
   6   7   7   39.33    3.71   1
   6   7   8  341.82   15.96   1
   6   7   9   17.25    3.54   1
   6   7  10   79.29    4.42   1
  -6  -7 -11   39.90    4.19   1
  -6  -7 -12   14.29    3.57   1
  -6  -7 -13   17.40    3.54   1
  -6  -7 -14   81.63    5.25   1
  -6  -7 -15   17.39    4.14   1
  -6  -7 -16   51.08    4.81   1
  -6  -7 -17   16.13    4.31   1
  -6  -6 -18   10.61    3.88   1
  -6  -6 -17    5.89    3.88   1
  -6  -6 -16   28.62    3.96   1
  -6  -6 -15   27.92    3.73   1
  -6  -6 -14   73.62    4.53   1
  -6  -6 -13   66.07    4.55   1
  -6  -6 -12  185.31    9.60   1
  -6  -6 -11   16.67    3.17   1
  -6  -6 -10  218.31   11.57   1
  -6  -6  -9  175.26    7.92   1
   6   6   8   54.36    3.66   1
   6   6   7  119.32    4.69   1
   6   6   6   60.99    3.58   1
   6   6   5   59.70    3.60   1
   6   6   4  114.85    7.23   1
   6   6   3  482.08   20.50   1
   6   6   2  336.88   15.67   1
   6   6   1  286.98   15.81   1
   6   6   0  493.04   20.10   1
   6   5   0   -1.00    2.45   1
   6   5   1  469.63   18.54   1
   6   5   2  219.77   11.45   1
   6   5   3   31.62    3.22   1
   6   5   4  626.73   21.26   1
   6   5   5  791.65   23.95   1
   6   5   6  572.34   20.63   1
   6   5   7  254.54   14.45   1
  -6  -5  -8  260.34   13.80   1
  -6  -5  -9   55.75    3.52   1
  -6  -5 -10   60.68    3.57   1
  -6  -5 -11  109.44    5.52   1
  -6  -5 -12    1.77    2.95   1
  -6  -5 -13   12.15    3.04   1
  -6  -5 -14   40.78    3.55   1
  -6  -5 -15   62.51    4.25   1
  -6  -5 -16   33.75    3.96   1
  -6  -5 -17   38.36    4.13   1
  -6  -5 -18   52.40    4.47   1
  -6  -5 -19    8.21    3.76   1
   6   4  20   18.21    3.82   1
  -6  -4 -19   38.99    4.43   1
  -6  -4 -18    3.33    3.46   1
  -6  -4 -17    6.62    3.50   1
  -6  -4 -16   40.21    3.96   1
  -6  -4 -15   53.22    4.33   1
  -6  -4 -14  162.98    7.36   1
  -6  -4 -13  165.99    9.96   1
  -6  -4 -12  252.03   13.32   1
  -6  -4 -11   17.50    3.00   1
  -6  -4 -10  269.25   13.69   1
  -6  -4  -9  302.78   15.49   1
  -6  -4  -8  207.35   10.06   1
  -6  -4  -7  195.34   10.02   1
   6   4   6   61.39    2.99   1
   6   4   5   42.87    2.79   1
   6   4   4  160.09    7.77   1
   6   4   3  823.77   21.86   1
   6   4   2  562.57   18.65   1
   6   4   1  312.91   14.33   1
   6   4   0  870.90   22.28   1
   6   3   0   -0.53    1.80   1
   6   3   1  139.75    7.14   1
   6   3   2  530.32   16.48   1
   6   3   3    0.85    1.95   1
   6   3   4  725.50   19.34   1
   6   3   5  511.65   17.21   1
   6   3   6  552.44   17.78   1
  -6  -3  -7  203.30   10.08   1
  -6  -3  -8  637.45   21.09   1
  -6  -3  -9  117.83    6.17   1
  -6  -3 -10  170.65    8.41   1
  -6  -3 -11  290.97   15.05   1
  -6  -3 -12   19.20    3.33   1
  -6  -3 -13   76.05    4.51   1
  -6  -3 -14   55.14    4.03   1
  -6  -3 -15   81.43    4.37   1
  -6  -3 -16  143.91    7.44   1
   6   3  17  128.32    5.47   1
   6   3  18  132.00    6.22   1
   6   3  19    0.35    3.64   1
   6   3  20   49.44    4.51   1
   6   2  21    5.20    3.81   1
   6   2  20   35.06    4.43   1
   6   2  19   44.43    4.38   1
   6   2  18   16.77    3.95   1
   6   2  17   11.29    3.30   1
   6   2  16  140.35    7.15   1
   6   2  15   23.22    3.77   1
   6   2  14  304.59   13.70   1
   6   2  13   86.57    4.81   1
   6   2  12  621.10   24.95   1
  -6  -2 -11   21.31    3.21   1
  -6  -2 -10  830.84   25.97   1
   6   2   9  274.59   12.35   1
   6   2   8  246.11   13.45   1
   6   2   7  331.81   14.96   1
   6   2   6  380.64   15.46   1
   6   2   5    2.56    1.90   1
   6   2   4  134.23    6.53   1
   6   2   3  119.07    5.90   1
   6   2   2  507.85   15.71   1
   6   2   1  180.01    9.35   1
   6   2   0 1777.50   28.21   1
   6   1   0   -0.55    1.81   1
   6   1   1  270.39   11.79   1
   6   1   2 1508.77   25.73   1
   6   1   3   22.42    2.01   1
   6   1   4  974.63   21.52   1
   6   1   5  449.19   15.67   1
   6   1   6 1369.30   26.72   1
   6   1   7   11.70    2.61   1
   6   1   8 1072.38   26.33   1
   6   1   9   20.77    2.79   1
   6   1  10  131.58    6.74   1
   6   1  11   87.61    3.85   1
   6   1  12  191.67    8.86   1
   6   1  13   17.67    3.14   1
   6   1  14  219.41   11.56   1
   6   1  15   14.09    3.25   1
   6   1  16  135.51    6.46   1
   6   1  17   17.50    3.42   1
   6   1  18  191.57   10.43   1
   6   1  19   -2.47    3.35   1
   6   1  20  118.26    5.65   1
   6   1  21    5.42    3.70   1
   6   0  21   -5.04    3.81   1
   6   0  20   40.77    4.60   1
   6   0  19   -3.49    3.54   1
   6   0  18   51.31    4.12   1
   6   0  17    6.54    3.14   1
   6   0  16  260.64   12.13   1
   6   0  15   -5.72    3.03   1
   6   0  14  156.03    7.54   1
   6   0  13   -0.63    2.91   1
   6   0  12  802.25   26.69   1
   6   0  11   -2.94    2.76   1
   6   0  10  923.60   27.06   1
   6   0   9    4.94    2.41   1
   6   0   8  178.71    9.14   1
   6   0   7    1.58    2.20   1
   6   0   6  612.48   18.38   1
   6   0   5    0.53    1.96   1
   6   0   4  590.21   17.37   1
   6   0   3    1.78    1.85   1
   6   0   2 1511.26   25.77   1
   6   0   1    0.56    1.90   1
   6   0   0 3369.45   38.10   1
   7   0  20  190.97   10.39   1
   7   0  19    4.99    3.34   1
   7   0  18    7.10    3.59   1
   7   0  17   -4.48    3.36   1
   7   0  16   96.88    4.96   1
   7   0  15    1.15    3.10   1
   7   0  14  379.53   16.99   1
   7   0  13    8.66    3.02   1
   7   0  12  148.59    6.74   1
   7   0  11   -1.52    2.85   1
   7   0  10  262.50   11.60   1
   7   0   9    4.48    2.61   1
   7   0   8  188.99    8.12   1
   7   0   7    3.98    2.44   1
   7   0   6 1268.49   27.96   1
   7   0   5   -3.02    2.40   1
   7   0   4 2493.76   36.69   1
   7   0   3    1.29    2.07   1
   7   0   2  680.61   19.27   1
   7   0   1    3.57    1.83   1
   7   0   0    0.70    1.79   1
   7   1   0  159.48    9.01   1
   7   1   1   35.30    2.33   1
   7   1   2 1584.49   28.99   1
   7   1   3  115.57    5.92   1
   7   1   4 1010.03   24.30   1
   7   1   5  211.98   10.72   1
   7   1   6  653.34   20.39   1
   7   1   7   44.05    3.00   1
   7   1   8  123.65    6.90   1
   7   1   9   64.33    3.48   1
   7   1  10   64.46    3.71   1
   7   1  11    6.19    2.91   1
   7   1  12  876.09   28.89   1
   7   1  13   36.52    3.55   1
   7   1  14  242.76   11.92   1
   7   1  15   14.41    3.46   1
   7   1  16   33.54    3.87   1
   7   1  17    3.33    3.22   1
   7   1  18   19.83    3.80   1
   7   1  19    7.77    3.54   1
   7   1  20    0.64    4.07   1
   7   2  20  138.50    6.59   1
   7   2  19    0.61    3.51   1
   7   2  18   36.20    3.91   1
   7   2  17   61.09    4.29   1
   7   2  16   99.22    5.00   1
   7   2  15   37.09    3.84   1
   7   2  14  306.39   15.72   1
   7   2  13   45.49    3.95   1
   7   2  12  105.26    5.06   1
   7   2  11  327.73   15.43   1
   7   2  10  513.13   21.70   1
   7   2   9  129.54    6.09   1
   7   2   8  127.94    6.40   1
   7   2   7   81.49    3.89   1
   7   2   6  961.24   24.87   1
   7   2   5  187.12    9.26   1
   7   2   4 1213.96   26.95   1
   7   2   3   27.65    2.42   1
   7   2   2  265.58   12.67   1
   7   2   1  320.07   13.38   1
   7   2   0    1.12    1.96   1
   7   3   0  265.37   13.00   1
   7   3   1  284.30   13.95   1
   7   3   2  584.38   18.79   1
   7   3   3  432.83   16.62   1
   7   3   4  547.39   18.71   1
   7   3   5   77.99    4.01   1
   7   3   6   67.25    3.46   1
   7   3   7  313.95   14.83   1
   7   3   8  189.90    9.08   1
  -7  -3  -9  210.16   11.21   1
  -7  -3 -10  119.29    5.44   1
  -7  -3 -11   15.05    3.31   1
  -7  -3 -12  552.70   24.89   1
  -7  -3 -13   72.96    4.40   1
  -7  -3 -14  186.83   10.52   1
  -7  -3 -15   43.07    4.04   1
  -7  -3 -16    3.28    3.32   1
  -7  -3 -17    3.55    3.80   1
   7   3  18    4.32    3.65   1
   7   3  19   38.95    4.36   1
  -7  -4 -19    6.23    3.96   1
  -7  -4 -18   53.02    4.74   1
  -7  -4 -17   57.90    4.73   1
  -7  -4 -16   73.95    4.81   1
  -7  -4 -15   61.80    4.48   1
  -7  -4 -14   35.72    4.04   1
  -7  -4 -13   27.59    3.67   1
  -7  -4 -12    7.87    3.06   1
  -7  -4 -11  125.01    5.82   1
  -7  -4 -10   35.67    3.23   1
  -7  -4  -9   71.29    4.56   1
  -7  -4  -8  120.42    5.83   1
   7   4   7  278.16   13.74   1
   7   4   6  643.11   21.48   1
   7   4   5  516.00   18.71   1
   7   4   4  458.33   17.72   1
   7   4   3   39.32    2.99   1
   7   4   2  119.87    5.94   1
   7   4   1  427.93   16.97   1
   7   4   0    1.98    2.37   1
   7   5   0  681.23   21.86   1
   7   5   1  317.81   15.87   1
   7   5   2  378.67   17.82   1
   7   5   3  595.50   21.66   1
   7   5   4   95.59    4.14   1
   7   5   5   60.48    3.45   1
   7   5   6   24.00    2.94   1
   7   5   7  188.47   10.19   1
   7   5   8  118.37    6.98   1
  -7  -5  -9  177.09    8.38   1
  -7  -5 -10  276.44   12.90   1
  -7  -5 -11    7.12    2.99   1
  -7  -5 -12   66.82    4.10   1
  -7  -5 -13   85.85    4.37   1
  -7  -5 -14   57.64    4.60   1
  -7  -5 -15   27.39    4.17   1
  -7  -5 -16   36.81    4.16   1
  -7  -5 -17    6.26    3.62   1
  -7  -5 -18    6.33    3.67   1
  -7  -6 -17   31.69    4.44   1
  -7  -6 -16   44.96    4.37   1
  -7  -6 -15   23.95    4.08   1
  -7  -6 -14    4.65    3.19   1
  -7  -6 -13    6.93    3.33   1
  -7  -6 -12    8.50    3.11   1
  -7  -6 -11   68.37    4.13   1
  -7  -6 -10   19.72    3.22   1
  -7  -6  -9   16.19    3.50   1
   7   6   8  728.31   26.22   1
   7   6   7  127.81    6.90   1
   7   6   6  172.20    9.15   1
   7   6   5  205.75    9.65   1
   7   6   4   95.56    5.62   1
   7   6   3   36.88    3.30   1
   7   6   2  459.28   19.44   1
   7   6   1  215.71   10.13   1
   7   6   0    6.56    2.57   1
   7   7   0 1097.86   32.17   1
   7   7   1   83.39    5.05   1
   7   7   2  105.76    4.71   1
   7   7   3   95.05    4.09   1
   7   7   4    5.93    2.76   1
   7   7   5   -3.40    2.72   1
   7   7   6  266.70   12.35   1
   7   7   7   75.12    4.14   1
   7   7   8   61.87    4.16   1
   7   7   9   91.27    4.69   1
   7   7  10  333.04   17.61   1
  -7  -7 -11    4.30    3.45   1
  -7  -7 -12   24.99    3.92   1
  -7  -7 -13    9.82    3.75   1
  -7  -7 -14   44.88    4.58   1
  -7  -7 -15   11.15    3.86   1
  -7  -7 -16   79.87    6.14   1
  -7  -8 -15    4.42    4.07   1
  -7  -8 -14   11.25    3.77   1
  -7  -8 -13    3.05    3.61   1
  -7  -8 -12   20.57    4.22   1
   7   8  11    8.54    3.46   1
   7   8  10    5.40    3.46   1
   7   8   9   36.29    4.37   1
   7   8   8  434.16   21.05   1
   7   8   7   29.24    3.76   1
   7   8   6  104.65    4.95   1
   7   8   5   11.58    3.15   1
   7   8   4   30.70    3.34   1
   7   8   3   -0.17    3.04   1
   7   8   2  394.00   18.26   1
   7   8   1    6.32    3.18   1
   7   8   0    0.53    3.07   1
   7   9   0  446.74   23.38   1
   7   9   1    3.34    3.50   1
   7   9   2   21.47    3.49   1
   7   9   3   16.29    3.18   1
   7   9   4   10.55    3.29   1
   7   9   5   -0.92    3.21   1
   7   9   6  121.86    6.37   1
   7   9   7    2.16    3.81   1
   7   9   8   66.01    4.97   1
   7   9   9   -3.20    3.80   1
   7   9  10  277.14   14.08   1
   7   9  11    9.94    3.94   1
   7   9  12    5.73    3.73   1
   7   9  13   11.12    3.49   1
   7  10  11    8.97    3.95   1
   7  10  10   -1.29    3.91   1
   7  10   9   -3.01    4.21   1
   7  10   8  210.57   10.45   1
   7  10   7    4.55    3.76   1
   7  10   6   27.37    4.38   1
   7  10   5   25.83    3.76   1
   7  10   4    9.94    3.46   1
   7  10   3    9.04    3.44   1
   7  10   2  217.95   11.35   1
   7  10   1   19.22    3.88   1
   7  10   0  -10.95    3.72   1
   7  11   0  196.11   11.90   1
   7  11   1   -5.26    4.32   1
   7  11   2   25.96    3.81   1
   7  11   3   45.92    4.87   1
   7  11   4   -0.12    3.90   1
   7  11   5    3.82    3.63   1
   7  11   6   12.69    4.33   1
   7  11   7   17.43    4.30   1
   8  11   0   -1.65    4.07   1
   8  11   1   25.33    4.58   1
   8  11   2   37.02    4.91   1
   8  11   3    6.35    3.96   1
   8  11   4   23.68    4.66   1
   8  10   9    3.41    4.34   1
   8  10   8   19.01    4.16   1
   8  10   7    9.48    3.96   1
   8  10   6   48.04    4.62   1
   8  10   5    8.41    3.77   1
   8  10   4   24.61    3.84   1
   8  10   3   28.32    4.23   1
   8  10   2   47.67    4.34   1
   8  10   1    1.61    3.90   1
   8  10   0  205.15   10.59   1
   8   9   0    3.82    3.30   1
   8   9   1    7.55    3.42   1
   8   9   2  135.55    8.47   1
   8   9   3    1.05    3.24   1
   8   9   4   95.64    6.21   1
   8   9   5    4.43    3.58   1
   8   9   6   87.51    5.44   1
   8   9   7    8.56    3.80   1
   8   9   8  168.27   10.61   1
   8   9   9    6.89    3.73   1
   8   9  10    5.15    3.98   1
   8   9  11    6.96    3.62   1
   8   9  12   14.40    3.88   1
  -8  -8 -14   34.62    4.99   1
  -8  -8 -13    5.26    3.68   1
  -8  -8 -12   46.38    4.66   1
   8   8  11    5.21    3.58   1
   8   8  10  179.58    7.96   1
   8   8   9   11.25    3.56   1
   8   8   8   44.17    4.15   1
   8   8   7   12.86    3.53   1
   8   8   6  133.55    6.55   1
   8   8   5    1.95    3.09   1
   8   8   4  113.36    6.31   1
   8   8   3    1.13    3.11   1
   8   8   2  106.15    4.63   1
   8   8   1    4.00    3.17   1
   8   8   0  289.58   14.73   1
   8   7   0   -1.75    2.87   1
   8   7   1   59.29    3.77   1
   8   7   2  214.93    9.66   1
   8   7   3    6.40    2.86   1
   8   7   4  103.00    4.40   1
   8   7   5   20.03    3.25   1
   8   7   6  105.11    4.84   1
   8   7   7   24.92    3.49   1
   8   7   8  410.28   17.86   1
   8   7   9   30.44    3.66   1
   8   7  10   16.43    3.76   1
  -8  -7 -11   38.70    3.79   1
  -8  -7 -12   19.15    3.49   1
  -8  -7 -13   -3.33    3.29   1
  -8  -7 -14   31.18    4.25   1
  -8  -7 -15    5.20    3.86   1
  -8  -6 -16   16.61    4.08   1
  -8  -6 -15   13.05    3.48   1
  -8  -6 -14   35.10    3.87   1
  -8  -6 -13   29.24    3.65   1
  -8  -6 -12   58.52    4.12   1
  -8  -6 -11    9.11    2.98   1
  -8  -6 -10  150.50    7.83   1
   8   6   9   39.65    3.64   1
   8   6   8   18.99    3.29   1
   8   6   7   99.05    5.13   1
   8   6   6   80.84    4.09   1
   8   6   5   21.94    3.29   1
   8   6   4   73.27    3.82   1
   8   6   3  211.04    9.02   1
   8   6   2  190.44    9.38   1
   8   6   1   72.79    5.04   1
   8   6   0  628.69   23.35   1
   8   5   0    1.31    2.58   1
   8   5   1  197.06   12.05   1
   8   5   2  176.54   10.23   1
   8   5   3   46.40    3.25   1
   8   5   4  258.37   13.34   1
   8   5   5  225.35   13.39   1
   8   5   6  383.44   18.48   1
   8   5   7  168.92    8.13   1
   8   5   8  194.76   11.39   1
   8   5   9   38.30    3.24   1
  -8  -5 -10   39.70    3.56   1
  -8  -5 -11   80.17    4.14   1
  -8  -5 -12   -1.04    2.81   1
  -8  -5 -13   19.37    3.44   1
  -8  -5 -14   15.06    3.37   1
  -8  -5 -15   15.59    3.74   1
  -8  -5 -16   23.19    4.25   1
  -8  -5 -17   24.93    4.38   1
  -8  -4 -18   -4.95    4.05   1
  -8  -4 -17   -2.43    4.05   1
  -8  -4 -16   24.97    4.13   1
  -8  -4 -15   41.60    4.09   1
  -8  -4 -14   85.07    4.70   1
  -8  -4 -13   82.21    4.54   1
  -8  -4 -12  112.63    4.52   1
  -8  -4 -11    3.77    2.81   1
  -8  -4 -10   99.76    5.80   1
   8   4   9  143.96    6.96   1
   8   4   8  111.04    4.97   1
   8   4   7  188.29    9.90   1
   8   4   6    4.49    2.43   1
   8   4   5   45.11    3.17   1
   8   4   4  160.64    8.69   1
   8   4   3  352.03   16.86   1
   8   4   2  386.70   17.37   1
   8   4   1  141.82    7.58   1
   8   4   0  655.85   21.65   1
   8   3   0    2.81    2.27   1
   8   3   1  268.20   13.85   1
   8   3   2   71.40    3.27   1
   8   3   3   41.12    2.74   1
   8   3   4  255.73   12.47   1
   8   3   5  303.71   15.36   1
   8   3   6  511.28   20.47   1
   8   3   7  114.42    6.36   1
   8   3   8  147.25    6.34   1
   8   3   9   49.03    3.43   1
   8   3  10  146.83    8.51   1
  -8  -3 -11  180.22    9.28   1
  -8  -3 -12    8.04    3.25   1
  -8  -3 -13    9.01    3.16   1
  -8  -3 -14   68.10    4.56   1
  -8  -3 -15   15.93    3.83   1
  -8  -3 -16   49.43    4.34   1
  -8  -3 -17   26.67    4.19   1
  -8  -3 -18   54.81    4.56   1
   8   3  19    0.39    3.85   1
   8   2  19   15.39    4.13   1
   8   2  18   12.01    3.87   1
   8   2  17    8.79    3.45   1
   8   2  16   35.70    4.04   1
   8   2  15   22.35    3.45   1
   8   2  14  118.18    5.14   1
   8   2  13   35.40    3.73   1
   8   2  12  534.31   23.17   1
   8   2  11    3.38    3.17   1
   8   2  10  288.18   14.19   1
   8   2   9  180.11    8.89   1
   8   2   8   20.85    2.83   1
   8   2   7  165.96    7.45   1
   8   2   6  204.17   11.30   1
   8   2   5   21.07    2.71   1
   8   2   4  252.87   12.69   1
   8   2   3  242.90   12.15   1
   8   2   2  674.54   21.62   1
   8   2   1   22.78    2.62   1
   8   2   0  461.68   17.72   1
   8   1   0   -4.43    2.30   1
   8   1   1  250.65   12.54   1
   8   1   2  246.76   13.15   1
   8   1   3   17.35    2.61   1
   8   1   4 1141.69   27.11   1
   8   1   5   24.94    2.81   1
   8   1   6  418.16   18.53   1
   8   1   7   21.97    2.85   1
   8   1   8  461.19   19.78   1
   8   1   9   22.32    3.08   1
   8   1  10  224.14   11.84   1
   8   1  11   13.08    3.17   1
   8   1  12   76.12    4.32   1
   8   1  13   10.77    3.30   1
   8   1  14  177.87    7.06   1
   8   1  15    4.64    3.28   1
   8   1  16   66.67    4.26   1
   8   1  17    5.58    3.40   1
   8   1  18   98.91    5.27   1
   8   1  19   -1.00    3.77   1
   8   0  19   -3.26    3.75   1
   8   0  18   12.64    3.93   1
   8   0  17   -5.10    3.31   1
   8   0  16   21.33    3.53   1
   8   0  15   -0.81    2.95   1
   8   0  14  127.75    7.80   1
   8   0  13   -1.38    2.99   1
   8   0  12  436.88   21.14   1
   8   0  11   -1.15    2.82   1
   8   0  10  107.40    6.67   1
   8   0   9    1.26    2.61   1
   8   0   8   83.89    4.26   1
   8   0   7    1.07    2.43   1
   8   0   6  254.81   13.85   1
   8   0   5   -4.44    2.60   1
   8   0   4 1050.26   26.38   1
   8   0   3    2.56    2.36   1
   8   0   2 1244.89   27.70   1
   8   0   1   -3.10    2.39   1
   8   0   0 1748.79   32.31   1
   9   0  18  129.85    8.72   1
   9   0  17    4.84    3.61   1
   9   0  16   58.44    4.59   1
   9   0  15    0.00    3.16   1
   9   0  14   26.45    3.60   1
   9   0  13    3.29    2.95   1
   9   0  12    7.10    3.08   1
   9   0  11    1.17    2.71   1
   9   0  10   26.14    3.29   1
   9   0   9   -4.48    2.84   1
   9   0   8  421.38   20.62   1
   9   0   7    3.51    2.59   1
   9   0   6  101.98    4.60   1
   9   0   5    2.19    2.29   1
   9   0   4   68.12    3.80   1
   9   0   3   -1.02    2.39   1
   9   0   2  599.40   21.56   1
   9   0   1   -0.87    2.45   1
   9   0   0    4.88    2.44   1
   9   1   0 1551.24   32.83   1
   9   1   1   68.09    3.41   1
   9   1   2  112.64    5.03   1
   9   1   3   46.83    3.07   1
   9   1   4   31.84    2.97   1
   9   1   5   10.83    2.44   1
   9   1   6  224.75   11.49   1
   9   1   7  115.44    5.06   1
   9   1   8  182.83    8.74   1
   9   1   9   37.87    3.79   1
   9   1  10  531.98   23.61   1
   9   1  11    1.08    3.00   1
   9   1  12   30.58    3.26   1
   9   1  13    4.67    2.96   1
   9   1  14   63.71    4.19   1
   9   1  15    8.34    3.43   1
   9   1  16  115.61    6.02   1
   9   1  17   -0.72    3.52   1
   9   1  18   14.93    4.00   1
   9   2  18  118.42    6.00   1
   9   2  17    8.09    3.84   1
   9   2  16   54.18    4.76   1
   9   2  15    1.79    3.51   1
   9   2  14   23.33    3.47   1
   9   2  13    9.68    3.18   1
   9   2  12    6.89    3.17   1
   9   2  11   75.08    4.10   1
   9   2  10   49.27    3.66   1
   9   2   9   52.55    3.63   1
   9   2   8  804.34   26.85   1
   9   2   7   23.31    2.97   1
   9   2   6  173.37    7.76   1
   9   2   5   89.93    4.56   1
   9   2   4   12.92    2.46   1
   9   2   3    3.79    2.46   1
   9   2   2  338.04   15.66   1
   9   2   1   91.79    5.02   1
   9   2   0    0.88    2.38   1
   9   3   0  409.05   18.59   1
   9   3   1   27.77    2.92   1
   9   3   2  164.16    7.60   1
   9   3   3  176.70    9.00   1
   9   3   4    4.23    2.61   1
   9   3   5   32.67    3.00   1
   9   3   6   41.15    3.24   1
   9   3   7   36.91    3.14   1
   9   3   8   36.33    3.35   1
   9   3   9  143.17    7.57   1
   9   3  10  264.46   14.61   1
   9   3  11   15.49    3.16   1
   9   3  12   86.03    5.45   1
   9   3  13   84.59    4.56   1
  -9  -3 -14   42.21    3.99   1
  -9  -3 -15   11.73    3.80   1
  -9  -3 -16   53.23    4.66   1
  -9  -3 -17    2.88    3.80   1
   9   3  18    2.10    3.95   1
  -9  -4 -17   15.26    4.13   1
  -9  -4 -16   36.43    4.30   1
  -9  -4 -15   14.43    4.02   1
  -9  -4 -14    3.99    3.40   1
  -9  -4 -13    4.71    3.21   1
  -9  -4 -12    3.66    2.91   1
  -9  -4 -11   86.68    4.41   1
   9   4  10   24.73    3.26   1
   9   4   9    1.38    2.82   1
   9   4   8  162.62    9.22   1
   9   4   7   65.87    3.73   1
   9   4   6  143.66    7.63   1
   9   4   5  163.33    7.65   1
   9   4   4  154.09    9.27   1
   9   4   3   41.10    3.05   1
   9   4   2   80.98    4.87   1
   9   4   1  212.94   11.34   1
   9   4   0    2.10    2.59   1
   9   5   0  190.87    9.28   1
   9   5   1   38.74    3.20   1
   9   5   2  242.12   11.81   1
   9   5   3  220.99   11.73   1
   9   5   4   91.13    4.72   1
   9   5   5   21.10    3.21   1
   9   5   6   40.06    3.22   1
   9   5   7   83.05    4.45   1
   9   5   8   40.64    3.55   1
   9   5   9   80.06    3.94   1
   9   5  10   46.34    3.74   1
  -9  -5 -11    3.78    2.95   1
  -9  -5 -12   99.43    4.64   1
  -9  -5 -13   42.20    4.02   1
  -9  -5 -14   29.40    4.15   1
  -9  -5 -15   11.38    3.89   1
  -9  -5 -16    7.89    3.65   1
  -9  -6 -15    6.03    3.76   1
  -9  -6 -14   30.83    4.02   1
  -9  -6 -13    1.77    3.14   1
  -9  -6 -12    3.40    3.23   1
  -9  -6 -11   30.84    3.59   1
   9   6  10   81.34    4.29   1
   9   6   9   12.13    3.15   1
   9   6   8   59.39    3.77   1
   9   6   7   22.16    3.39   1
   9   6   6  198.41    8.79   1
   9   6   5  193.31    8.18   1
   9   6   4  259.37   12.34   1
   9   6   3    5.99    2.79   1
   9   6   2    5.76    2.86   1
   9   6   1   92.71    5.61   1
   9   6   0    2.21    2.66   1
   9   7   0   58.11    3.88   1
   9   7   1    4.57    2.94   1
   9   7   2  159.47    8.36   1
   9   7   3   21.09    3.29   1
   9   7   4  189.73    9.06   1
   9   7   5   -0.65    3.33   1
   9   7   6   32.12    3.65   1
   9   7   7   12.42    3.29   1
   9   7   8    5.83    3.08   1
   9   7   9   11.37    3.23   1
   9   7  10   33.80    3.74   1
  -9  -7 -11    1.76    3.28   1
  -9  -7 -12   86.11    4.96   1
  -9  -7 -13   11.45    3.84   1
  -9  -7 -14   28.58    4.39   1
  -9  -8 -12    4.08    3.97   1
   9   8  11   11.96    3.88   1
   9   8  10   61.33    4.64   1
   9   8   9   -0.78    3.31   1
   9   8   8   22.03    3.57   1
   9   8   7   -1.92    3.33   1
   9   8   6  151.05    7.64   1
   9   8   5    7.51    3.60   1
   9   8   4  269.26   11.54   1
   9   8   3    0.21    3.26   1
   9   8   2   30.02    3.67   1
   9   8   1    0.89    2.92   1
   9   8   0   -2.66    2.93   1
   9   9   0   34.93    3.60   1
   9   9   1    3.16    3.16   1
   9   9   2   95.56    5.01   1
   9   9   3   -3.19    3.74   1
   9   9   4   51.87    4.41   1
   9   9   5    3.28    3.61   1
   9   9   6   70.43    4.84   1
   9   9   7   -5.62    3.63   1
   9   9   8   14.26    3.59   1
   9   9   9    3.32    3.50   1
   9   9  10   22.11    4.00   1
   9  10   7   11.05    4.16   1
   9  10   6   71.65    5.06   1
   9  10   5   11.80    4.14   1
   9  10   4  113.52    6.09   1
   9  10   3   -1.09    3.80   1
   9  10   2    6.86    3.82   1
   9  10   1   18.58    3.61   1
   9  10   0   -5.62    3.51   1
  10  10   2   47.78    4.87   1
  10  10   1   12.56    3.87   1
  10  10   0   16.48    3.71   1
  10   9   0   10.76    3.01   1
  10   9   1    3.60    3.17   1
  10   9   2   12.56    3.56   1
  10   9   3    4.57    3.54   1
  10   9   4  173.41    7.41   1
  10   9   5    6.23    4.08   1
  10   9   6   67.29    4.83   1
  10   9   7    8.18    3.96   1
  10   9   8   11.51    3.74   1
  10   8  10    5.75    3.66   1
  10   8   9   21.10    3.70   1
  10   8   8    8.61    3.54   1
  10   8   7    9.56    3.48   1
  10   8   6   69.70    4.79   1
  10   8   5    4.06    3.75   1
  10   8   4   97.82    4.93   1
  10   8   3    1.61    3.61   1
  10   8   2  115.10    7.43   1
  10   8   1    2.96    3.09   1
  10   8   0   18.73    3.45   1
  10   7   0   -8.04    3.01   1
  10   7   1   27.29    3.56   1
  10   7   2   23.61    3.45   1
  10   7   3   18.20    3.44   1
  10   7   4  150.33    8.00   1
  10   7   5   33.33    3.75   1
  10   7   6  156.95    7.99   1
  10   7   7   11.35    3.49   1
  10   7   8   13.98    3.08   1
  10   7   9    4.64    3.30   1
  10   7  10   57.81    4.33   1
  10   7  11   24.47    3.75   1
 -10  -7 -12   10.72    3.67   1
 -10  -6 -14   30.05    3.80   1
 -10  -6 -13   13.71    3.95   1
 -10  -6 -12   63.86    4.80   1
  10   6  11    3.78    3.50   1
  10   6  10   23.95    3.56   1
  10   6   9   42.79    3.89   1
  10   6   8   17.50    3.42   1
  10   6   7   38.55    3.72   1
  10   6   6   14.74    3.46   1
  10   6   5   18.51    3.61   1
  10   6   4   68.39    4.23   1
  10   6   3  157.68    8.81   1
  10   6   2  172.64    6.76   1
  10   6   1   46.84    3.79   1
  10   6   0   47.51    3.52   1
  10   5   0   -0.16    2.83   1
  10   5   1  140.19    6.40   1
  10   5   2   21.21    3.28   1
  10   5   3    5.81    2.94   1
  10   5   4  251.36   13.69   1
  10   5   5  220.25   12.31   1
  10   5   6  169.45   10.35   1
  10   5   7   62.70    4.03   1
  10   5   8   59.21    4.10   1
  10   5   9    7.68    3.05   1
  10   5  10   54.78    3.99   1
  10   5  11   76.12    4.34   1
 -10  -5 -12    3.20    3.31   1
 -10  -5 -13    0.47    3.43   1
 -10  -5 -14   10.29    3.51   1
 -10  -5 -15    4.34    3.89   1
 -10  -4 -16    5.39    4.13   1
 -10  -4 -15    4.38    4.05   1
 -10  -4 -14   33.12    4.63   1
 -10  -4 -13   35.64    4.16   1
  10   4  12   93.65    4.69   1
  10   4  11    8.22    3.21   1
  10   4  10   93.78    4.59   1
  10   4   9   93.20    4.63   1
  10   4   8   44.81    3.64   1
  10   4   7   59.93    3.63   1
  10   4   6   12.75    2.97   1
  10   4   5   14.27    2.82   1
  10   4   4   36.78    3.20   1
  10   4   3  204.32   10.85   1
  10   4   2  141.50    8.36   1
  10   4   1   66.29    3.89   1
  10   4   0  183.96    8.88   1
  10   3   0   -4.41    2.56   1
  10   3   1   62.78    3.48   1
  10   3   2  156.57    8.17   1
  10   3   3    6.45    2.65   1
  10   3   4   89.66    5.98   1
  10   3   5  104.08    5.21   1
  10   3   6   77.66    4.77   1
  10   3   7   42.46    3.43   1
  10   3   8  304.54   14.62   1
  10   3   9   27.56    3.57   1
  10   3  10   18.43    3.55   1
  10   3  11   87.30    4.76   1
  10   3  12    6.12    3.34   1
  10   3  13   19.19    3.54   1
  10   3  14    9.10    3.73   1
  10   3  15   29.54    4.13   1
  10   3  16   32.40    4.82   1
  10   2  17   -2.36    3.91   1
  10   2  16  107.27    5.56   1
  10   2  15   12.62    3.93   1
  10   2  14   86.28    4.90   1
  10   2  13   49.87    4.15   1
  10   2  12   77.03    4.44   1
  10   2  11   18.12    3.50   1
  10   2  10  345.45   17.21   1
  10   2   9   54.65    3.96   1
  10   2   8   95.78    4.32   1
  10   2   7  110.55    6.05   1
  10   2   6  118.96    6.65   1
  10   2   5   -0.70    2.65   1
  10   2   4    7.44    2.71   1
  10   2   3   59.10    3.38   1
  10   2   2   32.52    2.97   1
  10   2   1   38.31    3.25   1
  10   2   0  558.85   22.66   1
  10   1   0   -2.26    2.73   1
  10   1   1   38.16    3.17   1
  10   1   2  422.81   20.36   1
  10   1   3    4.98    2.69   1
  10   1   4   53.93    3.45   1
  10   1   5   44.17    3.48   1
  10   1   6  247.55   14.26   1
  10   1   7   17.00    3.09   1
  10   1   8  500.29   23.24   1
  10   1   9    4.57    3.48   1
  10   1  10   13.49    3.29   1
  10   1  11   16.28    3.40   1
  10   1  12    8.59    3.57   1
  10   1  13    8.46    3.23   1
  10   1  14   18.20    3.86   1
  10   1  15    2.86    3.46   1
  10   1  16   60.50    4.86   1
  10   1  17   18.14    4.04   1
  10   0  17    4.93    3.74   1
  10   0  16  125.09    6.35   1
  10   0  15   -0.95    3.43   1
  10   0  14   38.15    4.09   1
  10   0  13    0.11    3.24   1
  10   0  12   49.12    3.92   1
  10   0  11   -1.67    3.00   1
  10   0  10  340.39   18.55   1
  10   0   9   -4.14    2.96   1
  10   0   8   45.05    3.49   1
  10   0   7    3.83    2.81   1
  10   0   6  190.18    9.25   1
  10   0   5   -3.42    2.57   1
  10   0   4   26.51    2.87   1
  10   0   3    0.07    2.62   1
  10   0   2  156.38    6.83   1
  10   0   1    2.95    2.62   1
  10   0   0  895.26   28.22   1
  11   0  16   37.68    4.64   1
  11   0  15    1.53    3.96   1
  11   0  14   92.94    5.35   1
  11   0  13   -2.10    3.37   1
  11   0  12   65.18    4.63   1
  11   0  11   -3.75    3.25   1
  11   0  10   48.78    4.05   1
  11   0   9    0.89    3.24   1
  11   0   8  300.67   16.84   1
  11   0   7   -0.64    3.10   1
  11   0   6  361.55   18.51   1
  11   0   5   -2.94    3.17   1
  11   0   4  366.63   16.81   1
  11   0   3   -1.90    2.96   1
  11   0   2  447.71   21.94   1
  11   0   1   -2.02    2.79   1
  11   0   0    3.06    2.88   1
  11   1   0  449.88   21.01   1
  11   1   1   25.74    3.45   1
  11   1   2  447.22   21.31   1
  11   1   3   40.79    3.52   1
  11   1   4  232.23   11.04   1
  11   1   5    7.53    3.22   1
  11   1   6  216.37   10.04   1
  11   1   7   27.45    3.56   1
  11   1   8   95.70    4.69   1
  11   1   9   15.90    3.52   1
  11   1  10  163.90    8.38   1
  11   1  11    1.18    3.21   1
  11   1  12  190.43   10.50   1
  11   1  13    6.89    3.78   1
  11   1  14   55.20    4.78   1
  11   1  15   -0.12    4.04   1
  11   1  16   52.25    4.89   1
  11   2  15    9.55    4.07   1
  11   2  14   71.56    5.45   1
  11   2  13   16.99    3.78   1
  11   2  12   41.62    4.33   1
  11   2  11  104.61    6.98   1
  11   2  10  112.32    6.36   1
  11   2   9   47.65    4.18   1
  11   2   8  253.97   14.89   1
  11   2   7   61.42    4.18   1
  11   2   6  202.46   11.74   1
  11   2   5   57.21    3.92   1
  11   2   4  324.76   17.64   1
  11   2   3   13.69    3.31   1
  11   2   2  170.87   10.66   1
  11   2   1   74.81    4.45   1
  11   2   0    2.87    2.96   1
  11   3   0  285.97   13.96   1
  11   3   1  106.74    5.03   1
  11   3   2  127.10    7.60   1
  11   3   3  137.65    7.70   1
  11   3   4  135.89    7.20   1
  11   3   5   12.80    3.16   1
  11   3   6   40.47    3.69   1
  11   3   7   99.86    6.30   1
  11   3   8   49.95    3.94   1
  11   3   9   94.24    5.07   1
  11   3  10  162.33    9.92   1
  11   3  11   12.38    3.82   1
  11   3  12  117.86    6.06   1
  11   3  13   34.46    4.46   1
  11   3  14   69.40    5.16   1
  11   3  15    9.84    4.32   1
  11   4  14   26.28    4.40   1
  11   4  13    3.29    3.73   1
  11   4  12    2.22    3.79   1
  11   4  11   86.04    5.21   1
  11   4  10   23.34    3.66   1
  11   4   9   34.35    3.76   1
  11   4   8   71.13    4.79   1
  11   4   7  118.23    6.38   1
  11   4   6  210.77   11.47   1
  11   4   5  129.36    6.79   1
  11   4   4  173.17    9.78   1
  11   4   3    7.92    3.16   1
  11   4   2   47.45    3.69   1
  11   4   1  160.15    7.67   1
  11   4   0    0.71    3.01   1
  11   5   0  236.02   12.53   1
  11   5   1  135.68    6.26   1
  11   5   2  140.94    6.86   1
  11   5   3  178.64    7.94   1
  11   5   4   51.12    4.08   1
  11   5   5   21.30    3.50   1
  11   5   6    8.57    3.26   1
  11   5   7   69.02    4.26   1
  11   5   8   35.96    4.00   1
  11   5   9   96.68    5.71   1
  11   5  10   73.65    4.75   1
  11   5  11    4.39    3.68   1
  11   5  12   61.23    4.85   1
  11   5  13   34.76    4.41   1
  11   6  12   14.32    3.75   1
  11   6  11   27.47    4.42   1
  11   6  10   32.12    4.14   1
  11   6   9   10.56    3.89   1
  11   6   8  104.03    5.88   1
  11   6   7   78.00    4.68   1
  11   6   6  129.57    5.35   1
  11   6   5   41.70    3.97   1
  11   6   4   77.59    4.58   1
  11   6   3   34.15    3.86   1
  11   6   2   83.32    5.62   1
  11   6   1  131.33    7.59   1
  11   6   0    0.90    3.51   1
  11   7   0  125.91    9.13   1
  11   7   1   56.87    4.41   1
  11   7   2   77.46    4.85   1
  11   7   3   27.45    4.01   1
  11   7   4   38.82    4.26   1
  11   7   5   -5.11    3.50   1
  11   7   6   66.21    4.75   1
  11   7   7   23.15    4.02   1
  11   7   8    2.24    3.72   1
  11   7   9   27.96    4.39   1
  11   7  10   58.52    4.82   1
  11   8   8  111.14    6.12   1
  11   8   7   14.61    3.93   1
  11   8   6   52.93    4.54   1
  11   8   5   -2.27    3.87   1
  11   8   4   88.01    5.33   1
  11   8   3    2.47    3.71   1
  11   8   2   75.62    5.10   1
  11   8   1    0.58    3.53   1
  11   8   0   -1.04    3.37   1
  11   9   0   93.39    5.56   1
  11   9   1    9.96    3.99   1
  11   9   2   22.64    4.52   1
  11   9   3    7.51    3.90   1
  11   9   4   23.62    4.23   1
  12   8   4    6.75    3.59   1
  12   8   3    6.95    3.96   1
  12   8   2   12.06    4.12   1
  12   8   1    5.89    4.27   1
  12   8   0  203.21   11.65   1
  12   7   0    2.45    3.66   1
  12   7   1   10.73    4.18   1
  12   7   2   84.27    5.36   1
  12   7   3    4.24    3.62   1
  12   7   4    9.39    3.47   1
  12   7   5   14.57    4.06   1
  12   7   6   13.07    3.89   1
  12   7   7    7.09    4.17   1
  12   7   8  131.56    6.19   1
  12   6  10   78.72    5.42   1
  12   6   9   49.26    4.64   1
  12   6   8   20.50    4.10   1
  12   6   7   31.31    4.44   1
  12   6   6   24.61    4.14   1
  12   6   5    8.71    3.49   1
  12   6   4    3.68    3.43   1
  12   6   3   66.71    4.59   1
  12   6   2   52.30    4.66   1
  12   6   1   84.21    5.21   1
  12   6   0  250.00   13.60   1
  12   5   0    1.14    3.55   1
  12   5   1  109.29    5.37   1
  12   5   2   77.89    4.74   1
  12   5   3   11.07    3.62   1
  12   5   4   66.91    4.69   1
  12   5   5  119.57    5.24   1
  12   5   6  140.38    5.94   1
  12   5   7   56.16    4.50   1
  12   5   8  102.30    5.45   1
  12   5   9   35.14    4.23   1
  12   5  10    8.72    3.89   1
  12   5  11   42.98    4.63   1
  12   4  12   66.89    4.90   1
  12   4  11   -1.06    3.84   1
  12   4  10   35.98    4.31   1
  12   4   9   76.66    4.84   1
  12   4   8   45.33    4.28   1
  12   4   7   68.31    5.32   1
  12   4   6   11.16    3.34   1
  12   4   5   27.08    3.66   1
  12   4   4   85.84    4.48   1
  12   4   3  152.71    8.13   1
  12   4   2  160.85    7.66   1
  12   4   1   70.19    4.43   1
  12   4   0  156.01    7.71   1
  12   3   0    3.78    3.07   1
  12   3   1  117.87    5.96   1
  12   3   2    1.96    3.09   1
  12   3   3    8.92    3.17   1
  12   3   4  188.99   10.34   1
  12   3   5  125.61    7.18   1
  12   3   6  242.10   10.98   1
  12   3   7   66.34    4.36   1
  12   3   8   13.95    3.57   1
  12   3   9   26.20    3.86   1
  12   3  10   43.70    4.14   1
  12   3  11   60.00    4.62   1
  12   3  12    9.79    4.10   1
  12   3  13    6.29    4.14   1
  12   2  14   67.48    5.57   1
  12   2  13   30.94    4.37   1
  12   2  12  249.03   11.22   1
  12   2  11   -0.91    3.81   1
  12   2  10    2.33    3.67   1
  12   2   9   79.23    4.59   1
  12   2   8   34.98    4.07   1
  12   2   7   36.24    4.00   1
  12   2   6  110.75    5.68   1
  12   2   5   -3.42    3.57   1
  12   2   4  268.88   12.98   1
  12   2   3   55.93    4.44   1
  12   2   2  339.88   18.70   1
  12   2   1   48.88    4.51   1
  12   2   0   15.08    3.33   1
  12   1   0   -4.95    3.09   1
  12   1   1   42.69    3.96   1
  12   1   2   41.96    3.78   1
  12   1   3   10.62    3.50   1
  12   1   4  744.75   30.08   1
  12   1   5   38.76    4.50   1
  12   1   6  370.39   15.81   1
  12   1   7   -0.59    3.48   1
  12   1   8    3.17    3.07   1
  12   1   9    6.46    3.07   1
  12   1  10  115.97    5.21   1
  12   1  11   20.41    3.99   1
  12   1  12   18.37    4.22   1
  12   1  13   13.69    3.75   1
  12   1  14  131.10    6.55   1
  12   0  14   44.88    5.27   1
  12   0  13    3.21    4.04   1
  12   0  12  202.35    9.22   1
  12   0  11   -3.53    3.56   1
  12   0  10    5.28    3.46   1
  12   0   9   -1.48    3.05   1
  12   0   8   48.96    3.93   1
  12   0   7    5.28    3.10   1
  12   0   6  169.75    7.02   1
  12   0   5   -1.31    3.58   1
  12   0   4  392.26   20.94   1
  12   0   3   -5.71    3.59   1
  12   0   2  610.68   26.11   1
  12   0   1   -0.27    3.13   1
  12   0   0    8.23    3.17   1
  13   0  12   11.80    4.02   1
  13   0  11   -8.67    3.90   1
  13   0  10   39.07    4.43   1
  13   0   9    1.63    3.60   1
  13   0   8   95.29    5.02   1
  13   0   7    4.17    3.13   1
  13   0   6   64.42    4.60   1
  13   0   5    5.65    3.32   1
  13   0   4  178.26    9.73   1
  13   0   3    2.64    3.32   1
  13   0   2  115.66    5.12   1
  13   0   1   -5.45    3.40   1
  13   0   0    1.69    3.12   1
  13   1   0  253.79    9.36   1
  13   1   1   16.48    3.44   1
  13   1   2  165.44    7.89   1
  13   1   3   50.06    4.11   1
  13   1   4  103.62    5.11   1
  13   1   5    4.28    3.36   1
  13   1   6   64.41    4.48   1
  13   1   7   11.05    3.44   1
  13   1   8   12.04    3.85   1
  13   1   9   12.98    3.80   1
  13   1  10  107.42    5.72   1
  13   1  11   -2.47    4.00   1
  13   1  12   88.04    5.76   1
  13   2  12    4.90    4.25   1
  13   2  11   25.42    4.44   1
  13   2  10   50.35    4.51   1
  13   2   9   10.85    3.95   1
  13   2   8  116.04    5.70   1
  13   2   7    8.83    3.80   1
  13   2   6  130.64    6.17   1
  13   2   5   38.90    4.11   1
  13   2   4  135.86    7.29   1
  13   2   3    3.88    3.42   1
  13   2   2   63.30    4.38   1
  13   2   1   32.73    3.64   1
  13   2   0   -0.30    3.16   1
  13   3   0   93.75    5.70   1
  13   3   1   24.84    3.63   1
  13   3   2   72.84    4.53   1
  13   3   3   40.98    4.18   1
  13   3   4   34.45    3.91   1
  13   3   5    9.99    3.49   1
  13   3   6   22.02    3.64   1
  13   3   7   21.30    3.76   1
  13   3   8   26.11    4.00   1
  13   3   9   50.07    4.61   1
  13   3  10   41.13    4.51   1
  13   3  11    3.03    3.85   1
  13   4  10   14.70    3.86   1
  13   4   9   11.02    3.80   1
  13   4   8   26.39    4.25   1
  13   4   7   25.53    4.19   1
  13   4   6   84.34    5.02   1
  13   4   5   54.83    4.41   1
  13   4   4   49.11    4.50   1
  13   4   3   13.56    3.47   1
  13   4   2   23.57    3.79   1
  13   4   1   73.88    4.88   1
  13   4   0   -1.69    3.53   1
  13   5   0  118.67    6.81   1
  13   5   1   27.69    4.25   1
  13   5   2   55.86    4.76   1
  13   5   3   56.17    4.74   1
  13   5   4   16.20    3.74   1
  13   5   5    5.52    3.67   1
  13   5   6   13.79    3.77   1
  13   5   7   37.28    4.38   1
  13   5   8   21.80    4.07   1
  13   5   9   35.45    4.62   1
  13   6   7   18.92    4.06   1
  13   6   6   50.88    4.69   1
  13   6   5   30.72    4.47   1
  13   6   4   55.69    4.71   1
  13   6   3    6.48    3.57   1
  13   6   2   19.55    4.30   1
  13   6   1   49.68    4.78   1
  13   6   0    0.59    3.89   1
  13   7   0   75.81    4.86   1
  13   7   1    3.35    3.78   1
  13   7   2   19.49    4.37   1
  13   7   3    1.38    3.88   1
  14   5   0   -4.37    3.71   1
  14   5   1   33.32    4.38   1
  14   5   2    5.62    3.89   1
  14   5   3   -2.08    3.80   1
  14   5   4   49.28    4.66   1
  14   4   7   13.85    3.83   1
  14   4   6    1.24    3.61   1
  14   4   5    4.50    3.34   1
  14   4   4    6.12    3.78   1
  14   4   3   43.14    4.46   1
  14   4   2   29.63    4.26   1
  14   4   1   15.10    3.75   1
  14   4   0   59.27    4.58   1
  14   3   0   -4.65    3.33   1
  14   3   1   21.94    3.97   1
  14   3   2   37.25    4.15   1
  14   3   3    1.85    3.50   1
  14   3   4    5.60    3.49   1
  14   3   5   20.24    3.72   1
  14   3   6   29.75    4.19   1
  14   3   7   10.33    3.81   1
  14   3   8   66.07    5.04   1
  14   2   9   10.44    4.07   1
  14   2   8   15.64    4.26   1
  14   2   7   19.26    4.08   1
  14   2   6   30.12    4.29   1
  14   2   5   -1.98    3.40   1
  14   2   4    5.39    3.36   1
  14   2   3   24.10    3.68   1
  14   2   2   10.43    3.95   1
  14   2   1    4.24    3.26   1
  14   2   0  111.79    5.26   1
  14   1   0    1.54    3.41   1
  14   1   1    7.39    3.20   1
  14   1   2   99.64    5.51   1
  14   1   3    3.03    3.38   1
  14   1   4   14.21    3.64   1
  14   1   5    6.34    3.54   1
  14   1   6   25.16    4.07   1
  14   1   7    1.81    3.68   1
  14   1   8  141.55    5.99   1
  14   1   9    2.79    4.15   1
  14   0  10   88.50    5.50   1
  14   0   9    0.63    3.95   1
  14   0   8    6.17    4.05   1
  14   0   7    0.84    3.49   1
  14   0   6   29.67    4.00   1
  14   0   5    6.58    3.19   1
  14   0   4    3.86    3.40   1
  14   0   3   -2.12    3.19   1
  14   0   2   15.98    3.56   1
  14   0   1   -2.31    3.56   1
  14   0   0  228.39   11.89   1
  15   0   5   -5.59    3.88   1
  15   0   4   14.78    3.78   1
  15   0   3   -2.35    3.58   1
  15   0   2   73.29    5.04   1
  15   0   1    1.59    3.77   1
  15   0   0    0.85    3.83   1
  15   1   0  145.83    7.81   1
  15   1   1    8.78    4.00   1
  15   1   2   30.05    4.48   1
  15   1   3    5.45    3.80   1
  15   1   4   16.52    3.85   1
  15   1   5    8.51    3.51   1
  15   2   4   18.03    3.94   1
  15   2   3    5.99    3.57   1
  15   2   2   36.36    4.37   1
  15   2   1    6.16    3.65   1
  15   2   0   -4.66    3.72   1
  15   3   0   43.74    4.82   1
  15   3   1   16.90    4.07   1
  15   3   2   18.24    4.05   1
   0   0   0    0.00    0.00   0
;
_shelx_hkl_checksum     11177
_shelx_res_file
;
    zupi.res created by SHELXL-2014/7
TITL ZUPI in Pna2(1)
CELL 0.71073 18.116 10.359 12.148 90 90 90
ZERR 4 0.016 0.008 0.01 0 0 0
LATT -1
SYMM -X,-Y,0.5+Z
SYMM 0.5+X,0.5-Y,+Z
SYMM 0.5-X,0.5+Y,0.5+Z
SFAC C H N O Tc
UNIT 72 64 8 32 8
L.S. 12
PLAN  10
TEMP -73.15
fmap 2
acta
REM <olex2.extras>
REM <HklSrc "%.\\ZUPI.HKL">
REM </olex2.extras>
WGHT    0.065800    2.170700
EXTI    0.002705
FVAR       0.31529
O1    4    0.347416    1.085816    0.487987    11.00000    0.10253    0.04679 =
         0.06819    0.01873    0.00703    0.01893
O2    4    0.400819    0.806566    0.244320    11.00000    0.10371    0.09143 =
         0.03875    0.00468   -0.00041    0.01967
O3    4    0.561510    0.932455    0.474296    11.00000    0.05833    0.07757 =
         0.09460    0.02790    0.00929   -0.00433
O4    4    0.405874    0.789540    0.677228    11.00000    0.04077    0.03560 =
         0.02756   -0.00259   -0.00005   -0.00342
O5    4    0.303559    0.713721    0.534233    11.00000    0.03832    0.04767 =
         0.02776    0.00060   -0.01026   -0.00052
O6    4    0.229397    1.024557    0.704904    11.00000    0.06410    0.04547 =
         0.10078   -0.00957    0.00949    0.01557
O7    4    0.126354    0.679977    0.735546    11.00000    0.03927    0.10224 =
         0.07159    0.00277   -0.00088   -0.00853
O8    4    0.299745    0.780406    0.960499    11.00000    0.08214    0.11932 =
         0.03387   -0.01660    0.00550   -0.01240
N1    3    0.452907    0.605317    0.510179    11.00000    0.04065    0.03649 =
         0.03645    0.00411    0.00322    0.00267
N2    3    0.327908    0.540513    0.717889    11.00000    0.03893    0.03799 =
         0.03420   -0.00205    0.00296   -0.00057
C1    1    0.369034    0.980953    0.493626    11.00000    0.06897    0.05128 =
         0.03792    0.00056    0.01412    0.01489
C2    1    0.403022    0.804581    0.341985    11.00000    0.06523    0.08506 =
         0.03918    0.00537   -0.00054    0.00423
C3    1    0.504817    0.882885    0.484259    11.00000    0.05838    0.05475 =
         0.05398    0.01946   -0.00309    0.00115
C4    1    0.442136    0.883733    0.743257    11.00000    0.03924    0.04566 =
         0.04765   -0.00478   -0.00093   -0.00249
AFIX 137
H4A   2    0.417598    0.967372    0.734194    11.00000   -1.50000
H4B   2    0.493826    0.891021    0.720295    11.00000   -1.50000
H4C   2    0.439943    0.857641    0.820730    11.00000   -1.50000
AFIX   0
C5    1    0.243518    0.732687    0.461471    11.00000    0.04548    0.09207 =
         0.04503   -0.00030   -0.01279   -0.00042
AFIX 137
H5A   2    0.201890    0.678684    0.484570    11.00000   -1.50000
H5B   2    0.258384    0.708851    0.386616    11.00000   -1.50000
H5C   2    0.228705    0.823661    0.462844    11.00000   -1.50000
AFIX   0
C6    1    0.255273    0.922681    0.704086    11.00000    0.03930    0.05176 =
         0.05164   -0.01651    0.00150    0.00211
C7    1    0.190093    0.700965    0.724035    11.00000    0.03967    0.06868 =
         0.04957   -0.00795    0.00474   -0.00153
C8    1    0.296976    0.769123    0.867758    11.00000    0.05949    0.05488 =
         0.06041   -0.00963    0.00512   -0.01433
C9    1    0.517471    0.581541    0.566322    11.00000    0.04619    0.04989 =
         0.04233   -0.00370   -0.00396    0.00592
AFIX  43
H9    2    0.541652    0.651023    0.602443    11.00000   -1.20000
AFIX   0
C10   1    0.548865    0.456814    0.571830    11.00000    0.04800    0.06090 =
         0.05631    0.00331    0.00524    0.00971
AFIX  43
H10   2    0.593485    0.442565    0.611076    11.00000   -1.20000
AFIX   0
C11   1    0.513399    0.355382    0.518902    11.00000    0.06228    0.04608 =
         0.06253    0.00650    0.01549    0.01450
AFIX  43
H11   2    0.533855    0.270968    0.520770    11.00000   -1.20000
AFIX   0
C12   1    0.448175    0.378401    0.463591    11.00000    0.06540    0.04437 =
         0.05307   -0.01032    0.00300    0.00193
AFIX  43
H12   2    0.422705    0.309924    0.428050    11.00000   -1.20000
AFIX   0
C13   1    0.419731    0.506205    0.460662    11.00000    0.04649    0.03717 =
         0.04772   -0.00564   -0.00311   -0.00238
AFIX  43
H13   2    0.375128    0.521687    0.421715    11.00000   -1.20000
AFIX   0
C14   1    0.389988    0.506685    0.771037    11.00000    0.05363    0.04206 =
         0.04302   -0.00106   -0.01008    0.00198
AFIX  43
H14   2    0.419470    0.572424    0.803287    11.00000   -1.20000
AFIX   0
C15   1    0.412662    0.378913    0.780556    11.00000    0.05376    0.05495 =
         0.05052    0.00314   -0.00984    0.01149
AFIX  43
H15   2    0.456637    0.358222    0.819333    11.00000   -1.20000
AFIX   0
C16   1    0.370861    0.282508    0.733315    11.00000    0.07125    0.03886 =
         0.05252    0.00664    0.00542    0.01381
AFIX  43
H16   2    0.385823    0.194835    0.738641    11.00000   -1.20000
AFIX   0
C17   1    0.306335    0.315583    0.677635    11.00000    0.05856    0.03812 =
         0.04973    0.00342   -0.00659   -0.00795
AFIX  43
H17   2    0.276133    0.251358    0.644656    11.00000   -1.20000
AFIX   0
C18   1    0.287336    0.446921    0.671795    11.00000    0.04901    0.04402 =
         0.04055   -0.00162   -0.00460   -0.00830
AFIX  43
H18   2    0.243686    0.470419    0.633366    11.00000   -1.20000
AFIX   0
TC1   5    0.408317    0.806886    0.499600    11.00000    0.04277    0.03848 =
         0.03532    0.00296    0.00386    0.00529
TC2   5    0.291287    0.746778    0.708861    11.00000    0.03363    0.03860 =
         0.03554   -0.00248    0.00048    0.00110
HKLF 4 1 0 0 1 0 -1 0 1 0 0
REM  ZUPI in Pna2(1)
REM R1 =  0.0419 for    2265 Fo > 4sig(Fo)  and  0.0502 for all    2614 data
REM    274 parameters refined using      1 restraints
END
WGHT      0.0658      2.1707
REM Highest difference peak  1.127,  deepest hole -1.035,  1-sigma level  0.113
Q1    1   0.4085  0.6811  0.5017  11.00000  0.05    1.13
Q2    1   0.4108  0.9352  0.5042  11.00000  0.05    1.01
Q3    1   0.2910  0.8761  0.7074  11.00000  0.05    0.98
Q4    1   0.2937  0.6207  0.7108  11.00000  0.05    0.92
Q5    1   0.4759  0.7995  0.5566  11.00000  0.05    0.71
Q6    1   0.4759  0.7973  0.4397  11.00000  0.05    0.69
Q7    1   0.2590  0.6579  0.6425  11.00000  0.05    0.67
Q8    1   0.2582  0.8429  0.7777  11.00000  0.05    0.65
Q9    1   0.3257  0.8328  0.7765  11.00000  0.05    0.65
Q10   1   0.2212  0.7479  0.6563  11.00000  0.05    0.64
;
_shelx_res_checksum     52175
data_global
_journal_data_validation_number     ?
_journal_date_recd_electronic     2023-08-17
_journal_date_accepted     2023-09-11
_journal_name_full     'Acta Crystallographica, Section C'
_journal_year     2023
_journal_volume     79
_journal_issue     10
_journal_page_first     0
_journal_page_last     0
_journal_paper_category     FA
_journal_paper_doi     10.1107/S2053229623007957
_journal_coeditor_code     ZO3037
_publ_contact_author_name
;
Miguel A. Ruiz
;
_publ_contact_author_address
;
Departamento de Qu\'imica Org\'anica e Inorg\'anica/IUQOEM
Universidad de Oviedo
E-33071 Oviedo
Spain
;
_publ_contact_author_email
;
mara@uniovi.es
;
_publ_contact_author_fax     ?
_publ_contact_author_phone     ?
_publ_section_title
;
X-ray-determined structure of the technetium complex
[Tc~2~(\m-CO)~2~(CO)~6~(NC~5~H~5~)~2~] revisited:
[Tc~2~(\m-OMe)~2~(CO)~6~(NC~5~H~5~)~2~] as the correct formulation
;
_publ_section_title_footnote     .
loop_
    _publ_author_name
    _publ_author_footnote
    _publ_author_address
    'Maaz Zuhayra' .
;
Klinik f\"ur Nuklearmedizin
Universit\"atsklinikum Schleswig-Holstein
Campus Kiel
Arnold-Heller-Strasse 9
D-24105 Kiel
Germany
;
    'Arne L\"utzen' .
;
Kekul\'e-Institut f\"ur Organische Chemie and Biochemie
Universit\"at Bonn
Gerhard-Domagk-Strasse 1
D-53121 Bonn
Germany
;
    'Miguel A. Ruiz' .
;
Departamento de Qu\'imica Org\'anica e Inorg\'anica/IUQOEM
Universidad de Oviedo
E-33071 Oviedo
Spain
;
_publ_section_synopsis
;
New processing of the raw diffraction data of a compound formulated in 2008 as
[Tc~2~(\m-CO)~2~(CO)~6~(NC~5~H~5~)~2~] has revealed that the bridging ligands
were actually methoxide ligands. The formation of
[Tc~2~(\m-OMe)~2~(CO)~6~(NC~5~H~5~)~2~] in the room-temperature reaction of
[Tc~2~(CO)~10~] with pyridine might have been facilitated at the time by the
presence of trace amounts of methanol and air in the reaction mixture.
;
