# Supplementary material for: X-ray-determined structure of the technetium com­plex [Tc2(μ-CO)2(NC5H5)2(CO)6] revisited: [Tc2(μ-OMe)2(NC5H5)2(CO)6] as the correct formulation
Source: Acta Crystallogr C Struct Chem. 2023 Sep 18;79(Pt 10):395–8. doi: 10.1107/S2053229623007957 (PMC10551881; doi:10.1107/S2053229623007957)
Supplement: Supplementary file 2 [file c-79-00395-syn2sup2.hkl]

data_syn2
_shelx_title ' syn3             P n a 21     R = 0.04             '
_shelx_refln_list_code   4
_shelx_F_calc_maximum    488.17
_exptl_crystal_F_000    1152.00
_reflns_d_resolution_high    0.7709

loop_
 _symmetry_equiv_pos_as_xyz
 'x,y,z'
 '-x,-y,1/2+z'
 '1/2-x,1/2+y,1/2+z'
 '1/2+x,1/2-y,z'

_cell_length_a 18.11600
_cell_length_b  10.3590
_cell_length_c  12.1480
_cell_angle_alpha   90.000
_cell_angle_beta   90.000
_cell_angle_gamma   90.000

_shelx_F_squared_multiplier     1.000

loop_
 _refln_index_h
 _refln_index_k
 _refln_index_l
 _refln_F_squared_calc
 _refln_F_squared_meas
 _refln_F_squared_sigma
 _refln_include_status
 _refln_sint/lambda
   2   0 -15      855.82      855.82     29.25 o   0.61985
   4   0 -15      153.19      153.19     12.38 o   0.62718
   6   0 -15      281.16      281.16     16.77 o   0.63921
   0   1 -15     1633.11     1633.11     40.41 o   0.61927
   1   1 -15      133.45      133.45     11.55 o   0.61988
   2   1 -15      399.03      399.03     19.98 o   0.62172
   3   1 -15       69.49       69.49      8.34 o   0.62478
   4   1 -15      160.24      160.24     12.66 o   0.62903
   5   1 -15       15.76       15.76      3.97 o   0.63446
   6   1 -15      333.75      333.75     18.27 o   0.64103
   1   2 -15       77.33       77.33      8.79 o   0.62550
   2   2 -15      457.12      457.12     21.38 o   0.62732
   3   2 -15       17.53       17.53      4.19 o   0.63035
   4   2 -15      205.53      205.53     14.34 o   0.63456
   5   2 -15      200.08      200.08     14.14 o   0.63994
   6   2 -15      429.18      429.18     20.72 o   0.64646
   0   3 -15      546.85      546.85     23.38 o   0.63414
   1   3 -15      157.92      157.92     12.57 o   0.63474
   2   3 -15      206.91      206.91     14.38 o   0.63654
   3   3 -15      288.09      288.09     16.97 o   0.63952
   4   3 -15      133.47      133.47     11.55 o   0.64368
   1   4 -15      309.69      309.69     17.60 o   0.64746
   0   0 -14     2485.94     2485.94     49.86 o   0.57623
   2   0 -14      131.81      131.81     11.48 o   0.57886
   4   0 -14       63.20       63.20      7.95 o   0.58671
   6   0 -14      313.86      313.86     17.72 o   0.59955
   8   0 -14       50.53       50.53      7.11 o   0.61708
  10   0 -14      943.30      943.30     30.71 o   0.63892
   1   1 -14       31.17       31.17      5.58 o   0.57890
   2   1 -14     1016.27     1016.27     31.88 o   0.58087
   3   1 -14       18.69       18.69      4.32 o   0.58414
   4   1 -14      168.70      168.70     12.99 o   0.58869
   5   1 -14       93.11       93.11      9.65 o   0.59448
   6   1 -14      272.81      272.81     16.52 o   0.60149
   7   1 -14       37.90       37.90      6.16 o   0.60967
   8   1 -14     1484.96     1484.96     38.54 o   0.61897
   9   1 -14       49.95       49.95      7.07 o   0.62934
  10   1 -14       75.28       75.28      8.68 o   0.64074
   0   2 -14      938.85      938.85     30.64 o   0.58426
   1   2 -14       26.52       26.52      5.15 o   0.58491
   2   2 -14      160.60      160.60     12.67 o   0.58686
   3   2 -14      226.82      226.82     15.06 o   0.59009
   4   2 -14       54.60       54.60      7.39 o   0.59460
   5   2 -14       11.60       11.60      3.41 o   0.60033
   6   2 -14      383.80      383.80     19.59 o   0.60727
   7   2 -14      275.98      275.98     16.61 o   0.61537
   8   2 -14      223.21      223.21     14.94 o   0.62459
   9   2 -14       98.65       98.65      9.93 o   0.63487
  10   2 -14      852.91      852.91     29.20 o   0.64617
   1   3 -14      274.00      274.00     16.55 o   0.59478
   2   3 -14      398.06      398.06     19.95 o   0.59670
   3   3 -14       32.37       32.37      5.69 o   0.59988
   4   3 -14       81.53       81.53      9.03 o   0.60431
   5   3 -14      191.64      191.64     13.84 o   0.60996
   6   3 -14      288.53      288.53     16.99 o   0.61679
   7   3 -14      113.15      113.15     10.64 o   0.62476
   8   3 -14      712.33      712.33     26.69 o   0.63384
   9   3 -14       24.17       24.17      4.92 o   0.64398
   0   4 -14      635.30      635.30     25.21 o   0.60771
   1   4 -14      144.87      144.87     12.04 o   0.60834
   2   4 -14      307.87      307.87     17.55 o   0.61021
   3   4 -14      481.35      481.35     21.94 o   0.61333
   4   4 -14       56.46       56.46      7.51 o   0.61766
   5   4 -14       36.43       36.43      6.04 o   0.62318
   6   4 -14       13.02       13.02      3.61 o   0.62987
   7   4 -14      153.34      153.34     12.38 o   0.63768
   8   4 -14      106.74      106.74     10.33 o   0.64658
   1   5 -14      419.62      419.62     20.48 o   0.62533
   2   5 -14       99.78       99.78      9.99 o   0.62716
   3   5 -14        3.64        3.64      1.91 o   0.63019
   4   5 -14      515.53      515.53     22.71 o   0.63440
   5   5 -14      392.85      392.85     19.82 o   0.63978
   6   5 -14      499.21      499.21     22.34 o   0.64630
   0   6 -14      202.28      202.28     14.22 o   0.64491
   1   6 -14       15.27       15.27      3.91 o   0.64550
   2   6 -14      392.93      392.93     19.82 o   0.64727
   2   0 -13     1070.64     1070.64     32.72 o   0.53791
   4   0 -13     1816.72     1816.72     42.62 o   0.54634
   6   0 -13      724.22      724.22     26.91 o   0.56011
   8   0 -13      958.40      958.40     30.96 o   0.57883
  10   0 -13      415.65      415.65     20.39 o   0.60206
  12   0 -13       65.13       65.13      8.07 o   0.62928
   0   1 -13     2381.93     2381.93     48.81 o   0.53724
   1   1 -13      129.69      129.69     11.39 o   0.53795
   2   1 -13     1730.49     1730.49     41.60 o   0.54007
   3   1 -13      452.29      452.29     21.27 o   0.54358
   4   1 -13     1044.02     1044.02     32.31 o   0.54847
   5   1 -13       33.89       33.89      5.82 o   0.55468
   6   1 -13      649.61      649.61     25.49 o   0.56218
   7   1 -13       99.27       99.27      9.96 o   0.57092
   8   1 -13      112.71      112.71     10.62 o   0.58084
   9   1 -13      126.40      126.40     11.24 o   0.59189
  10   1 -13     1146.67     1146.67     33.86 o   0.60399
  11   1 -13       12.94       12.94      3.60 o   0.61709
  12   1 -13      982.88      982.88     31.35 o   0.63113
  13   1 -13       29.15       29.15      5.40 o   0.64604
   1   2 -13      290.46      290.46     17.04 o   0.54441
   2   2 -13      565.68      565.68     23.78 o   0.54650
   3   2 -13       73.66       73.66      8.58 o   0.54997
   4   2 -13     1448.25     1448.25     38.06 o   0.55480
   5   2 -13      388.61      388.61     19.71 o   0.56095
   6   2 -13     1293.07     1293.07     35.96 o   0.56837
   7   2 -13      138.34      138.34     11.76 o   0.57701
   8   2 -13     1096.07     1096.07     33.11 o   0.58683
   9   2 -13      120.62      120.62     10.98 o   0.59776
  10   2 -13      496.51      496.51     22.28 o   0.60975
  11   2 -13      284.82      284.82     16.88 o   0.62273
  12   2 -13       79.98       79.98      8.94 o   0.63664
   0   3 -13      967.84      967.84     31.11 o   0.55431
   1   3 -13      270.16      270.16     16.44 o   0.55500
   2   3 -13      714.23      714.23     26.73 o   0.55706
   3   3 -13      353.89      353.89     18.81 o   0.56046
   4   3 -13      344.22      344.22     18.55 o   0.56520
   5   3 -13      122.78      122.78     11.08 o   0.57123
   6   3 -13      163.31      163.31     12.78 o   0.57852
   7   3 -13      189.74      189.74     13.77 o   0.58702
   8   3 -13      274.04      274.04     16.55 o   0.59667
   9   3 -13      549.93      549.93     23.45 o   0.60743
  10   3 -13      407.59      407.59     20.19 o   0.61923
  11   3 -13        3.43        3.43      1.85 o   0.63201
  12   3 -13      827.91      827.91     28.77 o   0.64572
   1   4 -13      865.09      865.09     29.41 o   0.56950
   2   4 -13      271.45      271.45     16.48 o   0.57151
   3   4 -13      119.18      119.18     10.92 o   0.57483
   4   4 -13      539.66      539.66     23.23 o   0.57945
   5   4 -13      481.54      481.54     21.94 o   0.58533
   6   4 -13      872.73      872.73     29.54 o   0.59245
   7   4 -13      298.55      298.55     17.28 o   0.60075
   8   4 -13      338.82      338.82     18.41 o   0.61018
   9   4 -13      109.87      109.87     10.48 o   0.62071
  10   4 -13      155.61      155.61     12.47 o   0.63226
  11   4 -13      497.58      497.58     22.31 o   0.64478
   0   5 -13     1366.68     1366.68     36.97 o   0.58698
   1   5 -13      348.05      348.05     18.66 o   0.58762
   2   5 -13      688.85      688.85     26.25 o   0.58957
   3   5 -13      630.61      630.61     25.11 o   0.59279
   4   5 -13      154.74      154.74     12.44 o   0.59727
   5   5 -13       79.01       79.01      8.89 o   0.60298
   6   5 -13      142.41      142.41     11.93 o   0.60989
   7   5 -13      421.97      421.97     20.54 o   0.61795
   8   5 -13      228.01      228.01     15.10 o   0.62713
   9   5 -13      475.69      475.69     21.81 o   0.63737
   1   6 -13      583.14      583.14     24.15 o   0.60904
   2   6 -13      238.25      238.25     15.44 o   0.61091
   3   6 -13       53.11       53.11      7.29 o   0.61402
   4   6 -13      591.42      591.42     24.32 o   0.61835
   5   6 -13      381.68      381.68     19.54 o   0.62387
   6   6 -13      466.94      466.94     21.61 o   0.63055
   7   6 -13      197.05      197.05     14.04 o   0.63835
   8   6 -13      608.50      608.50     24.67 o   0.64724
   0   7 -13      779.23      779.23     27.91 o   0.63281
   1   7 -13       33.38       33.38      5.78 o   0.63342
   2   7 -13      308.30      308.30     17.56 o   0.63522
   3   7 -13       50.27       50.27      7.09 o   0.63821
   4   7 -13      348.73      348.73     18.67 o   0.64237
   5   7 -13        9.91        9.91      3.15 o   0.64769
   0   0 -12       52.78       52.78      7.27 o   0.49391
   2   0 -12     5458.41     5458.41     73.88 o   0.49698
   4   0 -12     3838.01     3838.01     61.95 o   0.50610
   6   0 -12     1517.83     1517.83     38.96 o   0.52093
   8   0 -12      468.28      468.28     21.64 o   0.54102
  10   0 -12       43.82       43.82      6.62 o   0.56579
  12   0 -12     2034.15     2034.15     45.10 o   0.59468
  14   0 -12      558.88      558.88     23.64 o   0.62710
   1   1 -12      489.36      489.36     22.12 o   0.49703
   2   1 -12      386.31      386.31     19.65 o   0.49932
   3   1 -12       78.94       78.94      8.89 o   0.50312
   4   1 -12     7288.88     7288.88     85.37 o   0.50839
   5   1 -12      470.98      470.98     21.70 o   0.51509
   6   1 -12     3269.90     3269.90     57.18 o   0.52316
   7   1 -12       48.28       48.28      6.95 o   0.53254
   8   1 -12       10.15       10.15      3.19 o   0.54316
   9   1 -12       32.14       32.14      5.67 o   0.55496
  10   1 -12     1137.52     1137.52     33.73 o   0.56785
  11   1 -12      197.30      197.30     14.05 o   0.58176
  12   1 -12      162.74      162.74     12.76 o   0.59663
  13   1 -12       33.62       33.62      5.80 o   0.61238
  14   1 -12     1436.90     1436.90     37.91 o   0.62895
  15   1 -12       30.39       30.39      5.51 o   0.64627
   0   2 -12      174.16      174.16     13.20 o   0.50325
   1   2 -12      450.99      450.99     21.24 o   0.50401
   2   2 -12     3312.55     3312.55     57.55 o   0.50627
   3   2 -12      685.01      685.01     26.17 o   0.51002
   4   2 -12     2557.13     2557.13     50.57 o   0.51522
   5   2 -12       34.71       34.71      5.89 o   0.52183
   6   2 -12     1138.79     1138.79     33.75 o   0.52980
   7   2 -12      346.58      346.58     18.62 o   0.53906
   8   2 -12      372.87      372.87     19.31 o   0.54956
   9   2 -12      727.78      727.78     26.98 o   0.56122
  10   2 -12       52.85       52.85      7.27 o   0.57397
  11   2 -12       29.71       29.71      5.45 o   0.58774
  12   2 -12     2803.99     2803.99     52.95 o   0.60246
  13   2 -12      226.48      226.48     15.05 o   0.61806
  14   2 -12      798.73      798.73     28.26 o   0.63448
   1   3 -12     1132.07     1132.07     33.65 o   0.51544
   2   3 -12       29.05       29.05      5.39 o   0.51765
   3   3 -12       10.73       10.73      3.28 o   0.52131
   4   3 -12     1895.77     1895.77     43.54 o   0.52640
   5   3 -12     1303.54     1303.54     36.10 o   0.53288
   6   3 -12     2485.70     2485.70     49.86 o   0.54068
   7   3 -12      612.44      612.44     24.75 o   0.54976
   8   3 -12      137.49      137.49     11.73 o   0.56006
   9   3 -12      245.98      245.98     15.68 o   0.57150
  10   3 -12      425.93      425.93     20.64 o   0.58403
  11   3 -12      572.12      572.12     23.92 o   0.59757
  12   3 -12       96.04       96.04      9.80 o   0.61205
  13   3 -12       48.60       48.60      6.97 o   0.62742
  14   3 -12      965.32      965.32     31.07 o   0.64360
   0   4 -12     1558.73     1558.73     39.48 o   0.53030
   1   4 -12      712.47      712.47     26.69 o   0.53102
   2   4 -12     1502.58     1502.58     38.76 o   0.53317
   3   4 -12     1531.43     1531.43     39.13 o   0.53673
   4   4 -12      793.21      793.21     28.16 o   0.54167
   5   4 -12      199.93      199.93     14.14 o   0.54796
   6   4 -12       59.49       59.49      7.71 o   0.55556
   7   4 -12      798.05      798.05     28.25 o   0.56440
   8   4 -12      467.47      467.47     21.62 o   0.57443
   9   4 -12      811.63      811.63     28.49 o   0.58560
  10   4 -12      421.74      421.74     20.54 o   0.59783
  11   4 -12       20.46       20.46      4.52 o   0.61106
  12   4 -12      678.09      678.09     26.04 o   0.62523
  13   4 -12      490.03      490.03     22.14 o   0.64028
   1   5 -12     1143.06     1143.06     33.81 o   0.55041
   2   5 -12      773.50      773.50     27.81 o   0.55248
   3   5 -12      102.20      102.20     10.11 o   0.55592
   4   5 -12      695.51      695.51     26.37 o   0.56069
   5   5 -12     1152.61     1152.61     33.95 o   0.56677
   6   5 -12     1310.04     1310.04     36.19 o   0.57412
   7   5 -12      532.43      532.43     23.07 o   0.58268
   8   5 -12     1110.67     1110.67     33.33 o   0.59240
   9   5 -12      336.58      336.58     18.35 o   0.60323
  10   5 -12       57.89       57.89      7.61 o   0.61511
  11   5 -12      530.37      530.37     23.03 o   0.62798
  12   5 -12        4.87        4.87      2.21 o   0.64178
   0   6 -12     2531.81     2531.81     50.32 o   0.57255
   1   6 -12      881.71      881.71     29.69 o   0.57322
   2   6 -12      606.97      606.97     24.64 o   0.57521
   3   6 -12      667.01      667.01     25.83 o   0.57851
   4   6 -12       18.23       18.23      4.27 o   0.58310
   5   6 -12       70.78       70.78      8.41 o   0.58895
   6   6 -12      286.29      286.29     16.92 o   0.59602
   7   6 -12      399.79      399.79     19.99 o   0.60427
   8   6 -12      159.31      159.31     12.62 o   0.61365
   9   6 -12      520.12      520.12     22.81 o   0.62411
  10   6 -12      925.03      925.03     30.41 o   0.63560
  11   6 -12       41.87       41.87      6.47 o   0.64806
   1   7 -12      162.78      162.78     12.76 o   0.59905
   2   7 -12      929.82      929.82     30.49 o   0.60096
   3   7 -12       40.17       40.17      6.34 o   0.60412
   4   7 -12       51.51       51.51      7.18 o   0.60851
   5   7 -12      173.92      173.92     13.19 o   0.61412
   6   7 -12      151.45      151.45     12.31 o   0.62091
   7   7 -12       83.42       83.42      9.13 o   0.62883
   8   7 -12     1425.96     1425.96     37.76 o   0.63785
   9   7 -12      123.06      123.06     11.09 o   0.64792
   0   8 -12     2621.49     2621.49     51.20 o   0.62694
   1   8 -12       22.34       22.34      4.73 o   0.62754
   2   8 -12      108.44      108.44     10.41 o   0.62936
   3   8 -12       38.73       38.73      6.22 o   0.63238
   4   8 -12       35.01       35.01      5.92 o   0.63658
   5   8 -12        5.09        5.09      2.26 o   0.64194
   6   8 -12      532.47      532.47     23.08 o   0.64844
   2   0 -11     4254.17     4254.17     65.22 o   0.45610
   4   0 -11     3222.88     3222.88     56.77 o   0.46602
   6   0 -11     3344.16     3344.16     57.83 o   0.48208
   8   0 -11     3042.18     3042.18     55.16 o   0.50372
  10   0 -11      501.00      501.00     22.38 o   0.53024
  12   0 -11      605.74      605.74     24.61 o   0.56096
  14   0 -11      926.80      926.80     30.44 o   0.59522
  16   0 -11      361.13      361.13     19.00 o   0.63245
   0   1 -11     4271.84     4271.84     65.36 o   0.45532
   1   1 -11      303.54      303.54     17.42 o   0.45615
   2   1 -11     4236.63     4236.63     65.09 o   0.45865
   3   1 -11      380.77      380.77     19.51 o   0.46278
   4   1 -11     2039.83     2039.83     45.16 o   0.46851
   5   1 -11       43.46       43.46      6.59 o   0.47577
   6   1 -11     1956.39     1956.39     44.23 o   0.48449
   7   1 -11      214.01      214.01     14.63 o   0.49461
   8   1 -11      948.56      948.56     30.80 o   0.50603
   9   1 -11      146.31      146.31     12.10 o   0.51867
  10   1 -11     1448.65     1448.65     38.06 o   0.53244
  11   1 -11       12.47       12.47      3.53 o   0.54725
  12   1 -11     2127.85     2127.85     46.13 o   0.56303
  13   1 -11       87.95       87.95      9.38 o   0.57970
  14   1 -11      574.03      574.03     23.96 o   0.59717
  15   1 -11       40.73       40.73      6.38 o   0.61539
  16   1 -11      571.07      571.07     23.90 o   0.63429
   1   2 -11      747.14      747.14     27.33 o   0.46375
   2   2 -11     1882.96     1882.96     43.39 o   0.46621
   3   2 -11      134.77      134.77     11.61 o   0.47027
   4   2 -11     3376.64     3376.64     58.11 o   0.47591
   5   2 -11      475.08      475.08     21.80 o   0.48306
   6   2 -11     1947.99     1947.99     44.14 o   0.49165
   7   2 -11      579.09      579.09     24.06 o   0.50162
   8   2 -11     2446.04     2446.04     49.46 o   0.51289
   9   2 -11      446.78      446.78     21.14 o   0.52536
  10   2 -11     1162.03     1162.03     34.09 o   0.53896
  11   2 -11     1040.94     1040.94     32.26 o   0.55360
  12   2 -11      312.89      312.89     17.69 o   0.56920
  13   2 -11      131.80      131.80     11.48 o   0.58569
  14   2 -11      883.39      883.39     29.72 o   0.60300
  15   2 -11      109.25      109.25     10.45 o   0.62104
  16   2 -11      560.23      560.23     23.67 o   0.63977
   0   3 -11     2606.76     2606.76     51.06 o   0.47534
   1   3 -11      990.84      990.84     31.48 o   0.47614
   2   3 -11     1300.96     1300.96     36.07 o   0.47854
   3   3 -11     1354.68     1354.68     36.81 o   0.48250
   4   3 -11     1338.24     1338.24     36.58 o   0.48799
   5   3 -11      114.07      114.07     10.68 o   0.49497
   6   3 -11      431.24      431.24     20.77 o   0.50336
   7   3 -11      943.66      943.66     30.72 o   0.51310
   8   3 -11      383.45      383.45     19.58 o   0.52412
   9   3 -11      985.12      985.12     31.39 o   0.53633
  10   3 -11     1569.41     1569.41     39.62 o   0.54966
  11   3 -11      121.63      121.63     11.03 o   0.56402
  12   3 -11     1277.69     1277.69     35.74 o   0.57935
  13   3 -11      345.96      345.96     18.60 o   0.59556
  14   3 -11      767.04      767.04     27.70 o   0.61258
  15   3 -11      185.28      185.28     13.61 o   0.63035
   1   4 -11     1544.98     1544.98     39.31 o   0.49297
   2   4 -11      377.35      377.35     19.43 o   0.49528
   3   4 -11       85.80       85.80      9.26 o   0.49911
   4   4 -11     1644.93     1644.93     40.56 o   0.50443
   5   4 -11     1258.34     1258.34     35.47 o   0.51118
   6   4 -11     2010.03     2010.03     44.83 o   0.51931
   7   4 -11     1092.60     1092.60     33.05 o   0.52876
   8   4 -11      671.57      671.57     25.91 o   0.53945
   9   4 -11      349.42      349.42     18.69 o   0.55133
  10   4 -11      181.30      181.30     13.46 o   0.56430
  11   4 -11      988.51      988.51     31.44 o   0.57830
  12   4 -11       36.83       36.83      6.07 o   0.59325
  13   4 -11       36.60       36.60      6.05 o   0.60909
  14   4 -11      290.87      290.87     17.06 o   0.62575
  15   4 -11      172.20      172.20     13.12 o   0.64316
   0   5 -11     2305.85     2305.85     48.02 o   0.51305
   1   5 -11     1421.36     1421.36     37.70 o   0.51380
   2   5 -11     1415.37     1415.37     37.62 o   0.51602
   3   5 -11     1695.73     1695.73     41.18 o   0.51969
   4   5 -11      462.36      462.36     21.50 o   0.52480
   5   5 -11      189.23      189.23     13.76 o   0.53129
   6   5 -11       80.07       80.07      8.95 o   0.53912
   7   5 -11      653.36      653.36     25.56 o   0.54823
   8   5 -11      397.59      397.59     19.94 o   0.55855
   9   5 -11     1129.98     1129.98     33.62 o   0.57002
  10   5 -11      729.12      729.12     27.00 o   0.58258
  11   5 -11       51.42       51.42      7.17 o   0.59615
  12   5 -11      687.14      687.14     26.21 o   0.61067
  13   5 -11      340.48      340.48     18.45 o   0.62607
  14   5 -11      357.34      357.34     18.90 o   0.64228
   1   6 -11     1227.79     1227.79     35.04 o   0.53816
   2   6 -11      829.25      829.25     28.80 o   0.54028
   3   6 -11      299.16      299.16     17.30 o   0.54379
   4   6 -11      740.03      740.03     27.20 o   0.54867
   5   6 -11      381.61      381.61     19.53 o   0.55488
   6   6 -11     1356.45     1356.45     36.83 o   0.56238
   7   6 -11      774.13      774.13     27.82 o   0.57112
   8   6 -11     1045.94     1045.94     32.34 o   0.58104
   9   6 -11      118.50      118.50     10.89 o   0.59208
  10   6 -11      277.36      277.36     16.65 o   0.60418
  11   6 -11      350.57      350.57     18.72 o   0.61727
  12   6 -11       77.46       77.46      8.80 o   0.63130
  13   6 -11       15.86       15.86      3.98 o   0.64621
   0   7 -11     1356.15     1356.15     36.83 o   0.56492
   1   7 -11      553.73      553.73     23.53 o   0.56560
   2   7 -11      837.99      837.99     28.95 o   0.56761
   3   7 -11      267.96      267.96     16.37 o   0.57096
   4   7 -11      434.12      434.12     20.84 o   0.57561
   5   7 -11        6.54        6.54      2.56 o   0.58153
   6   7 -11      731.54      731.54     27.05 o   0.58869
   7   7 -11      261.68      261.68     16.18 o   0.59705
   8   7 -11       85.69       85.69      9.26 o   0.60654
   9   7 -11      342.77      342.77     18.51 o   0.61712
  10   7 -11      594.93      594.93     24.39 o   0.62874
  11   7 -11      101.19      101.19     10.06 o   0.64134
   1   8 -11       26.05       26.05      5.10 o   0.59569
   2   8 -11      865.22      865.22     29.41 o   0.59760
   3   8 -11        8.56        8.56      2.93 o   0.60078
   4   8 -11      873.77      873.77     29.56 o   0.60520
   5   8 -11       18.64       18.64      4.32 o   0.61084
   6   8 -11      448.93      448.93     21.19 o   0.61766
   7   8 -11      119.51      119.51     10.93 o   0.62563
   8   8 -11     1149.07     1149.07     33.90 o   0.63469
   9   8 -11      159.67      159.67     12.64 o   0.64482
   0   9 -11     1136.00     1136.00     33.70 o   0.62745
   1   9 -11      102.95      102.95     10.15 o   0.62805
   2   9 -11      317.58      317.58     17.82 o   0.62987
   3   9 -11       23.61       23.61      4.86 o   0.63289
   4   9 -11      231.62      231.62     15.22 o   0.63709
   5   9 -11       18.97       18.97      4.36 o   0.64244
   0   0 -10     8682.86     8682.86     93.18 o   0.41159
   2   0 -10     1454.28     1454.28     38.14 o   0.41528
   4   0 -10      219.72      219.72     14.82 o   0.42614
   6   0 -10     1633.36     1633.36     40.41 o   0.44366
   8   0 -10      408.85      408.85     20.22 o   0.46707
  10   0 -10     3059.22     3059.22     55.31 o   0.49556
  12   0 -10      463.11      463.11     21.52 o   0.52830
  14   0 -10      427.75      427.75     20.68 o   0.56454
  16   0 -10     1306.52     1306.52     36.15 o   0.60367
  18   0 -10       60.52       60.52      7.78 o   0.64515
   1   1 -10      324.92      324.92     18.03 o   0.41533
   2   1 -10     4075.03     4075.03     63.84 o   0.41807
   3   1 -10       33.93       33.93      5.82 o   0.42260
   4   1 -10      481.71      481.71     21.95 o   0.42886
   5   1 -10      421.59      421.59     20.53 o   0.43678
   6   1 -10     2397.80     2397.80     48.97 o   0.44627
   7   1 -10      108.52      108.52     10.42 o   0.45723
   8   1 -10     4591.77     4591.77     67.76 o   0.46956
   9   1 -10      122.89      122.89     11.09 o   0.48315
  10   1 -10       99.73       99.73      9.99 o   0.49791
  11   1 -10      183.96      183.96     13.56 o   0.51372
  12   1 -10      155.57      155.57     12.47 o   0.53050
  13   1 -10       49.64       49.64      7.05 o   0.54815
  14   1 -10      251.00      251.00     15.84 o   0.56660
  15   1 -10       16.86       16.86      4.11 o   0.58577
  16   1 -10      584.40      584.40     24.17 o   0.60560
  17   1 -10       88.85       88.85      9.43 o   0.62601
  18   1 -10      910.70      910.70     30.18 o   0.64695
   0   2 -10     5218.39     5218.39     72.24 o   0.42276
   1   2 -10      393.21      393.21     19.83 o   0.42366
   2   2 -10      296.38      296.38     17.22 o   0.42635
   3   2 -10      527.82      527.82     22.97 o   0.43079
   4   2 -10       75.13       75.13      8.67 o   0.43694
   5   2 -10       11.59       11.59      3.40 o   0.44471
   6   2 -10     1111.55     1111.55     33.34 o   0.45404
   7   2 -10     1093.69     1093.69     33.07 o   0.46481
   8   2 -10      885.39      885.39     29.76 o   0.47695
   9   2 -10      564.14      564.14     23.75 o   0.49033
  10   2 -10     3194.14     3194.14     56.52 o   0.50488
  11   2 -10      168.14      168.14     12.97 o   0.52048
  12   2 -10      794.18      794.18     28.18 o   0.53705
  13   2 -10      472.94      472.94     21.75 o   0.55449
  14   2 -10      858.32      858.32     29.30 o   0.57274
  15   2 -10      137.08      137.08     11.71 o   0.59171
  16   2 -10     1126.32     1126.32     33.56 o   0.61134
  17   2 -10        0.20        0.20      0.44 o   0.63156
   1   3 -10      602.68      602.68     24.55 o   0.43719
   2   3 -10     1561.93     1561.93     39.52 o   0.43980
   3   3 -10       39.09       39.09      6.25 o   0.44411
   4   3 -10      930.32      930.32     30.50 o   0.45007
   5   3 -10      953.96      953.96     30.89 o   0.45762
   6   3 -10      756.87      756.87     27.51 o   0.46669
   7   3 -10      372.80      372.80     19.31 o   0.47718
   8   3 -10     2784.60     2784.60     52.77 o   0.48901
   9   3 -10      275.79      275.79     16.61 o   0.50207
  10   3 -10      149.69      149.69     12.23 o   0.51628
  11   3 -10      891.94      891.94     29.87 o   0.53155
  12   3 -10       35.36       35.36      5.95 o   0.54778
  13   3 -10      127.95      127.95     11.31 o   0.56490
  14   3 -10      126.16      126.16     11.23 o   0.58282
  15   3 -10      280.87      280.87     16.76 o   0.60147
  16   3 -10      477.91      477.91     21.86 o   0.62079
  17   3 -10      231.81      231.81     15.23 o   0.64072
   0   4 -10     1838.71     1838.71     42.88 o   0.45462
   1   4 -10      704.33      704.33     26.54 o   0.45546
   2   4 -10     1412.23     1412.23     37.58 o   0.45796
   3   4 -10     2041.96     2041.96     45.19 o   0.46210
   4   4 -10      311.06      311.06     17.64 o   0.46784
   5   4 -10      113.36      113.36     10.65 o   0.47511
   6   4 -10      149.42      149.42     12.22 o   0.48384
   7   4 -10      472.65      472.65     21.74 o   0.49397
   8   4 -10      436.28      436.28     20.89 o   0.50541
   9   4 -10     1007.03     1007.03     31.73 o   0.51806
  10   4 -10      920.86      920.86     30.35 o   0.53184
  11   4 -10       63.12       63.12      7.94 o   0.54668
  12   4 -10      966.92      966.92     31.10 o   0.56247
  13   4 -10      591.24      591.24     24.32 o   0.57915
  14   4 -10      591.32      591.32     24.32 o   0.59665
  15   4 -10      238.96      238.96     15.46 o   0.61488
  16   4 -10      189.78      189.78     13.78 o   0.63379
   1   5 -10     1300.94     1300.94     36.07 o   0.47792
   2   5 -10      227.30      227.30     15.08 o   0.48031
   3   5 -10       40.40       40.40      6.36 o   0.48426
   4   5 -10     2317.01     2317.01     48.14 o   0.48973
   5   5 -10     2220.01     2220.01     47.12 o   0.49668
   6   5 -10     1542.26     1542.26     39.27 o   0.50505
   7   5 -10      647.35      647.35     25.44 o   0.51476
   8   5 -10      640.50      640.50     25.31 o   0.52574
   9   5 -10       88.16       88.16      9.39 o   0.53791
  10   5 -10      523.75      523.75     22.89 o   0.55120
  11   5 -10      735.73      735.73     27.12 o   0.56553
  12   5 -10       26.56       26.56      5.15 o   0.58081
  13   5 -10       37.52       37.52      6.13 o   0.59698
  14   5 -10      180.07      180.07     13.42 o   0.61397
  15   5 -10      163.20      163.20     12.77 o   0.63170
   0   6 -10      488.97      488.97     22.11 o   0.50327
   1   6 -10      512.16      512.16     22.63 o   0.50402
   2   6 -10     1612.28     1612.28     40.15 o   0.50628
   3   6 -10     1572.90     1572.90     39.66 o   0.51003
   4   6 -10      661.72      661.72     25.72 o   0.51523
   5   6 -10      184.19      184.19     13.57 o   0.52184
   6   6 -10      188.97      188.97     13.75 o   0.52981
   7   6 -10      359.98      359.98     18.97 o   0.53908
   8   6 -10      181.66      181.66     13.48 o   0.54957
   9   6 -10      460.05      460.05     21.45 o   0.56123
  10   6 -10      218.23      218.23     14.77 o   0.57398
  11   6 -10      100.28      100.28     10.01 o   0.58775
  12   6 -10     1147.98     1147.98     33.88 o   0.60247
  13   6 -10      258.48      258.48     16.08 o   0.61807
  14   6 -10      336.38      336.38     18.34 o   0.63449
   1   7 -10      348.03      348.03     18.66 o   0.53322
   2   7 -10      249.34      249.34     15.79 o   0.53536
   3   7 -10      175.80      175.80     13.26 o   0.53891
   4   7 -10     1380.39     1380.39     37.15 o   0.54383
   5   7 -10      346.37      346.37     18.61 o   0.55010
   6   7 -10     1641.99     1641.99     40.52 o   0.55766
   7   7 -10      158.53      158.53     12.59 o   0.56647
   8   7 -10       95.94       95.94      9.80 o   0.57647
   9   7 -10       49.49       49.49      7.04 o   0.58759
  10   7 -10      602.16      602.16     24.54 o   0.59978
  11   7 -10      206.89      206.89     14.38 o   0.61297
  12   7 -10       75.79       75.79      8.71 o   0.62710
  13   7 -10       18.66       18.66      4.32 o   0.64211
   0   8 -10      199.19      199.19     14.11 o   0.56437
   1   8 -10       27.58       27.58      5.25 o   0.56504
   2   8 -10     1225.97     1225.97     35.01 o   0.56706
   3   8 -10       12.13       12.13      3.48 o   0.57041
   4   8 -10      910.29      910.29     30.17 o   0.57506
   5   8 -10       43.85       43.85      6.62 o   0.58099
   6   8 -10      757.03      757.03     27.51 o   0.58816
   7   8 -10       98.25       98.25      9.91 o   0.59652
   8   8 -10       59.33       59.33      7.70 o   0.60602
   9   8 -10      164.28      164.28     12.82 o   0.61661
  10   8 -10       71.50       71.50      8.46 o   0.62824
  11   8 -10       74.45       74.45      8.63 o   0.64084
   1   9 -10       21.80       21.80      4.67 o   0.59906
   2   9 -10      145.64      145.64     12.07 o   0.60097
   3   9 -10       31.75       31.75      5.63 o   0.60413
   4   9 -10     1782.84     1782.84     42.22 o   0.60852
   5   9 -10       64.33       64.33      8.02 o   0.61413
   6   9 -10      755.89      755.89     27.49 o   0.62092
   7   9 -10      113.15      113.15     10.64 o   0.62884
   8   9 -10      149.11      149.11     12.21 o   0.63786
   9   9 -10       62.78       62.78      7.92 o   0.64793
   0  10 -10      153.93      153.93     12.41 o   0.63433
   1  10 -10      146.94      146.94     12.12 o   0.63493
   2  10 -10      599.06      599.06     24.48 o   0.63673
   3  10 -10       19.54       19.54      4.42 o   0.63971
   4  10 -10      432.59      432.59     20.80 o   0.64387
   2   0  -9     5955.65     5955.65     77.17 o   0.37452
   4   0  -9      622.27      622.27     24.95 o   0.38653
   6   0  -9      778.07      778.07     27.89 o   0.40576
   8   0  -9     4030.55     4030.55     63.49 o   0.43124
  10   0  -9      253.77      253.77     15.93 o   0.46195
  12   0  -9      123.55      123.55     11.12 o   0.49690
  14   0  -9      288.71      288.71     16.99 o   0.53528
  16   0  -9      583.46      583.46     24.15 o   0.57639
  18   0  -9     1474.55     1474.55     38.40 o   0.61970
   0   1  -9    14741.44    14741.44    121.41 o   0.37356
   1   1  -9      675.33      675.33     25.99 o   0.37458
   2   1  -9      919.87      919.87     30.33 o   0.37762
   3   1  -9      404.20      404.20     20.10 o   0.38263
   4   1  -9      272.19      272.19     16.50 o   0.38953
   5   1  -9       74.19       74.19      8.61 o   0.39824
   6   1  -9     2111.34     2111.34     45.95 o   0.40862
   7   1  -9     1054.73     1054.73     32.48 o   0.42057
   8   1  -9     1563.83     1563.83     39.55 o   0.43394
   9   1  -9      416.52      416.52     20.41 o   0.44861
  10   1  -9     4817.76     4817.76     69.41 o   0.46446
  11   1  -9       15.36       15.36      3.92 o   0.48137
  12   1  -9      172.65      172.65     13.14 o   0.49924
  13   1  -9       53.07       53.07      7.28 o   0.51796
  14   1  -9      538.05      538.05     23.20 o   0.53745
  15   1  -9      127.66      127.66     11.30 o   0.55762
  16   1  -9     1209.18     1209.18     34.77 o   0.57841
  17   1  -9        4.57        4.57      2.14 o   0.59975
  18   1  -9      105.90      105.90     10.29 o   0.62158
  19   1  -9       78.61       78.61      8.87 o   0.64385
   1   2  -9      863.23      863.23     29.38 o   0.38380
   2   2  -9     2986.42     2986.42     54.65 o   0.38676
   3   2  -9       10.66       10.66      3.26 o   0.39166
   4   2  -9       53.77       53.77      7.33 o   0.39840
   5   2  -9      794.12      794.12     28.18 o   0.40692
   6   2  -9     1461.47     1461.47     38.23 o   0.41709
   7   2  -9      203.54      203.54     14.27 o   0.42879
   8   2  -9     6984.94     6984.94     83.58 o   0.44192
   9   2  -9      501.04      501.04     22.38 o   0.45633
  10   2  -9      474.89      474.89     21.79 o   0.47193
  11   2  -9      714.81      714.81     26.74 o   0.48858
  12   2  -9       67.17       67.17      8.20 o   0.50619
  13   2  -9      110.52      110.52     10.51 o   0.52467
  14   2  -9      188.72      188.72     13.74 o   0.54391
  15   2  -9       59.57       59.57      7.72 o   0.56386
  16   2  -9      616.70      616.70     24.83 o   0.58442
  17   2  -9       99.74       99.74      9.99 o   0.60555
  18   2  -9     1352.41     1352.41     36.78 o   0.62717
   0   3  -9     4229.17     4229.17     65.03 o   0.39773
   1   3  -9      292.95      292.95     17.12 o   0.39868
   2   3  -9     1509.20     1509.20     38.85 o   0.40154
   3   3  -9     1669.83     1669.83     40.86 o   0.40625
   4   3  -9       46.57       46.57      6.82 o   0.41277
   5   3  -9      338.25      338.25     18.39 o   0.42099
   6   3  -9      417.46      417.46     20.43 o   0.43082
   7   3  -9      361.73      361.73     19.02 o   0.44217
   8   3  -9      384.66      384.66     19.61 o   0.45491
   9   3  -9     1402.55     1402.55     37.45 o   0.46892
  10   3  -9     2450.96     2450.96     49.51 o   0.48411
  11   3  -9       91.72       91.72      9.58 o   0.50036
  12   3  -9      972.80      972.80     31.19 o   0.51757
  13   3  -9      930.32      930.32     30.50 o   0.53565
  14   3  -9      591.31      591.31     24.32 o   0.55452
  15   3  -9      256.07      256.07     16.00 o   0.57409
  16   3  -9      790.59      790.59     28.12 o   0.59430
  17   3  -9       28.17       28.17      5.31 o   0.61509
  18   3  -9       84.11       84.11      9.17 o   0.63639
   1   4  -9     2009.67     2009.67     44.83 o   0.41864
   2   4  -9      782.40      782.40     27.97 o   0.42136
   3   4  -9      370.02      370.02     19.24 o   0.42585
   4   4  -9     1323.92     1323.92     36.39 o   0.43207
   5   4  -9     1379.69     1379.69     37.14 o   0.43993
   6   4  -9     1347.02     1347.02     36.70 o   0.44935
   7   4  -9      677.08      677.08     26.02 o   0.46024
   8   4  -9     1536.27     1536.27     39.20 o   0.47249
   9   4  -9       61.27       61.27      7.83 o   0.48600
  10   4  -9      248.32      248.32     15.76 o   0.50067
  11   4  -9     1145.71     1145.71     33.85 o   0.51640
  12   4  -9       15.10       15.10      3.89 o   0.53309
  13   4  -9       50.36       50.36      7.10 o   0.55066
  14   4  -9       88.17       88.17      9.39 o   0.56903
  15   4  -9      242.43      242.43     15.57 o   0.58812
  16   4  -9      529.49      529.49     23.01 o   0.60787
  17   4  -9      260.72      260.72     16.15 o   0.62821
   0   5  -9     1882.43     1882.43     43.39 o   0.44211
   1   5  -9      380.38      380.38     19.50 o   0.44297
   2   5  -9     2304.37     2304.37     48.00 o   0.44554
   3   5  -9     2196.65     2196.65     46.87 o   0.44980
   4   5  -9      836.04      836.04     28.91 o   0.45569
   5   5  -9      238.77      238.77     15.45 o   0.46315
   6   5  -9      359.84      359.84     18.97 o   0.47211
   7   5  -9      799.54      799.54     28.28 o   0.48248
   8   5  -9      416.84      416.84     20.42 o   0.49418
   9   5  -9      712.08      712.08     26.68 o   0.50711
  10   5  -9      412.47      412.47     20.31 o   0.52119
  11   5  -9       63.14       63.14      7.95 o   0.53632
  12   5  -9     1349.16     1349.16     36.73 o   0.55241
  13   5  -9      611.45      611.45     24.73 o   0.56938
  14   5  -9      550.12      550.12     23.45 o   0.58717
  15   5  -9      195.92      195.92     14.00 o   0.60569
  16   5  -9       77.25       77.25      8.79 o   0.62488
  17   5  -9       32.52       32.52      5.70 o   0.64468
   1   6  -9      973.39      973.39     31.20 o   0.47101
   2   6  -9       68.56       68.56      8.28 o   0.47343
   3   6  -9       30.53       30.53      5.53 o   0.47744
   4   6  -9     2509.06     2509.06     50.09 o   0.48299
   5   6  -9     1758.50     1758.50     41.93 o   0.49003
   6   6  -9     1734.17     1734.17     41.64 o   0.49851
   7   6  -9      275.20      275.20     16.59 o   0.50835
   8   6  -9      515.83      515.83     22.71 o   0.51946
   9   6  -9       93.99       93.99      9.70 o   0.53178
  10   6  -9      755.10      755.10     27.48 o   0.54522
  11   6  -9      374.75      374.75     19.36 o   0.55970
  12   6  -9       59.41       59.41      7.71 o   0.57514
  13   6  -9       16.19       16.19      4.02 o   0.59146
  14   6  -9      446.47      446.47     21.13 o   0.60860
  15   6  -9      102.00      102.00     10.10 o   0.62649
  16   6  -9      158.21      158.21     12.58 o   0.64506
   0   7  -9      659.96      659.96     25.69 o   0.50137
   1   7  -9       41.50       41.50      6.44 o   0.50213
   2   7  -9     1465.93     1465.93     38.29 o   0.50440
   3   7  -9      252.10      252.10     15.88 o   0.50817
   4   7  -9     1794.46     1794.46     42.36 o   0.51338
   5   7  -9       11.70       11.70      3.42 o   0.52002
   6   7  -9      243.92      243.92     15.62 o   0.52801
   7   7  -9      125.62      125.62     11.21 o   0.53731
   8   7  -9       65.21       65.21      8.08 o   0.54784
   9   7  -9      126.09      126.09     11.23 o   0.55953
  10   7  -9      354.99      354.99     18.84 o   0.57232
  11   7  -9       23.16       23.16      4.81 o   0.58613
  12   7  -9     1321.68     1321.68     36.35 o   0.60089
  13   7  -9      215.28      215.28     14.67 o   0.61653
  14   7  -9      521.88      521.88     22.84 o   0.63299
   1   8  -9       14.50       14.50      3.81 o   0.53580
   2   8  -9      310.92      310.92     17.63 o   0.53793
   3   8  -9        7.74        7.74      2.78 o   0.54146
   4   8  -9     2402.44     2402.44     49.01 o   0.54636
   5   8  -9       37.65       37.65      6.14 o   0.55260
   6   8  -9     1542.30     1542.30     39.27 o   0.56013
   7   8  -9        2.96        2.96      1.72 o   0.56890
   8   8  -9      234.96      234.96     15.33 o   0.57886
   9   8  -9        3.28        3.28      1.81 o   0.58994
  10   8  -9      588.36      588.36     24.26 o   0.60208
  11   8  -9      154.52      154.52     12.43 o   0.61522
  12   8  -9      147.89      147.89     12.16 o   0.62930
  13   8  -9        3.34        3.34      1.83 o   0.64425
   0   9  -9      296.07      296.07     17.21 o   0.57090
   1   9  -9       13.65       13.65      3.69 o   0.57157
   2   9  -9     1037.02     1037.02     32.20 o   0.57356
   3   9  -9       29.07       29.07      5.39 o   0.57687
   4   9  -9      611.64      611.64     24.73 o   0.58148
   5   9  -9       40.35       40.35      6.35 o   0.58734
   6   9  -9      746.59      746.59     27.32 o   0.59443
   7   9  -9        3.83        3.83      1.96 o   0.60270
   8   9  -9      113.68      113.68     10.66 o   0.61211
   9   9  -9       30.61       30.61      5.53 o   0.62260
  10   9  -9      202.01      202.01     14.21 o   0.63412
  11   9  -9       31.04       31.04      5.57 o   0.64661
   1  10  -9      118.34      118.34     10.88 o   0.60906
   2  10  -9       96.63       96.63      9.83 o   0.61093
   3  10  -9        4.55        4.55      2.13 o   0.61404
   4  10  -9     1199.78     1199.78     34.64 o   0.61837
   5  10  -9       40.80       40.80      6.39 o   0.62389
   6  10  -9      782.54      782.54     27.97 o   0.63057
   7  10  -9      162.39      162.39     12.74 o   0.63837
   8  10  -9       76.08       76.08      8.72 o   0.64726
   0  11  -9      253.71      253.71     15.93 o   0.64739
   1  11  -9      277.91      277.91     16.67 o   0.64798
   0   0  -8    17836.14    17836.14    133.55 o   0.32927
   2   0  -8    11375.69    11375.69    106.66 o   0.33387
   4   0  -8    10361.38    10361.38    101.79 o   0.34729
   6   0  -8     2666.04     2666.04     51.63 o   0.36857
   8   0  -8      812.37      812.37     28.50 o   0.39645
  10   0  -8      837.94      837.94     28.95 o   0.42965
  12   0  -8     3754.32     3754.32     61.27 o   0.46703
  14   0  -8     1247.16     1247.16     35.32 o   0.50767
  16   0  -8      178.78      178.78     13.37 o   0.55084
  18   0  -8      103.10      103.10     10.15 o   0.59601
  20   0  -8      106.03      106.03     10.30 o   0.64275
   1   1  -8     2506.04     2506.04     50.06 o   0.33393
   2   1  -8     2366.37     2366.37     48.65 o   0.33734
   3   1  -8      155.90      155.90     12.49 o   0.34294
   4   1  -8    10531.84    10531.84    102.62 o   0.35063
   5   1  -8      276.66      276.66     16.63 o   0.36027
   6   1  -8     4046.40     4046.40     63.61 o   0.37172
   7   1  -8      224.99      224.99     15.00 o   0.38481
   8   1  -8     4255.15     4255.15     65.23 o   0.39938
   9   1  -8      240.55      240.55     15.51 o   0.41527
  10   1  -8     2017.30     2017.30     44.91 o   0.43235
  11   1  -8      116.24      116.24     10.78 o   0.45047
  12   1  -8      728.14      728.14     26.98 o   0.46951
  13   1  -8      105.65      105.65     10.28 o   0.48937
  14   1  -8     1674.47     1674.47     40.92 o   0.50995
  15   1  -8       23.30       23.30      4.83 o   0.53117
  16   1  -8      573.26      573.26     23.94 o   0.55296
  17   1  -8       74.97       74.97      8.66 o   0.57524
  18   1  -8     1003.50     1003.50     31.68 o   0.59796
  19   1  -8        7.30        7.30      2.70 o   0.62108
  20   1  -8      927.47      927.47     30.45 o   0.64456
   0   2  -8     4504.14     4504.14     67.11 o   0.34313
   1   2  -8      201.21      201.21     14.18 o   0.34424
   2   2  -8     6475.38     6475.38     80.47 o   0.34754
   3   2  -8     2183.88     2183.88     46.73 o   0.35298
   4   2  -8     2364.43     2364.43     48.63 o   0.36045
   5   2  -8      265.35      265.35     16.29 o   0.36984
   6   2  -8     2028.57     2028.57     45.04 o   0.38100
   7   2  -8     1464.56     1464.56     38.27 o   0.39378
   8   2  -8      239.76      239.76     15.48 o   0.40803
   9   2  -8     1484.51     1484.51     38.53 o   0.42361
  10   2  -8     2501.94     2501.94     50.02 o   0.44036
  11   2  -8       54.08       54.08      7.35 o   0.45816
  12   2  -8     4539.81     4539.81     67.38 o   0.47690
  13   2  -8      356.07      356.07     18.87 o   0.49646
  14   2  -8     1104.37     1104.37     33.23 o   0.51676
  15   2  -8      206.51      206.51     14.37 o   0.53771
  16   2  -8      377.42      377.42     19.43 o   0.55924
  17   2  -8       67.72       67.72      8.23 o   0.58128
  18   2  -8       94.36       94.36      9.71 o   0.60378
  19   2  -8      152.79      152.79     12.36 o   0.62668
   1   3  -8     2680.35     2680.35     51.77 o   0.36076
   2   3  -8      744.17      744.17     27.28 o   0.36392
   3   3  -8      328.80      328.80     18.13 o   0.36911
   4   3  -8     2559.69     2559.69     50.59 o   0.37627
   5   3  -8     2921.19     2921.19     54.05 o   0.38527
   6   3  -8     4999.31     4999.31     70.71 o   0.39599
   7   3  -8     1026.03     1026.03     32.03 o   0.40831
   8   3  -8     1224.86     1224.86     35.00 o   0.42207
   9   3  -8      454.51      454.51     21.32 o   0.43714
  10   3  -8     1458.88     1458.88     38.20 o   0.45339
  11   3  -8     2094.95     2094.95     45.77 o   0.47070
  12   3  -8      121.62      121.62     11.03 o   0.48896
  13   3  -8       58.55       58.55      7.65 o   0.50806
  14   3  -8      968.45      968.45     31.12 o   0.52791
  15   3  -8      269.94      269.94     16.43 o   0.54844
  16   3  -8      693.27      693.27     26.33 o   0.56956
  17   3  -8      410.31      410.31     20.26 o   0.59121
  18   3  -8      745.81      745.81     27.31 o   0.61335
  19   3  -8       17.51       17.51      4.18 o   0.63591
   0   4  -8     6035.42     6035.42     77.69 o   0.38170
   1   4  -8     1420.74     1420.74     37.69 o   0.38270
   2   4  -8     3367.43     3367.43     58.03 o   0.38567
   3   4  -8     3380.21     3380.21     58.14 o   0.39058
   4   4  -8     1532.37     1532.37     39.15 o   0.39735
   5   4  -8      400.54      400.54     20.01 o   0.40588
   6   4  -8       36.90       36.90      6.07 o   0.41608
   7   4  -8     1744.20     1744.20     41.76 o   0.42781
   8   4  -8      991.04      991.04     31.48 o   0.44096
   9   4  -8     1284.61     1284.61     35.84 o   0.45541
  10   4  -8     1276.75     1276.75     35.73 o   0.47103
  11   4  -8        1.99        1.99      1.41 o   0.48772
  12   4  -8     1174.80     1174.80     34.28 o   0.50536
  13   4  -8     1103.65     1103.65     33.22 o   0.52386
  14   4  -8     1132.70     1132.70     33.66 o   0.54314
  15   4  -8      584.52      584.52     24.18 o   0.56311
  16   4  -8      321.48      321.48     17.93 o   0.58370
  17   4  -8       99.09       99.09      9.95 o   0.60485
  18   4  -8       27.69       27.69      5.26 o   0.62650
   1   5  -8     1925.21     1925.21     43.88 o   0.40918
   2   5  -8     1724.50     1724.50     41.53 o   0.41196
   3   5  -8      432.91      432.91     20.81 o   0.41656
   4   5  -8     2157.15     2157.15     46.45 o   0.42291
   5   5  -8     2268.50     2268.50     47.63 o   0.43094
   6   5  -8     3677.54     3677.54     60.64 o   0.44055
   7   5  -8     1517.56     1517.56     38.96 o   0.45165
   8   5  -8     1959.92     1959.92     44.27 o   0.46413
   9   5  -8      392.98      392.98     19.82 o   0.47788
  10   5  -8      451.93      451.93     21.26 o   0.49279
  11   5  -8      901.04      901.04     30.02 o   0.50876
  12   5  -8        1.71        1.71      1.31 o   0.52570
  13   5  -8      273.30      273.30     16.53 o   0.54351
  14   5  -8      147.07      147.07     12.13 o   0.56211
  15   5  -8      232.54      232.54     15.25 o   0.58143
  16   5  -8      453.63      453.63     21.30 o   0.60139
  17   5  -8      374.81      374.81     19.36 o   0.62194
  18   5  -8      551.26      551.26     23.48 o   0.64302
   0   6  -8     5812.78     5812.78     76.24 o   0.43851
   1   6  -8      711.08      711.08     26.67 o   0.43938
   2   6  -8     1644.70     1644.70     40.55 o   0.44197
   3   6  -8     1834.80     1834.80     42.83 o   0.44626
   4   6  -8      645.97      645.97     25.42 o   0.45219
   5   6  -8      210.37      210.37     14.50 o   0.45971
   6   6  -8      815.85      815.85     28.56 o   0.46874
   7   6  -8      892.46      892.46     29.87 o   0.47918
   8   6  -8      169.03      169.03     13.00 o   0.49096
   9   6  -8      347.89      347.89     18.65 o   0.50398
  10   6  -8     1851.48     1851.48     43.03 o   0.51814
  11   6  -8       63.11       63.11      7.94 o   0.53335
  12   6  -8      700.83      700.83     26.47 o   0.54953
  13   6  -8      372.17      372.17     19.29 o   0.56659
  14   6  -8      431.61      431.61     20.78 o   0.58446
  15   6  -8      170.35      170.35     13.05 o   0.60306
  16   6  -8      353.81      353.81     18.81 o   0.62233
  17   6  -8       68.43       68.43      8.27 o   0.64221
   1   7  -8      542.02      542.02     23.28 o   0.47259
   2   7  -8     1884.32     1884.32     43.41 o   0.47500
   3   7  -8       69.10       69.10      8.31 o   0.47899
   4   7  -8      915.28      915.28     30.25 o   0.48453
   5   7  -8      138.55      138.55     11.77 o   0.49155
   6   7  -8      831.24      831.24     28.83 o   0.50000
   7   7  -8      290.19      290.19     17.03 o   0.50981
   8   7  -8     3343.25     3343.25     57.82 o   0.52089
   9   7  -8      218.90      218.90     14.80 o   0.53318
  10   7  -8      214.38      214.38     14.64 o   0.54658
  11   7  -8      348.71      348.71     18.67 o   0.56103
  12   7  -8      204.41      204.41     14.30 o   0.57643
  13   7  -8        8.69        8.69      2.95 o   0.59272
  14   7  -8      441.88      441.88     21.02 o   0.60982
  15   7  -8       81.87       81.87      9.05 o   0.62767
  16   7  -8      746.49      746.49     27.32 o   0.64621
   0   8  -8     2743.78     2743.78     52.38 o   0.50747
   1   8  -8       47.39       47.39      6.88 o   0.50822
   2   8  -8      925.41      925.41     30.42 o   0.51046
   3   8  -8        5.52        5.52      2.35 o   0.51418
   4   8  -8     1015.95     1015.95     31.87 o   0.51934
   5   8  -8        2.90        2.90      1.70 o   0.52590
   6   8  -8     1120.33     1120.33     33.47 o   0.53380
   7   8  -8       89.61       89.61      9.47 o   0.54300
   8   8  -8      407.78      407.78     20.19 o   0.55342
   9   8  -8       95.55       95.55      9.78 o   0.56500
  10   8  -8     1555.92     1555.92     39.45 o   0.57767
  11   8  -8       38.72       38.72      6.22 o   0.59135
  12   8  -8      608.41      608.41     24.67 o   0.60598
  13   8  -8       12.46       12.46      3.53 o   0.62150
  14   8  -8      597.96      597.96     24.45 o   0.63783
   1   9  -8       29.35       29.35      5.42 o   0.54579
   2   9  -8     1493.68     1493.68     38.65 o   0.54788
   3   9  -8        3.61        3.61      1.90 o   0.55135
   4   9  -8      956.18      956.18     30.92 o   0.55616
   5   9  -8       43.07       43.07      6.56 o   0.56229
   6   9  -8      882.85      882.85     29.71 o   0.56969
   7   9  -8       45.33       45.33      6.73 o   0.57832
   8   9  -8     1814.66     1814.66     42.60 o   0.58812
   9   9  -8       17.75       17.75      4.21 o   0.59902
  10   9  -8       82.17       82.17      9.06 o   0.61099
  11   9  -8       40.89       40.89      6.39 o   0.62394
  12   9  -8      152.98      152.98     12.37 o   0.63782
   0  10  -8     2349.75     2349.75     48.47 o   0.58429
   1  10  -8       16.07       16.07      4.01 o   0.58494
   2  10  -8      453.81      453.81     21.30 o   0.58689
   3  10  -8      304.04      304.04     17.44 o   0.59013
   4  10  -8      210.23      210.23     14.50 o   0.59463
   5  10  -8       28.30       28.30      5.32 o   0.60036
   6  10  -8      477.08      477.08     21.84 o   0.60730
   7  10  -8       95.38       95.38      9.77 o   0.61540
   8  10  -8      188.34      188.34     13.72 o   0.62462
   9  10  -8      122.20      122.20     11.05 o   0.63490
  10  10  -8      576.06      576.06     24.00 o   0.64620
   1  11  -8      259.03      259.03     16.09 o   0.62536
   2  11  -8      455.25      455.25     21.34 o   0.62719
   3  11  -8       56.79       56.79      7.54 o   0.63022
   4  11  -8      319.03      319.03     17.86 o   0.63443
   5  11  -8      266.47      266.47     16.32 o   0.63981
   6  11  -8      427.13      427.13     20.67 o   0.64633
   2   0  -7     7102.21     7102.21     84.27 o   0.29335
   4   0  -7    24099.26    24099.26    155.24 o   0.30854
   6   0  -7    12643.29    12643.29    112.44 o   0.33231
   8   0  -7     1956.54     1956.54     44.23 o   0.36299
  10   0  -7     2286.15     2286.15     47.81 o   0.39898
  12   0  -7     1309.87     1309.87     36.19 o   0.43898
  14   0  -7     3458.90     3458.90     58.81 o   0.48199
  16   0  -7      872.76      872.76     29.54 o   0.52727
  18   0  -7      110.30      110.30     10.50 o   0.57430
  20   0  -7     1964.85     1964.85     44.33 o   0.62266
   0   1  -7     1587.94     1587.94     39.85 o   0.29213
   1   1  -7      304.36      304.36     17.45 o   0.29343
   2   1  -7    15452.78    15452.78    124.31 o   0.29730
   3   1  -7     1120.04     1120.04     33.47 o   0.30364
   4   1  -7     9872.88     9872.88     99.36 o   0.31229
   5   1  -7     1915.73     1915.73     43.77 o   0.32308
   6   1  -7     6082.98     6082.98     77.99 o   0.33580
   7   1  -7      366.75      366.75     19.15 o   0.35024
   8   1  -7     1219.19     1219.19     34.92 o   0.36618
   9   1  -7      588.40      588.40     24.26 o   0.38346
  10   1  -7      653.61      653.61     25.57 o   0.40189
  11   1  -7       11.42       11.42      3.38 o   0.42132
  12   1  -7     7426.76     7426.76     86.18 o   0.44162
  13   1  -7      280.87      280.87     16.76 o   0.46268
  14   1  -7     2293.34     2293.34     47.89 o   0.48440
  15   1  -7      159.60      159.60     12.63 o   0.50669
  16   1  -7      324.95      324.95     18.03 o   0.52948
  17   1  -7       20.93       20.93      4.57 o   0.55271
  18   1  -7      128.00      128.00     11.31 o   0.57632
  19   1  -7       41.53       41.53      6.44 o   0.60028
  20   1  -7       15.87       15.87      3.98 o   0.62453
   1   2  -7     3122.15     3122.15     55.88 o   0.30511
   2   2  -7     2613.12     2613.12     51.12 o   0.30883
   3   2  -7      237.69      237.69     15.42 o   0.31493
   4   2  -7    12147.44    12147.44    110.22 o   0.32329
   5   2  -7     1822.31     1822.31     42.69 o   0.33372
   6   2  -7     8788.73     8788.73     93.75 o   0.34605
   7   2  -7      733.95      733.95     27.09 o   0.36008
   8   2  -7     1132.33     1132.33     33.65 o   0.37561
   9   2  -7     1255.52     1255.52     35.43 o   0.39247
  10   2  -7     5030.84     5030.84     70.93 o   0.41049
  11   2  -7     3122.74     3122.74     55.88 o   0.42954
  12   2  -7     1020.08     1020.08     31.94 o   0.44947
  13   2  -7      410.05      410.05     20.25 o   0.47018
  14   2  -7     2793.37     2793.37     52.85 o   0.49156
  15   2  -7      301.29      301.29     17.36 o   0.51354
  16   2  -7      948.79      948.79     30.80 o   0.53604
  17   2  -7      580.83      580.83     24.10 o   0.55900
  18   2  -7      303.91      303.91     17.43 o   0.58235
  19   2  -7        4.92        4.92      2.22 o   0.60607
  20   2  -7     1307.61     1307.61     36.16 o   0.63010
   0   3  -7     2767.49     2767.49     52.61 o   0.32245
   1   3  -7     2991.17     2991.17     54.69 o   0.32363
   2   3  -7     5693.30     5693.30     75.45 o   0.32714
   3   3  -7     4306.72     4306.72     65.63 o   0.33292
   4   3  -7     5364.27     5364.27     73.24 o   0.34083
   5   3  -7      724.49      724.49     26.92 o   0.35074
   6   3  -7      633.04      633.04     25.16 o   0.36249
   7   3  -7     3056.07     3056.07     55.28 o   0.37590
   8   3  -7     1894.02     1894.02     43.52 o   0.39081
   9   3  -7     2223.10     2223.10     47.15 o   0.40704
  10   3  -7     1337.05     1337.05     36.57 o   0.42444
  11   3  -7      154.22      154.22     12.42 o   0.44289
  12   3  -7     6394.45     6394.45     79.97 o   0.46224
  13   3  -7      833.52      833.52     28.87 o   0.48240
  14   3  -7     2172.50     2172.50     46.61 o   0.50327
  15   3  -7      509.84      509.84     22.58 o   0.52476
  16   3  -7       29.91       29.91      5.47 o   0.54680
  17   3  -7       76.39       76.39      8.74 o   0.56932
  18   3  -7      102.48      102.48     10.12 o   0.59227
  19   3  -7      357.05      357.05     18.90 o   0.61561
  20   3  -7       82.97       82.97      9.11 o   0.63928
   1   4  -7     3859.41     3859.41     62.12 o   0.34792
   2   4  -7     1127.72     1127.72     33.58 o   0.35119
   3   4  -7      394.65      394.65     19.87 o   0.35657
   4   4  -7     4239.29     4239.29     65.11 o   0.36397
   5   4  -7     4607.80     4607.80     67.88 o   0.37327
   6   4  -7     5966.18     5966.18     77.24 o   0.38433
   7   4  -7     2691.18     2691.18     51.88 o   0.39700
   8   4  -7     1339.66     1339.66     36.60 o   0.41114
   9   4  -7      797.18      797.18     28.23 o   0.42660
  10   4  -7      390.96      390.96     19.77 o   0.44324
  11   4  -7     1344.87     1344.87     36.67 o   0.46093
  12   4  -7       51.39       51.39      7.17 o   0.47956
  13   4  -7      284.77      284.77     16.88 o   0.49902
  14   4  -7      484.14      484.14     22.00 o   0.51922
  15   4  -7      785.02      785.02     28.02 o   0.54007
  16   4  -7      961.90      961.90     31.01 o   0.56151
  17   4  -7      688.09      688.09     26.23 o   0.58347
  18   4  -7      737.18      737.18     27.15 o   0.60588
  19   4  -7       30.40       30.40      5.51 o   0.62871
   0   5  -7     6368.01     6368.01     79.80 o   0.37584
   1   5  -7     2817.11     2817.11     53.08 o   0.37685
   2   5  -7     3839.68     3839.68     61.97 o   0.37987
   3   5  -7     5502.69     5502.69     74.18 o   0.38485
   4   5  -7      832.92      832.92     28.86 o   0.39171
   5   5  -7      610.93      610.93     24.72 o   0.40037
   6   5  -7      194.54      194.54     13.95 o   0.41070
   7   5  -7     1817.26     1817.26     42.63 o   0.42259
   8   5  -7     1095.15     1095.15     33.09 o   0.43590
   9   5  -7     1897.16     1897.16     43.56 o   0.45050
  10   5  -7     2844.86     2844.86     53.34 o   0.46629
  11   5  -7       91.57       91.57      9.57 o   0.48314
  12   5  -7      750.67      750.67     27.40 o   0.50094
  13   5  -7     1018.92     1018.92     31.92 o   0.51960
  14   5  -7      811.98      811.98     28.50 o   0.53903
  15   5  -7      396.29      396.29     19.91 o   0.55915
  16   5  -7      478.64      478.64     21.88 o   0.57988
  17   5  -7       27.56       27.56      5.25 o   0.60117
  18   5  -7       18.60       18.60      4.31 o   0.62295
  19   5  -7      419.06      419.06     20.47 o   0.64517
   1   6  -7     1959.89     1959.89     44.27 o   0.40944
   2   6  -7     3852.47     3852.47     62.07 o   0.41222
   3   6  -7      324.83      324.83     18.02 o   0.41682
   4   6  -7      747.61      747.61     27.34 o   0.42316
   5   6  -7     1677.41     1677.41     40.96 o   0.43119
   6   6  -7     1588.41     1588.41     39.85 o   0.44080
   7   6  -7     1007.19     1007.19     31.74 o   0.45189
   8   6  -7     6140.68     6140.68     78.36 o   0.46436
   9   6  -7      169.13      169.13     13.00 o   0.47810
  10   6  -7      184.14      184.14     13.57 o   0.49301
  11   6  -7      755.93      755.93     27.49 o   0.50897
  12   6  -7       61.06       61.06      7.81 o   0.52590
  13   6  -7       85.34       85.34      9.24 o   0.54371
  14   6  -7        8.37        8.37      2.89 o   0.56230
  15   6  -7      292.27      292.27     17.10 o   0.58161
  16   6  -7      617.58      617.58     24.85 o   0.60157
  17   6  -7      351.18      351.18     18.74 o   0.62211
  18   6  -7      770.65      770.65     27.76 o   0.64319
   0   7  -7     9710.60     9710.60     98.54 o   0.44403
   1   7  -7      808.10      808.10     28.43 o   0.44489
   2   7  -7      964.11      964.11     31.05 o   0.44745
   3   7  -7      781.99      781.99     27.96 o   0.45169
   4   7  -7       38.13       38.13      6.17 o   0.45755
   5   7  -7        6.98        6.98      2.64 o   0.46498
   6   7  -7     2156.98     2156.98     46.44 o   0.47391
   7   7  -7      612.64      612.64     24.75 o   0.48424
   8   7  -7      490.39      490.39     22.14 o   0.49590
   9   7  -7      840.24      840.24     28.99 o   0.50879
  10   7  -7     2897.47     2897.47     53.83 o   0.52282
  11   7  -7       95.08       95.08      9.75 o   0.53790
  12   7  -7      361.76      361.76     19.02 o   0.55395
  13   7  -7      153.70      153.70     12.40 o   0.57088
  14   7  -7      561.61      561.61     23.70 o   0.58862
  15   7  -7      127.83      127.83     11.31 o   0.60709
  16   7  -7      954.02      954.02     30.89 o   0.62624
  17   7  -7      136.03      136.03     11.66 o   0.64600
   1   8  -7       81.79       81.79      9.04 o   0.48257
   2   8  -7     3185.13     3185.13     56.44 o   0.48493
   3   8  -7       11.84       11.84      3.44 o   0.48884
   4   8  -7      247.34      247.34     15.73 o   0.49427
   5   8  -7      105.51      105.51     10.27 o   0.50115
   6   8  -7      906.53      906.53     30.11 o   0.50945
   7   8  -7      217.12      217.12     14.74 o   0.51907
   8   8  -7     3566.41     3566.41     59.72 o   0.52997
   9   8  -7      320.54      320.54     17.90 o   0.54205
  10   8  -7       64.15       64.15      8.01 o   0.55524
  11   8  -7       58.52       58.52      7.65 o   0.56946
  12   8  -7      285.30      285.30     16.89 o   0.58464
  13   8  -7        5.69        5.69      2.39 o   0.60071
  14   8  -7       96.22       96.22      9.81 o   0.61759
  15   8  -7       37.35       37.35      6.11 o   0.63522
   0   9  -7     4420.28     4420.28     66.49 o   0.52126
   1   9  -7       29.02       29.02      5.39 o   0.52199
   2   9  -7      191.44      191.44     13.84 o   0.52418
   3   9  -7       88.33       88.33      9.40 o   0.52780
   4   9  -7       95.18       95.18      9.76 o   0.53283
   5   9  -7        4.86        4.86      2.20 o   0.53922
   6   9  -7     1004.31     1004.31     31.69 o   0.54694
   7   9  -7       20.73       20.73      4.55 o   0.55592
   8   9  -7      612.23      612.23     24.74 o   0.56610
   9   9  -7       14.82       14.82      3.85 o   0.57742
  10   9  -7     2519.06     2519.06     50.19 o   0.58982
  11   9  -7       41.62       41.62      6.45 o   0.60323
  12   9  -7       91.97       91.97      9.59 o   0.61758
  13   9  -7       57.86       57.86      7.61 o   0.63281
   1  10  -7      110.29      110.29     10.50 o   0.56280
   2  10  -7     2328.85     2328.85     48.26 o   0.56483
   3  10  -7       41.14       41.14      6.41 o   0.56819
   4  10  -7       41.06       41.06      6.41 o   0.57286
   5  10  -7      234.12      234.12     15.30 o   0.57881
   6  10  -7      333.58      333.58     18.26 o   0.58601
   7  10  -7       37.55       37.55      6.13 o   0.59440
   8  10  -7     1813.57     1813.57     42.59 o   0.60393
   9  10  -7        6.62        6.62      2.57 o   0.61456
  10  10  -7       24.23       24.23      4.92 o   0.62622
  11  10  -7       74.71       74.71      8.64 o   0.63887
   0  11  -7     2362.20     2362.20     48.60 o   0.60407
   1  11  -7       13.39       13.39      3.66 o   0.60470
   2  11  -7      179.05      179.05     13.38 o   0.60659
   3  11  -7      470.21      470.21     21.68 o   0.60972
   4  11  -7       13.37       13.37      3.66 o   0.61408
   5  11  -7       15.76       15.76      3.97 o   0.61964
   6  11  -7      197.09      197.09     14.04 o   0.62636
   7  11  -7      169.68      169.68     13.03 o   0.63422
   8  11  -7       17.82       17.82      4.22 o   0.64316
   1  12  -7      169.67      169.67     13.03 o   0.64750
   0   0  -6    34689.79    34689.79    186.25 o   0.24695
   2   0  -6    15496.11    15496.11    124.48 o   0.25305
   4   0  -6     5752.44     5752.44     75.84 o   0.27051
   6   0  -6     6269.27     6269.27     79.18 o   0.29734
   8   0  -6     1783.78     1783.78     42.23 o   0.33127
  10   0  -6     8848.33     8848.33     94.07 o   0.37035
  12   0  -6     7192.35     7192.35     84.81 o   0.41313
  14   0  -6     1347.02     1347.02     36.70 o   0.45857
  16   0  -6     2172.30     2172.30     46.61 o   0.50596
  18   0  -6      379.37      379.37     19.48 o   0.55479
  20   0  -6      432.45      432.45     20.80 o   0.60472
   1   1  -6     2618.24     2618.24     51.17 o   0.25314
   2   1  -6    15403.38    15403.38    124.11 o   0.25761
   3   1  -6      198.11      198.11     14.08 o   0.26490
   4   1  -6     9350.77     9350.77     96.70 o   0.27478
   5   1  -6     4162.05     4162.05     64.51 o   0.28698
   6   1  -6    13422.08    13422.08    115.85 o   0.30123
   7   1  -6       79.34       79.34      8.91 o   0.31724
   8   1  -6    10908.69    10908.69    104.44 o   0.33477
   9   1  -6      162.51      162.51     12.75 o   0.35358
  10   1  -6     1315.33     1315.33     36.27 o   0.37349
  11   1  -6      775.73      775.73     27.85 o   0.39432
  12   1  -6     1800.49     1800.49     42.43 o   0.41594
  13   1  -6      162.12      162.12     12.73 o   0.43824
  14   1  -6     1991.35     1991.35     44.62 o   0.46111
  15   1  -6      168.42      168.42     12.98 o   0.48447
  16   1  -6     1205.86     1205.86     34.73 o   0.50826
  17   1  -6       96.26       96.26      9.81 o   0.53241
  18   1  -6     1739.08     1739.08     41.70 o   0.55689
  19   1  -6       17.23       17.23      4.15 o   0.58164
  20   1  -6     1042.01     1042.01     32.28 o   0.60665
  21   1  -6       32.64       32.64      5.71 o   0.63186
   0   2  -6    18151.47    18151.47    134.73 o   0.26515
   1   2  -6     1675.44     1675.44     40.93 o   0.26658
   2   2  -6     5015.43     5015.43     70.82 o   0.27084
   3   2  -6     1355.58     1355.58     36.82 o   0.27778
   4   2  -6     1090.95     1090.95     33.03 o   0.28722
   5   2  -6        6.68        6.68      2.59 o   0.29891
   6   2  -6     3737.79     3737.79     61.14 o   0.31262
   7   2  -6     3148.29     3148.29     56.11 o   0.32807
   8   2  -6     2829.43     2829.43     53.19 o   0.34505
   9   2  -6     2732.13     2732.13     52.27 o   0.36333
  10   2  -6     8668.72     8668.72     93.11 o   0.38273
  11   2  -6      228.80      228.80     15.13 o   0.40309
  12   2  -6     6296.79     6296.79     79.35 o   0.42426
  13   2  -6      789.59      789.59     28.10 o   0.44614
  14   2  -6     2934.86     2934.86     54.17 o   0.46862
  15   2  -6      260.16      260.16     16.13 o   0.49163
  16   2  -6     1302.29     1302.29     36.09 o   0.51509
  17   2  -6       77.68       77.68      8.81 o   0.53894
  18   2  -6      150.40      150.40     12.26 o   0.56313
  19   2  -6      425.01      425.01     20.62 o   0.58762
  20   2  -6      348.62      348.62     18.67 o   0.61238
  21   2  -6      100.13      100.13     10.01 o   0.63737
   1   3  -6     1477.16     1477.16     38.43 o   0.28760
   2   3  -6     5471.83     5471.83     73.97 o   0.29155
   3   3  -6       19.57       19.57      4.42 o   0.29801
   4   3  -6     7200.76     7200.76     84.86 o   0.30683
   5   3  -6     4934.81     4934.81     70.25 o   0.31780
   6   3  -6     5031.33     5031.33     70.93 o   0.33072
   7   3  -6     2217.46     2217.46     47.09 o   0.34537
   8   3  -6     7037.26     7037.26     83.89 o   0.36153
   9   3  -6     1311.49     1311.49     36.21 o   0.37902
  10   3  -6     1872.75     1872.75     43.28 o   0.39765
  11   3  -6     3095.59     3095.59     55.64 o   0.41728
  12   3  -6      190.62      190.62     13.81 o   0.43777
  13   3  -6      859.99      859.99     29.33 o   0.45901
  14   3  -6      570.65      570.65     23.89 o   0.48089
  15   3  -6      910.63      910.63     30.18 o   0.50334
  16   3  -6     1701.56     1701.56     41.25 o   0.52627
  17   3  -6     1212.74     1212.74     34.82 o   0.54964
  18   3  -6     1341.59     1341.59     36.63 o   0.57338
  19   3  -6        8.29        8.29      2.88 o   0.59745
  20   3  -6      573.59      573.59     23.95 o   0.62182
  21   3  -6      157.27      157.27     12.54 o   0.64644
   0   4  -6     8654.06     8654.06     93.03 o   0.31347
   1   4  -6     3249.89     3249.89     57.01 o   0.31468
   2   4  -6     5743.07     5743.07     75.78 o   0.31829
   3   4  -6     8249.79     8249.79     90.83 o   0.32422
   4   4  -6     1503.98     1503.98     38.78 o   0.33234
   5   4  -6      439.52      439.52     20.96 o   0.34250
   6   4  -6      620.46      620.46     24.91 o   0.35452
   7   4  -6     2234.49     2234.49     47.27 o   0.36822
   8   4  -6     2108.99     2108.99     45.92 o   0.38342
   9   4  -6     3281.45     3281.45     57.28 o   0.39996
  10   4  -6     3070.62     3070.62     55.41 o   0.41766
  11   4  -6      161.60      161.60     12.71 o   0.43639
  12   4  -6     2847.16     2847.16     53.36 o   0.45602
  13   4  -6     1794.79     1794.79     42.37 o   0.47644
  14   4  -6     1682.82     1682.82     41.02 o   0.49756
  15   4  -6      665.80      665.80     25.80 o   0.51928
  16   4  -6      441.13      441.13     21.00 o   0.54155
  17   4  -6       77.97       77.97      8.83 o   0.56428
  18   4  -6       37.72       37.72      6.14 o   0.58743
  19   4  -6      551.56      551.56     23.49 o   0.61095
  20   4  -6      143.71      143.71     11.99 o   0.63479
   1   5  -6     4653.83     4653.83     68.22 o   0.34640
   2   5  -6     2061.28     2061.28     45.40 o   0.34968
   3   5  -6      367.27      367.27     19.16 o   0.35508
   4   5  -6     6219.02     6219.02     78.86 o   0.36252
   5   5  -6     7418.97     7418.97     86.13 o   0.37185
   6   5  -6     4987.09     4987.09     70.62 o   0.38295
   7   5  -6     2673.86     2673.86     51.71 o   0.39567
   8   5  -6     2756.78     2756.78     52.51 o   0.40986
   9   5  -6      522.97      522.97     22.87 o   0.42536
  10   5  -6      628.63      628.63     25.07 o   0.44205
  11   5  -6     1228.48     1228.48     35.05 o   0.45978
  12   5  -6       31.32       31.32      5.60 o   0.47846
  13   5  -6       86.21       86.21      9.28 o   0.49796
  14   5  -6      480.47      480.47     21.92 o   0.51820
  15   5  -6      771.93      771.93     27.78 o   0.53910
  16   5  -6      450.18      450.18     21.22 o   0.56057
  17   5  -6      490.72      490.72     22.15 o   0.58256
  18   5  -6      643.89      643.89     25.37 o   0.60501
  19   5  -6       37.04       37.04      6.09 o   0.62787
   0   6  -6     4728.67     4728.67     68.77 o   0.38060
   1   6  -6     2883.29     2883.29     53.70 o   0.38160
   2   6  -6     2930.72     2930.72     54.14 o   0.38458
   3   6  -6     4560.98     4560.98     67.54 o   0.38950
   4   6  -6     1073.39     1073.39     32.76 o   0.39629
   5   6  -6      515.89      515.89     22.71 o   0.40485
   6   6  -6      594.81      594.81     24.39 o   0.41507
   7   6  -6     1102.90     1102.90     33.21 o   0.42683
   8   6  -6      488.36      488.36     22.10 o   0.44001
   9   6  -6     1646.38     1646.38     40.58 o   0.45449
  10   6  -6     2324.81     2324.81     48.22 o   0.47014
  11   6  -6      139.12      139.12     11.79 o   0.48686
  12   6  -6     2048.14     2048.14     45.26 o   0.50453
  13   6  -6      743.47      743.47     27.27 o   0.52306
  14   6  -6      766.61      766.61     27.69 o   0.54237
  15   6  -6      266.60      266.60     16.33 o   0.56236
  16   6  -6      390.87      390.87     19.77 o   0.58298
  17   6  -6      124.03      124.03     11.14 o   0.60416
  18   6  -6      119.42      119.42     10.93 o   0.62583
  19   6  -6      332.78      332.78     18.24 o   0.64796
   1   7  -6     1854.97     1854.97     43.07 o   0.41941
   2   7  -6     2571.14     2571.14     50.71 o   0.42213
   3   7  -6      175.25      175.25     13.24 o   0.42661
   4   7  -6     2240.45     2240.45     47.33 o   0.43282
   5   7  -6      987.74      987.74     31.43 o   0.44067
   6   7  -6     3286.51     3286.51     57.33 o   0.45007
   7   7  -6      386.84      386.84     19.67 o   0.46094
   8   7  -6     2944.24     2944.24     54.26 o   0.47318
   9   7  -6      126.73      126.73     11.26 o   0.48667
  10   7  -6      692.39      692.39     26.31 o   0.50132
  11   7  -6      464.85      464.85     21.56 o   0.51703
  12   7  -6      132.94      132.94     11.53 o   0.53370
  13   7  -6      120.77      120.77     10.99 o   0.55125
  14   7  -6      954.93      954.93     30.90 o   0.56960
  15   7  -6      216.13      216.13     14.70 o   0.58867
  16   7  -6      659.90      659.90     25.69 o   0.60840
  17   7  -6      188.81      188.81     13.74 o   0.62872
   0   8  -6     3038.45     3038.45     55.12 o   0.45835
   1   8  -6        2.83        2.83      1.68 o   0.45918
   2   8  -6     1698.38     1698.38     41.21 o   0.46167
   3   8  -6       40.47       40.47      6.36 o   0.46577
   4   8  -6     1533.45     1533.45     39.16 o   0.47146
   5   8  -6       18.07       18.07      4.25 o   0.47868
   6   8  -6     2155.79     2155.79     46.43 o   0.48735
   7   8  -6      320.33      320.33     17.90 o   0.49741
   8   8  -6      512.69      512.69     22.64 o   0.50876
   9   8  -6      624.99      624.99     25.00 o   0.52134
  10   8  -6     1518.70     1518.70     38.97 o   0.53504
  11   8  -6      157.44      157.44     12.55 o   0.54978
  12   8  -6     1922.29     1922.29     43.84 o   0.56549
  13   8  -6      271.19      271.19     16.47 o   0.58209
  14   8  -6      665.18      665.18     25.79 o   0.59949
  15   8  -6       54.70       54.70      7.40 o   0.61764
  16   8  -6      644.34      644.34     25.38 o   0.63647
   1   9  -6       24.24       24.24      4.92 o   0.50046
   2   9  -6     1895.94     1895.94     43.54 o   0.50273
   3   9  -6      153.44      153.44     12.39 o   0.50651
   4   9  -6     2538.69     2538.69     50.39 o   0.51174
   5   9  -6      127.91      127.91     11.31 o   0.51840
   6   9  -6     1739.27     1739.27     41.70 o   0.52642
   7   9  -6       45.23       45.23      6.73 o   0.53574
   8   9  -6     1875.94     1875.94     43.31 o   0.54630
   9   9  -6      401.33      401.33     20.03 o   0.55803
  10   9  -6      527.28      527.28     22.96 o   0.57085
  11   9  -6       38.11       38.11      6.17 o   0.58469
  12   9  -6      294.65      294.65     17.17 o   0.59949
  13   9  -6        7.24        7.24      2.69 o   0.61517
  14   9  -6      472.36      472.36     21.73 o   0.63166
   0  10  -6     2261.27     2261.27     47.55 o   0.54218
   1  10  -6      278.54      278.54     16.69 o   0.54288
   2  10  -6      837.09      837.09     28.93 o   0.54498
   3  10  -6      162.34      162.34     12.74 o   0.54847
   4  10  -6      689.24      689.24     26.25 o   0.55331
   5  10  -6       99.84       99.84      9.99 o   0.55947
   6  10  -6      542.56      542.56     23.29 o   0.56691
   7  10  -6       81.59       81.59      9.03 o   0.57557
   8  10  -6      171.67      171.67     13.10 o   0.58542
   9  10  -6      120.52      120.52     10.98 o   0.59637
  10  10  -6      768.87      768.87     27.73 o   0.60839
  11  10  -6        6.75        6.75      2.60 o   0.62139
  12  10  -6      595.50      595.50     24.40 o   0.63534
   1  11  -6      245.59      245.59     15.67 o   0.58621
   2  11  -6      682.46      682.46     26.12 o   0.58816
   3  11  -6       41.23       41.23      6.42 o   0.59139
   4  11  -6      675.10      675.10     25.98 o   0.59588
   5  11  -6      302.74      302.74     17.40 o   0.60160
   6  11  -6      408.06      408.06     20.20 o   0.60853
   7  11  -6       68.34       68.34      8.27 o   0.61661
   8  11  -6      716.10      716.10     26.76 o   0.62581
   9  11  -6       83.87       83.87      9.16 o   0.63607
  10  11  -6      123.66      123.66     11.12 o   0.64735
   0  12  -6      388.01      388.01     19.70 o   0.62966
   1  12  -6      111.32      111.32     10.55 o   0.63026
   2  12  -6      253.67      253.67     15.93 o   0.63207
   3  12  -6      406.44      406.44     20.16 o   0.63508
   4  12  -6      216.61      216.61     14.72 o   0.63926
   5  12  -6        0.19        0.19      0.44 o   0.64460
   2   0  -5    40917.99    40917.99    202.28 o   0.21307
   4   0  -5     2282.77     2282.77     47.78 o   0.23354
   6   0  -5     6533.40     6533.40     80.83 o   0.26415
   8   0  -5    18405.51    18405.51    135.67 o   0.30183
  10   0  -5       60.96       60.96      7.81 o   0.34428
  12   0  -5     1224.22     1224.22     34.99 o   0.38993
  14   0  -5      480.88      480.88     21.93 o   0.43778
  16   0  -5     1797.57     1797.57     42.40 o   0.48720
  18   0  -5     4947.55     4947.55     70.34 o   0.53774
  20   0  -5       76.41       76.41      8.74 o   0.58911
  22   0  -5      119.34      119.34     10.92 o   0.64112
   0   1  -5    66896.01    66896.01    258.64 o   0.21138
   1   1  -5     1205.83     1205.83     34.73 o   0.21317
   2   1  -5     5148.50     5148.50     71.75 o   0.21847
   3   1  -5      547.60      547.60     23.40 o   0.22702
   4   1  -5      959.41      959.41     30.97 o   0.23847
   5   1  -5     3442.02     3442.02     58.67 o   0.25244
   6   1  -5    12681.72    12681.72    112.61 o   0.26852
   7   1  -5     5770.87     5770.87     75.97 o   0.28637
   8   1  -5     5412.04     5412.04     73.57 o   0.30567
   9   1  -5       32.72       32.72      5.72 o   0.32616
  10   1  -5    16115.56    16115.56    126.95 o   0.34764
  11   1  -5       68.37       68.37      8.27 o   0.36994
  12   1  -5     1572.20     1572.20     39.65 o   0.39290
  13   1  -5      773.88      773.88     27.82 o   0.41643
  14   1  -5     1063.45     1063.45     32.61 o   0.44044
  15   1  -5      279.76      279.76     16.73 o   0.46484
  16   1  -5     3067.94     3067.94     55.39 o   0.48958
  17   1  -5       15.78       15.78      3.97 o   0.51462
  18   1  -5      324.10      324.10     18.00 o   0.53990
  19   1  -5      155.96      155.96     12.49 o   0.56540
  20   1  -5      832.15      832.15     28.85 o   0.59109
  21   1  -5       25.58       25.58      5.06 o   0.61694
  22   1  -5       43.34       43.34      6.58 o   0.64294
   1   2  -5     5819.21     5819.21     76.28 o   0.22898
   2   2  -5    13461.21    13461.21    116.02 o   0.23392
   3   2  -5      155.47      155.47     12.47 o   0.24192
   4   2  -5     2056.38     2056.38     45.35 o   0.25270
   5   2  -5     2295.42     2295.42     47.91 o   0.26592
   6   2  -5     6736.28     6736.28     82.07 o   0.28124
   7   2  -5     1153.70     1153.70     33.97 o   0.29832
   8   2  -5    24185.15    24185.15    155.52 o   0.31690
   9   2  -5     2160.59     2160.59     46.48 o   0.33671
  10   2  -5      373.29      373.29     19.32 o   0.35756
  11   2  -5     2142.01     2142.01     46.28 o   0.37927
  12   2  -5      969.75      969.75     31.14 o   0.40170
  13   2  -5      330.90      330.90     18.19 o   0.42474
  14   2  -5      184.70      184.70     13.59 o   0.44830
  15   2  -5      140.79      140.79     11.87 o   0.47230
  16   2  -5     2183.38     2183.38     46.73 o   0.49667
  17   2  -5      236.82      236.82     15.39 o   0.52136
  18   2  -5     3325.99     3325.99     57.67 o   0.54633
  19   2  -5       57.77       57.77      7.60 o   0.57155
  20   2  -5      114.81      114.81     10.71 o   0.59697
  21   2  -5      155.72      155.72     12.48 o   0.62258
  22   2  -5       69.02       69.02      8.31 o   0.64835
   0   3  -5    18880.30    18880.30    137.41 o   0.25163
   1   3  -5      824.61      824.61     28.72 o   0.25314
   2   3  -5     8595.62     8595.62     92.71 o   0.25762
   3   3  -5    11304.09    11304.09    106.32 o   0.26491
   4   3  -5      316.35      316.35     17.79 o   0.27479
   5   3  -5      763.18      763.18     27.63 o   0.28699
   6   3  -5     1066.81     1066.81     32.66 o   0.30123
   7   3  -5     2937.87     2937.87     54.20 o   0.31725
   8   3  -5     1854.92     1854.92     43.07 o   0.33477
   9   3  -5     4111.94     4111.94     64.12 o   0.35358
  10   3  -5    10692.22    10692.22    103.40 o   0.37349
  11   3  -5      258.36      258.36     16.07 o   0.39432
  12   3  -5     1824.33     1824.33     42.71 o   0.41595
  13   3  -5     3009.10     3009.10     54.86 o   0.43824
  14   3  -5     1788.62     1788.62     42.29 o   0.46111
  15   3  -5     1192.12     1192.12     34.53 o   0.48447
  16   3  -5     2172.02     2172.02     46.60 o   0.50826
  17   3  -5      197.75      197.75     14.06 o   0.53242
  18   3  -5       98.38       98.38      9.92 o   0.55689
  19   3  -5      463.33      463.33     21.53 o   0.58165
  20   3  -5      304.83      304.83     17.46 o   0.60665
  21   3  -5       86.63       86.63      9.31 o   0.63186
   1   4  -5     8066.05     8066.05     89.81 o   0.28353
   2   4  -5     4105.49     4105.49     64.07 o   0.28753
   3   4  -5      711.41      711.41     26.67 o   0.29408
   4   4  -5     5549.81     5549.81     74.50 o   0.30301
   5   4  -5     7702.75     7702.75     87.77 o   0.31412
   6   4  -5     3413.48     3413.48     58.42 o   0.32719
   7   4  -5     1187.71     1187.71     34.46 o   0.34198
   8   4  -5     5711.52     5711.52     75.57 o   0.35830
   9   4  -5      147.72      147.72     12.15 o   0.37594
  10   4  -5      810.79      810.79     28.47 o   0.39472
  11   4  -5     4264.57     4264.57     65.30 o   0.41449
  12   4  -5      310.99      310.99     17.64 o   0.43511
  13   4  -5       83.11       83.11      9.12 o   0.45647
  14   4  -5      209.46      209.46     14.47 o   0.47847
  15   4  -5      991.73      991.73     31.49 o   0.50102
  16   4  -5     1692.40     1692.40     41.14 o   0.52406
  17   4  -5      733.26      733.26     27.08 o   0.54752
  18   4  -5     1140.05     1140.05     33.76 o   0.57135
  19   4  -5       20.97       20.97      4.58 o   0.59550
  20   4  -5      435.55      435.55     20.87 o   0.61994
  21   4  -5      427.00      427.00     20.66 o   0.64464
   0   5  -5     5654.29     5654.29     75.19 o   0.31717
   1   5  -5     1141.01     1141.01     33.78 o   0.31837
   2   5  -5     5534.94     5534.94     74.40 o   0.32193
   3   5  -5     9819.41     9819.41     99.09 o   0.32780
   4   5  -5     2519.05     2519.05     50.19 o   0.33583
   5   5  -5     1130.47     1130.47     33.62 o   0.34589
   6   5  -5      590.34      590.34     24.30 o   0.35780
   7   5  -5     3557.63     3557.63     59.65 o   0.37138
   8   5  -5     1406.96     1406.96     37.51 o   0.38645
   9   5  -5     1527.81     1527.81     39.09 o   0.40286
  10   5  -5     1988.41     1988.41     44.59 o   0.42044
  11   5  -5      366.76      366.76     19.15 o   0.43905
  12   5  -5     2820.57     2820.57     53.11 o   0.45857
  13   5  -5     1564.52     1564.52     39.55 o   0.47889
  14   5  -5      955.64      955.64     30.91 o   0.49990
  15   5  -5      528.93      528.93     23.00 o   0.52153
  16   5  -5      148.89      148.89     12.20 o   0.54369
  17   5  -5      326.15      326.15     18.06 o   0.56634
  18   5  -5       26.57       26.57      5.15 o   0.58941
  19   5  -5      324.65      324.65     18.02 o   0.61285
  20   5  -5      148.39      148.39     12.18 o   0.63663
   1   6  -5     3364.44     3364.44     58.00 o   0.35635
   2   6  -5      475.75      475.75     21.81 o   0.35954
   3   6  -5      535.23      535.23     23.14 o   0.36480
   4   6  -5     7568.44     7568.44     87.00 o   0.37203
   5   6  -5     5603.72     5603.72     74.86 o   0.38114
   6   6  -5     5324.96     5324.96     72.97 o   0.39198
   7   6  -5     1634.32     1634.32     40.43 o   0.40441
   8   6  -5      434.86      434.86     20.85 o   0.41830
   9   6  -5      800.88      800.88     28.30 o   0.43350
  10   6  -5     2483.73     2483.73     49.84 o   0.44989
  11   6  -5     1091.06     1091.06     33.03 o   0.46733
  12   6  -5      214.16      214.16     14.63 o   0.48571
  13   6  -5      115.23      115.23     10.73 o   0.50493
  14   6  -5     1196.84     1196.84     34.60 o   0.52491
  15   6  -5      550.92      550.92     23.47 o   0.54554
  16   6  -5      365.99      365.99     19.13 o   0.56677
  17   6  -5      444.14      444.14     21.07 o   0.58853
  18   6  -5      331.17      331.17     18.20 o   0.61076
  19   6  -5       35.48       35.48      5.96 o   0.63342
   0   7  -5      361.24      361.24     19.01 o   0.39561
   1   7  -5      256.27      256.27     16.01 o   0.39657
   2   7  -5     4863.97     4863.97     69.74 o   0.39944
   3   7  -5     1648.94     1648.94     40.61 o   0.40418
   4   7  -5     6072.04     6072.04     77.92 o   0.41073
   5   7  -5       54.76       54.76      7.40 o   0.41899
   6   7  -5      943.44      943.44     30.72 o   0.42887
   7   7  -5     1099.79     1099.79     33.16 o   0.44027
   8   7  -5      323.45      323.45     17.98 o   0.45306
   9   7  -5      416.28      416.28     20.40 o   0.46713
  10   7  -5      204.51      204.51     14.30 o   0.48237
  11   7  -5      184.08      184.08     13.57 o   0.49868
  12   7  -5     3885.41     3885.41     62.33 o   0.51595
  13   7  -5      844.16      844.16     29.05 o   0.53408
  14   7  -5     1102.70     1102.70     33.21 o   0.55300
  15   7  -5       79.75       79.75      8.93 o   0.57263
  16   7  -5       37.85       37.85      6.15 o   0.59289
  17   7  -5       68.89       68.89      8.30 o   0.61372
  18   7  -5      163.24      163.24     12.78 o   0.63507
   1   8  -5      168.80      168.80     12.99 o   0.43842
   2   8  -5      839.67      839.67     28.98 o   0.44102
   3   8  -5       52.00       52.00      7.21 o   0.44532
   4   8  -5     4462.14     4462.14     66.80 o   0.45127
   5   8  -5      577.31      577.31     24.03 o   0.45880
   6   8  -5     3012.97     3012.97     54.89 o   0.46784
   7   8  -5      106.37      106.37     10.31 o   0.47831
   8   8  -5      215.20      215.20     14.67 o   0.49011
   9   8  -5       34.00       34.00      5.83 o   0.50315
  10   8  -5     1263.56     1263.56     35.55 o   0.51733
  11   8  -5      443.01      443.01     21.05 o   0.53257
  12   8  -5      591.11      591.11     24.31 o   0.54877
  13   8  -5        3.36        3.36      1.83 o   0.56585
  14   8  -5     2078.25     2078.25     45.59 o   0.58374
  15   8  -5      145.99      145.99     12.08 o   0.60237
  16   8  -5      225.16      225.16     15.01 o   0.62166
  17   8  -5       23.04       23.04      4.80 o   0.64156
   0   9  -5       21.78       21.78      4.67 o   0.48069
   1   9  -5      103.66      103.66     10.18 o   0.48148
   2   9  -5     2723.96     2723.96     52.19 o   0.48385
   3   9  -5       44.13       44.13      6.64 o   0.48777
   4   9  -5     1415.06     1415.06     37.62 o   0.49320
   5   9  -5       76.15       76.15      8.73 o   0.50010
   6   9  -5     2204.13     2204.13     46.95 o   0.50841
   7   9  -5       25.66       25.66      5.07 o   0.51806
   8   9  -5      266.39      266.39     16.32 o   0.52897
   9   9  -5       51.71       51.71      7.19 o   0.54107
  10   9  -5       22.74       22.74      4.77 o   0.55429
  11   9  -5      179.77      179.77     13.41 o   0.56853
  12   9  -5     2391.61     2391.61     48.90 o   0.58374
  13   9  -5       25.89       25.89      5.09 o   0.59983
  14   9  -5      748.96      748.96     27.37 o   0.61674
  15   9  -5       18.76       18.76      4.33 o   0.63439
   1  10  -5      136.19      136.19     11.67 o   0.52544
   2  10  -5      318.43      318.43     17.84 o   0.52761
   3  10  -5       65.50       65.50      8.09 o   0.53121
   4  10  -5     3301.40     3301.40     57.46 o   0.53620
   5  10  -5       38.33       38.33      6.19 o   0.54256
   6  10  -5     1645.00     1645.00     40.56 o   0.55022
   7  10  -5      389.23      389.23     19.73 o   0.55915
   8  10  -5       63.97       63.97      8.00 o   0.56928
   9  10  -5       19.32       19.32      4.40 o   0.58054
  10  10  -5      533.73      533.73     23.10 o   0.59287
  11  10  -5      146.15      146.15     12.09 o   0.60621
  12  10  -5      167.17      167.17     12.93 o   0.62050
  13  10  -5        7.90        7.90      2.81 o   0.63566
   0  11  -5       53.13       53.13      7.29 o   0.56943
   1  11  -5      479.30      479.30     21.89 o   0.57010
   2  11  -5     1473.72     1473.72     38.39 o   0.57210
   3  11  -5      225.36      225.36     15.01 o   0.57542
   4  11  -5      854.27      854.27     29.23 o   0.58003
   5  11  -5       11.60       11.60      3.41 o   0.58591
   6  11  -5      153.22      153.22     12.38 o   0.59302
   7  11  -5      148.32      148.32     12.18 o   0.60131
   8  11  -5       94.31       94.31      9.71 o   0.61074
   9  11  -5      269.52      269.52     16.42 o   0.62125
  10  11  -5       74.78       74.78      8.65 o   0.63279
  11  11  -5        1.05        1.05      1.03 o   0.64531
   1  12  -5      272.93      272.93     16.52 o   0.61530
   2  12  -5        2.62        2.62      1.62 o   0.61715
   3  12  -5      100.30      100.30     10.01 o   0.62023
   4  12  -5      620.28      620.28     24.91 o   0.62452
   5  12  -5      187.83      187.83     13.71 o   0.62998
   6  12  -5      600.39      600.39     24.50 o   0.63660
   7  12  -5      300.66      300.66     17.34 o   0.64433
   0   0  -4   238014.44   238014.44    487.87 o   0.16464
   2   0  -4    35174.81    35174.81    187.55 o   0.17364
   4   0  -4    10312.99    10312.99    101.55 o   0.19822
   6   0  -4    10485.80    10485.80    102.40 o   0.23351
   8   0  -4     2300.94     2300.94     47.97 o   0.27542
  10   0  -4    11077.29    11077.29    105.25 o   0.32137
  12   0  -4     2372.01     2372.01     48.70 o   0.36986
  14   0  -4     2172.14     2172.14     46.61 o   0.42001
  16   0  -4     1189.93     1189.93     34.50 o   0.47129
  18   0  -4      279.71      279.71     16.72 o   0.52337
  20   0  -4      598.04      598.04     24.45 o   0.57603
  22   0  -4      387.32      387.32     19.68 o   0.62912
   1   1  -4     4454.49     4454.49     66.74 o   0.17377
   2   1  -4    12927.58    12927.58    113.70 o   0.18023
   3   1  -4     1837.40     1837.40     42.86 o   0.19050
   4   1  -4     5469.00     5469.00     73.95 o   0.20402
   5   1  -4     1767.36     1767.36     42.04 o   0.22018
   6   1  -4     7738.19     7738.19     87.97 o   0.23845
   7   1  -4      414.28      414.28     20.35 o   0.25838
   8   1  -4    21130.24    21130.24    145.36 o   0.27962
   9   1  -4      118.29      118.29     10.88 o   0.30189
  10   1  -4     1589.23     1589.23     39.87 o   0.32498
  11   1  -4      153.50      153.50     12.39 o   0.34872
  12   1  -4     1699.33     1699.33     41.22 o   0.37300
  13   1  -4      217.20      217.20     14.74 o   0.39771
  14   1  -4     1138.48     1138.48     33.74 o   0.42278
  15   1  -4       26.30       26.30      5.13 o   0.44814
  16   1  -4     1616.25     1616.25     40.20 o   0.47376
  17   1  -4       83.74       83.74      9.15 o   0.49958
  18   1  -4     3696.02     3696.02     60.79 o   0.52559
  19   1  -4        3.14        3.14      1.77 o   0.55175
  20   1  -4      622.99      622.99     24.96 o   0.57805
  21   1  -4       82.84       82.84      9.10 o   0.60446
  22   1  -4      182.17      182.17     13.50 o   0.63097
   0   2  -4    29910.83    29910.83    172.95 o   0.19085
   1   2  -4      230.35      230.35     15.18 o   0.19284
   2   2  -4     4986.96     4986.96     70.62 o   0.19867
   3   2  -4     6246.50     6246.50     79.03 o   0.20804
   4   2  -4     1304.96     1304.96     36.12 o   0.22048
   5   2  -4     1366.48     1366.48     36.97 o   0.23552
   6   2  -4     3421.98     3421.98     58.50 o   0.25268
   7   2  -4     5452.87     5452.87     73.84 o   0.27157
   8   2  -4     1111.49     1111.49     33.34 o   0.29185
   9   2  -4     3110.21     3110.21     55.77 o   0.31325
  10   2  -4    13507.18    13507.18    116.22 o   0.33556
  11   2  -4      147.54      147.54     12.15 o   0.35860
  12   2  -4     3896.21     3896.21     62.42 o   0.38225
  13   2  -4     1237.17     1237.17     35.17 o   0.40640
  14   2  -4     1119.50     1119.50     33.46 o   0.43096
  15   2  -4      480.65      480.65     21.92 o   0.45587
  16   2  -4     1524.42     1524.42     39.04 o   0.48108
  17   2  -4      106.60      106.60     10.32 o   0.50653
  18   2  -4      366.04      366.04     19.13 o   0.53220
  19   2  -4      425.69      425.69     20.63 o   0.55805
  20   2  -4      638.21      638.21     25.26 o   0.58406
  21   2  -4       68.52       68.52      8.28 o   0.61021
  22   2  -4      259.51      259.51     16.11 o   0.63649
   1   3  -4     7538.14     7538.14     86.82 o   0.22098
   2   3  -4     7774.87     7774.87     88.18 o   0.22610
   3   3  -4     1483.73     1483.73     38.52 o   0.23437
   4   3  -4     1971.48     1971.48     44.40 o   0.24548
   5   3  -4     8287.04     8287.04     91.03 o   0.25907
   6   3  -4     7854.73     7854.73     88.63 o   0.27476
   7   3  -4     2029.34     2029.34     45.05 o   0.29223
   8   3  -4     9724.01     9724.01     98.61 o   0.31117
   9   3  -4     1375.29     1375.29     37.08 o   0.33132
  10   3  -4      874.53      874.53     29.57 o   0.35249
  11   3  -4     4078.38     4078.38     63.86 o   0.37449
  12   3  -4      402.44      402.44     20.06 o   0.39720
  13   3  -4      379.84      379.84     19.49 o   0.42049
  14   3  -4      958.60      958.60     30.96 o   0.44427
  15   3  -4      912.40      912.40     30.21 o   0.46847
  16   3  -4     1564.04     1564.04     39.55 o   0.49303
  17   3  -4      392.31      392.31     19.81 o   0.51790
  18   3  -4     2891.89     2891.89     53.78 o   0.54303
  19   3  -4       56.73       56.73      7.53 o   0.56839
  20   3  -4      723.47      723.47     26.90 o   0.59395
  21   3  -4      218.54      218.54     14.78 o   0.61968
  22   3  -4      169.61      169.61     13.02 o   0.64557
   0   4  -4    17195.27    17195.27    131.13 o   0.25373
   1   4  -4     2730.33     2730.33     52.25 o   0.25523
   2   4  -4    13013.18    13013.18    114.08 o   0.25967
   3   4  -4    11915.27    11915.27    109.16 o   0.26690
   4   4  -4     1802.74     1802.74     42.46 o   0.27671
   5   4  -4      749.44      749.44     27.38 o   0.28883
   6   4  -4      442.73      442.73     21.04 o   0.30299
   7   4  -4     3210.98     3210.98     56.67 o   0.31891
   8   4  -4      785.12      785.12     28.02 o   0.33635
   9   4  -4     3169.24     3169.24     56.30 o   0.35508
  10   4  -4     5484.86     5484.86     74.06 o   0.37491
  11   4  -4      226.05      226.05     15.03 o   0.39567
  12   4  -4     2008.58     2008.58     44.82 o   0.41722
  13   4  -4     2467.43     2467.43     49.67 o   0.43945
  14   4  -4     1442.83     1442.83     37.98 o   0.46226
  15   4  -4      895.15      895.15     29.92 o   0.48557
  16   4  -4      988.70      988.70     31.44 o   0.50930
  17   4  -4      382.57      382.57     19.56 o   0.53341
  18   4  -4       40.48       40.48      6.36 o   0.55784
  19   4  -4      377.57      377.57     19.43 o   0.58256
  20   4  -4       45.69       45.69      6.76 o   0.60752
  21   4  -4       90.42       90.42      9.51 o   0.63270
   1   5  -4     3982.14     3982.14     63.10 o   0.29344
   2   5  -4     1769.44     1769.44     42.06 o   0.29731
   3   5  -4      150.92      150.92     12.28 o   0.30365
   4   5  -4     8674.29     8674.29     93.14 o   0.31231
   5   5  -4     7508.16     7508.16     86.65 o   0.32310
   6   5  -4     5039.98     5039.98     70.99 o   0.33581
   7   5  -4     1601.74     1601.74     40.02 o   0.35025
   8   5  -4     2952.91     2952.91     54.34 o   0.36620
   9   5  -4      407.69      407.69     20.19 o   0.38347
  10   5  -4     1400.27     1400.27     37.42 o   0.40190
  11   5  -4     2100.98     2100.98     45.84 o   0.42133
  12   5  -4       25.13       25.13      5.01 o   0.44163
  13   5  -4      209.54      209.54     14.48 o   0.46269
  14   5  -4      404.95      404.95     20.12 o   0.48441
  15   5  -4      787.14      787.14     28.06 o   0.50670
  16   5  -4      854.63      854.63     29.23 o   0.52949
  17   5  -4      613.19      613.19     24.76 o   0.55272
  18   5  -4      541.55      541.55     23.27 o   0.57633
  19   5  -4       43.10       43.10      6.57 o   0.60028
  20   5  -4      510.48      510.48     22.59 o   0.62454
   0   6  -4     4227.30     4227.30     65.02 o   0.33313
   1   6  -4       76.83       76.83      8.77 o   0.33427
   2   6  -4     5814.05     5814.05     76.25 o   0.33767
   3   6  -4     5308.92     5308.92     72.86 o   0.34327
   4   6  -4     3614.43     3614.43     60.12 o   0.35095
   5   6  -4       15.55       15.55      3.94 o   0.36058
   6   6  -4     1490.31     1490.31     38.60 o   0.37202
   7   6  -4     2466.07     2466.07     49.66 o   0.38510
   8   6  -4      766.24      766.24     27.68 o   0.39966
   9   6  -4      440.58      440.58     20.99 o   0.41554
  10   6  -4     1225.26     1225.26     35.00 o   0.43261
  11   6  -4      120.62      120.62     10.98 o   0.45072
  12   6  -4     2886.93     2886.93     53.73 o   0.46975
  13   6  -4     1092.54     1092.54     33.05 o   0.48960
  14   6  -4     1005.14     1005.14     31.70 o   0.51018
  15   6  -4      401.76      401.76     20.04 o   0.53139
  16   6  -4      204.77      204.77     14.31 o   0.55316
  17   6  -4       72.95       72.95      8.54 o   0.57543
  18   6  -4      121.29      121.29     11.01 o   0.59815
  19   6  -4      345.65      345.65     18.59 o   0.62126
  20   6  -4      192.65      192.65     13.88 o   0.64473
   1   7  -4     1949.72     1949.72     44.16 o   0.37686
   2   7  -4     2323.50     2323.50     48.20 o   0.37988
   3   7  -4        1.60        1.60      1.26 o   0.38486
   4   7  -4     4299.40     4299.40     65.57 o   0.39173
   5   7  -4     1684.90     1684.90     41.05 o   0.40038
   6   7  -4     5014.41     5014.41     70.81 o   0.41071
   7   7  -4      426.35      426.35     20.65 o   0.42260
   8   7  -4     2303.70     2303.70     48.00 o   0.43591
   9   7  -4      162.44      162.44     12.75 o   0.45051
  10   7  -4     1483.85     1483.85     38.52 o   0.46630
  11   7  -4      869.59      869.59     29.49 o   0.48315
  12   7  -4      375.97      375.97     19.39 o   0.50095
  13   7  -4      124.05      124.05     11.14 o   0.51961
  14   7  -4     2210.96     2210.96     47.02 o   0.53904
  15   7  -4      443.97      443.97     21.07 o   0.55916
  16   7  -4      746.99      746.99     27.33 o   0.57989
  17   7  -4       73.92       73.92      8.60 o   0.60117
  18   7  -4      509.01      509.01     22.56 o   0.62295
  19   7  -4       18.61       18.61      4.31 o   0.64518
   0   8  -4     1465.74     1465.74     38.29 o   0.41977
   1   8  -4       55.96       55.96      7.48 o   0.42068
   2   8  -4     1610.23     1610.23     40.13 o   0.42338
   3   8  -4      280.26      280.26     16.74 o   0.42786
   4   8  -4     3382.27     3382.27     58.16 o   0.43405
   5   8  -4       10.85       10.85      3.29 o   0.44187
   6   8  -4     1327.11     1327.11     36.43 o   0.45125
   7   8  -4      454.62      454.62     21.32 o   0.46210
   8   8  -4      318.77      318.77     17.85 o   0.47430
   9   8  -4       27.51       27.51      5.25 o   0.48776
  10   8  -4      761.88      761.88     27.60 o   0.50238
  11   8  -4       32.36       32.36      5.69 o   0.51805
  12   8  -4     2728.02     2728.02     52.23 o   0.53470
  13   8  -4      333.82      333.82     18.27 o   0.55222
  14   8  -4     1164.17     1164.17     34.12 o   0.57054
  15   8  -4       23.16       23.16      4.81 o   0.58958
  16   8  -4      297.14      297.14     17.24 o   0.60928
  17   8  -4        9.64        9.64      3.10 o   0.62957
   1   9  -4      212.96      212.96     14.59 o   0.46538
   2   9  -4      981.23      981.23     31.32 o   0.46782
   3   9  -4       97.68       97.68      9.88 o   0.47188
   4   9  -4     4867.23     4867.23     69.77 o   0.47749
   5   9  -4       16.40       16.40      4.05 o   0.48462
   6   9  -4     2069.08     2069.08     45.49 o   0.49319
   7   9  -4      382.87      382.87     19.57 o   0.50313
   8   9  -4     1506.94     1506.94     38.82 o   0.51436
   9   9  -4        9.03        9.03      3.01 o   0.52680
  10   9  -4      791.22      791.22     28.13 o   0.54036
  11   9  -4      109.80      109.80     10.48 o   0.55496
  12   9  -4      312.63      312.63     17.68 o   0.57053
  13   9  -4       11.69       11.69      3.42 o   0.58698
  14   9  -4      915.02      915.02     30.25 o   0.60425
  15   9  -4       19.62       19.62      4.43 o   0.62226
  16   9  -4      298.76      298.76     17.28 o   0.64095
   0  10  -4     1787.38     1787.38     42.28 o   0.50998
   1  10  -4      221.58      221.58     14.89 o   0.51072
   2  10  -4     2076.56     2076.56     45.57 o   0.51296
   3  10  -4      310.05      310.05     17.61 o   0.51666
   4  10  -4     1584.85     1584.85     39.81 o   0.52179
   5  10  -4      137.82      137.82     11.74 o   0.52832
   6  10  -4     1057.63     1057.63     32.52 o   0.53619
   7  10  -4       90.42       90.42      9.51 o   0.54535
   8  10  -4      148.61      148.61     12.19 o   0.55572
   9  10  -4      315.25      315.25     17.76 o   0.56726
  10  10  -4      449.72      449.72     21.21 o   0.57987
  11  10  -4       17.94       17.94      4.24 o   0.59351
  12  10  -4     1016.02     1016.02     31.88 o   0.60809
  13  10  -4      124.22      124.22     11.15 o   0.62355
  14  10  -4      476.63      476.63     21.83 o   0.63983
   1  11  -4      510.78      510.78     22.60 o   0.55656
   2  11  -4      357.82      357.82     18.92 o   0.55861
   3  11  -4      184.07      184.07     13.57 o   0.56201
   4  11  -4     1262.25     1262.25     35.53 o   0.56674
   5  11  -4      161.20      161.20     12.70 o   0.57275
   6  11  -4     1008.37     1008.37     31.75 o   0.58002
   7  11  -4      135.87      135.87     11.66 o   0.58850
   8  11  -4      183.89      183.89     13.56 o   0.59813
   9  11  -4       88.68       88.68      9.42 o   0.60885
  10  11  -4      311.89      311.89     17.66 o   0.62063
  11  11  -4      267.66      267.66     16.36 o   0.63338
  12  11  -4       46.79       46.79      6.84 o   0.64707
   0  12  -4      279.11      279.11     16.71 o   0.60215
   1  12  -4      239.45      239.45     15.47 o   0.60278
   2  12  -4      629.75      629.75     25.09 o   0.60468
   3  12  -4      326.43      326.43     18.07 o   0.60782
   4  12  -4      255.44      255.44     15.98 o   0.61219
   5  12  -4       62.53       62.53      7.91 o   0.61776
   6  12  -4       21.82       21.82      4.67 o   0.62451
   7  12  -4      186.17      186.17     13.64 o   0.63239
   8  12  -4      129.02      129.02     11.36 o   0.64136
   2   0  -3    16510.72    16510.72    128.49 o   0.13525
   4   0  -3    28931.73    28931.73    170.09 o   0.16563
   6   0  -3    22913.12    22913.12    151.37 o   0.20657
   8   0  -3      887.14      887.14     29.78 o   0.25298
  10   0  -3     4967.98     4967.98     70.48 o   0.30236
  12   0  -3      570.17      570.17     23.88 o   0.35347
  14   0  -3     2972.85     2972.85     54.52 o   0.40565
  16   0  -3      953.94      953.94     30.89 o   0.45854
  18   0  -3      898.85      898.85     29.98 o   0.51191
  20   0  -3     3105.50     3105.50     55.73 o   0.56564
  22   0  -3      178.10      178.10     13.35 o   0.61963
   0   1  -3     7032.89     7032.89     83.86 o   0.13258
   1   1  -3     2055.73     2055.73     45.34 o   0.13542
   2   1  -3    14321.66    14321.66    119.67 o   0.14361
   3   1  -3     6395.58     6395.58     79.97 o   0.15631
   4   1  -3     8500.92     8500.92     92.20 o   0.17252
   5   1  -3     5559.20     5559.20     74.56 o   0.19136
   6   1  -3     6824.43     6824.43     82.61 o   0.21213
   7   1  -3      286.58      286.58     16.93 o   0.23431
   8   1  -3      331.78      331.78     18.21 o   0.25754
   9   1  -3      319.56      319.56     17.88 o   0.28156
  10   1  -3      700.83      700.83     26.47 o   0.30619
  11   1  -3      481.50      481.50     21.94 o   0.33128
  12   1  -3     8740.66     8740.66     93.49 o   0.35675
  13   1  -3      295.31      295.31     17.18 o   0.38251
  14   1  -3     2624.66     2624.66     51.23 o   0.40851
  15   1  -3      421.04      421.04     20.52 o   0.43471
  16   1  -3      156.31      156.31     12.50 o   0.46107
  17   1  -3        6.12        6.12      2.47 o   0.48757
  18   1  -3      452.76      452.76     21.28 o   0.51418
  19   1  -3       59.47       59.47      7.71 o   0.54090
  20   1  -3      105.67      105.67     10.28 o   0.56770
  21   1  -3       34.17       34.17      5.85 o   0.59457
  22   1  -3     1115.03     1115.03     33.39 o   0.62150
  23   1  -3        3.99        3.99      2.00 o   0.64849
   1   2  -3     8372.28     8372.28     91.50 o   0.15915
   2   2  -3     1150.85     1150.85     33.92 o   0.16617
   3   2  -3     3189.24     3189.24     56.47 o   0.17726
   4   2  -3    15514.58    15514.58    124.56 o   0.19171
   5   2  -3     4958.31     4958.31     70.42 o   0.20883
   6   2  -3     7632.75     7632.75     87.37 o   0.22801
   7   2  -3      787.57      787.57     28.06 o   0.24878
   8   2  -3     2598.48     2598.48     50.98 o   0.27077
   9   2  -3      401.16      401.16     20.03 o   0.29371
  10   2  -3     6214.77     6214.77     78.83 o   0.31740
  11   2  -3     2714.91     2714.91     52.10 o   0.34167
  12   2  -3     1378.97     1378.97     37.13 o   0.36641
  13   2  -3      696.94      696.94     26.40 o   0.39154
  14   2  -3     1828.63     1828.63     42.76 o   0.41698
  15   2  -3      309.48      309.48     17.59 o   0.44267
  16   2  -3     1143.28     1143.28     33.81 o   0.46859
  17   2  -3      309.54      309.54     17.59 o   0.49468
  18   2  -3      986.26      986.26     31.40 o   0.52094
  19   2  -3       15.10       15.10      3.89 o   0.54732
  20   2  -3     1293.98     1293.98     35.97 o   0.57382
  21   2  -3       87.00       87.00      9.33 o   0.60042
  22   2  -3      236.48      236.48     15.38 o   0.62710
   0   3  -3     3445.40     3445.40     58.70 o   0.19030
   1   3  -3     3604.31     3604.31     60.04 o   0.19229
   2   3  -3     5689.17     5689.17     75.43 o   0.19814
   3   3  -3     5642.98     5642.98     75.12 o   0.20753
   4   3  -3     8653.65     8653.65     93.03 o   0.22000
   5   3  -3      821.70      821.70     28.67 o   0.23507
   6   3  -3      340.86      340.86     18.46 o   0.25226
   7   3  -3     4292.92     4292.92     65.52 o   0.27118
   8   3  -3     1270.24     1270.24     35.64 o   0.29149
   9   3  -3     3344.38     3344.38     57.83 o   0.31292
  10   3  -3     3013.14     3013.14     54.89 o   0.33525
  11   3  -3      193.31      193.31     13.90 o   0.35831
  12   3  -3     7042.61     7042.61     83.92 o   0.38198
  13   3  -3     1619.37     1619.37     40.24 o   0.40614
  14   3  -3     3334.65     3334.65     57.75 o   0.43072
  15   3  -3     1077.59     1077.59     32.83 o   0.45564
  16   3  -3      661.63      661.63     25.72 o   0.48086
  17   3  -3       81.32       81.32      9.02 o   0.50632
  18   3  -3      258.40      258.40     16.07 o   0.53200
  19   3  -3      346.50      346.50     18.61 o   0.55786
  20   3  -3       49.46       49.46      7.03 o   0.58388
  21   3  -3       87.41       87.41      9.35 o   0.61004
  22   3  -3      507.82      507.82     22.53 o   0.63632
   1   4  -3     4351.87     4351.87     65.97 o   0.23083
   2   4  -3     2874.26     2874.26     53.61 o   0.23573
   3   4  -3     1210.26     1210.26     34.79 o   0.24368
   4   4  -3     4603.76     4603.76     67.85 o   0.25438
   5   4  -3     4813.23     4813.23     69.38 o   0.26752
   6   4  -3     5640.96     5640.96     75.11 o   0.28275
   7   4  -3     2113.92     2113.92     45.98 o   0.29975
   8   4  -3     2619.09     2619.09     51.18 o   0.31824
   9   4  -3     1829.65     1829.65     42.77 o   0.33797
  10   4  -3      851.06      851.06     29.17 o   0.35874
  11   4  -3     1345.15     1345.15     36.68 o   0.38039
  12   4  -3      255.85      255.85     16.00 o   0.40276
  13   4  -3     1282.73     1282.73     35.82 o   0.42574
  14   4  -3      768.74      768.74     27.73 o   0.44925
  15   4  -3     1163.75     1163.75     34.11 o   0.47320
  16   4  -3      717.41      717.41     26.78 o   0.49753
  17   4  -3      998.23      998.23     31.59 o   0.52218
  18   4  -3     1450.81     1450.81     38.09 o   0.54711
  19   4  -3       19.82       19.82      4.45 o   0.57229
  20   4  -3      592.95      592.95     24.35 o   0.59768
  21   4  -3      167.08      167.08     12.93 o   0.62326
   0   5  -3     8097.35     8097.35     89.99 o   0.27109
   1   5  -3     3151.34     3151.34     56.14 o   0.27249
   2   5  -3     4522.13     4522.13     67.25 o   0.27665
   3   5  -3     7021.43     7021.43     83.79 o   0.28345
   4   5  -3      649.06      649.06     25.48 o   0.29271
   5   5  -3     1366.15     1366.15     36.96 o   0.30419
   6   5  -3      371.57      371.57     19.28 o   0.31767
   7   5  -3     1483.08     1483.08     38.51 o   0.33289
   8   5  -3     2614.82     2614.82     51.14 o   0.34963
   9   5  -3     1887.56     1887.56     43.45 o   0.36768
  10   5  -3     2989.65     2989.65     54.68 o   0.38687
  11   5  -3       20.02       20.02      4.47 o   0.40702
  12   5  -3     1057.52     1057.52     32.52 o   0.42800
  13   5  -3      797.71      797.71     28.24 o   0.44970
  14   5  -3      769.01      769.01     27.73 o   0.47201
  15   5  -3      298.29      298.29     17.27 o   0.49486
  16   5  -3      806.46      806.46     28.40 o   0.51817
  17   5  -3       98.81       98.81      9.94 o   0.54188
  18   5  -3       26.21       26.21      5.12 o   0.56595
  19   5  -3      435.27      435.27     20.86 o   0.59032
  20   5  -3      189.31      189.31     13.76 o   0.61497
  21   5  -3       56.76       56.76      7.53 o   0.63986
   1   6  -3     1549.72     1549.72     39.37 o   0.31604
   2   6  -3     5593.33     5593.33     74.79 o   0.31963
   3   6  -3       84.70       84.70      9.20 o   0.32553
   4   6  -3     2256.84     2256.84     47.51 o   0.33362
   5   6  -3     4045.38     4045.38     63.60 o   0.34374
   6   6  -3     3517.61     3517.61     59.31 o   0.35572
   7   6  -3      668.80      668.80     25.86 o   0.36938
   8   6  -3     8281.87     8281.87     91.00 o   0.38454
   9   6  -3      200.45      200.45     14.16 o   0.40102
  10   6  -3      964.43      964.43     31.06 o   0.41868
  11   6  -3      442.73      442.73     21.04 o   0.43737
  12   6  -3       48.28       48.28      6.95 o   0.45696
  13   6  -3      101.14      101.14     10.06 o   0.47734
  14   6  -3      184.41      184.41     13.58 o   0.49842
  15   6  -3      422.29      422.29     20.55 o   0.52011
  16   6  -3     1207.18     1207.18     34.74 o   0.54233
  17   6  -3      317.89      317.89     17.83 o   0.56503
  18   6  -3      838.04      838.04     28.95 o   0.58815
  19   6  -3       87.10       87.10      9.33 o   0.61165
  20   6  -3      197.52      197.52     14.05 o   0.63547
   0   7  -3    13174.90    13174.90    114.78 o   0.35973
   1   7  -3      827.30      827.30     28.76 o   0.36078
   2   7  -3     3380.89     3380.89     58.15 o   0.36394
   3   7  -3     1025.41     1025.41     32.02 o   0.36913
   4   7  -3     1478.48     1478.48     38.45 o   0.37629
   5   7  -3        8.96        8.96      2.99 o   0.38529
   6   7  -3     2868.34     2868.34     53.56 o   0.39601
   7   7  -3      408.84      408.84     20.22 o   0.40832
   8   7  -3      823.99      823.99     28.71 o   0.42208
   9   7  -3      719.71      719.71     26.83 o   0.43716
  10   7  -3     4232.79     4232.79     65.06 o   0.45341
  11   7  -3      118.91      118.91     10.90 o   0.47072
  12   7  -3      714.62      714.62     26.73 o   0.48897
  13   7  -3      273.23      273.23     16.53 o   0.50807
  14   7  -3     1298.36     1298.36     36.03 o   0.52793
  15   7  -3      299.60      299.60     17.31 o   0.54845
  16   7  -3     1286.51     1286.51     35.87 o   0.56957
  17   7  -3      170.02      170.02     13.04 o   0.59123
  18   7  -3      195.20      195.20     13.97 o   0.61336
  19   7  -3       80.77       80.77      8.99 o   0.63592
   1   8  -3      338.57      338.57     18.40 o   0.40634
   2   8  -3     3310.83     3310.83     57.54 o   0.40914
   3   8  -3       31.18       31.18      5.58 o   0.41377
   4   8  -3      335.21      335.21     18.31 o   0.42016
   5   8  -3      108.40      108.40     10.41 o   0.42824
   6   8  -3     1132.09     1132.09     33.65 o   0.43792
   7   8  -3      362.73      362.73     19.05 o   0.44908
   8   8  -3     4749.56     4749.56     68.92 o   0.46163
   9   8  -3      476.65      476.65     21.83 o   0.47545
  10   8  -3      110.63      110.63     10.52 o   0.49043
  11   8  -3       56.43       56.43      7.51 o   0.50648
  12   8  -3      351.06      351.06     18.74 o   0.52349
  13   8  -3       31.67       31.67      5.63 o   0.54137
  14   8  -3      659.87      659.87     25.69 o   0.56005
  15   8  -3       38.69       38.69      6.22 o   0.57943
  16   8  -3      847.03      847.03     29.10 o   0.59946
  17   8  -3       55.25       55.25      7.43 o   0.62008
  18   8  -3      929.17      929.17     30.48 o   0.64122
   0   9  -3     6986.54     6986.54     83.59 o   0.45161
   1   9  -3      160.67      160.67     12.68 o   0.45246
   2   9  -3      391.80      391.80     19.79 o   0.45497
   3   9  -3      201.24      201.24     14.19 o   0.45914
   4   9  -3      244.70      244.70     15.64 o   0.46491
   5   9  -3      102.00      102.00     10.10 o   0.47223
   6   9  -3     1072.95     1072.95     32.76 o   0.48102
   7   9  -3       83.99       83.99      9.16 o   0.49120
   8   9  -3     1023.44     1023.44     31.99 o   0.50270
   9   9  -3      129.73      129.73     11.39 o   0.51542
  10   9  -3     3276.98     3276.98     57.24 o   0.52927
  11   9  -3       42.68       42.68      6.53 o   0.54418
  12   9  -3      454.25      454.25     21.31 o   0.56004
  13   9  -3       39.45       39.45      6.28 o   0.57679
  14   9  -3      399.85      399.85     20.00 o   0.59436
  15   9  -3       26.44       26.44      5.14 o   0.61266
  16   9  -3      721.42      721.42     26.86 o   0.63164
   1  10  -3       73.37       73.37      8.57 o   0.49898
   2  10  -3     3017.33     3017.33     54.93 o   0.50126
   3  10  -3       25.00       25.00      5.00 o   0.50505
   4  10  -3      931.71      931.71     30.52 o   0.51030
   5  10  -3      695.31      695.31     26.37 o   0.51697
   6  10  -3     1389.59     1389.59     37.28 o   0.52502
   7  10  -3      170.11      170.11     13.04 o   0.53436
   8  10  -3     2262.55     2262.55     47.57 o   0.54495
   9  10  -3       21.96       21.96      4.69 o   0.55671
  10  10  -3       86.16       86.16      9.28 o   0.56956
  11  10  -3      161.78      161.78     12.72 o   0.58343
  12  10  -3       94.37       94.37      9.71 o   0.59826
  13  10  -3       44.15       44.15      6.64 o   0.61397
  14  10  -3      136.89      136.89     11.70 o   0.63049
  15  10  -3       47.97       47.97      6.93 o   0.64778
   0  11  -3     2888.02     2888.02     53.74 o   0.54511
   1  11  -3      133.66      133.66     11.56 o   0.54581
   2  11  -3      674.09      674.09     25.96 o   0.54790
   3  11  -3      642.12      642.12     25.34 o   0.55136
   4  11  -3      179.60      179.60     13.40 o   0.55618
   5  11  -3        3.20        3.20      1.79 o   0.56231
   6  11  -3      188.11      188.11     13.72 o   0.56971
   7  11  -3      239.67      239.67     15.48 o   0.57833
   8  11  -3       56.87       56.87      7.54 o   0.58813
   9  11  -3      216.40      216.40     14.71 o   0.59904
  10  11  -3      866.75      866.75     29.44 o   0.61100
  11  11  -3       21.92       21.92      4.68 o   0.62395
  12  11  -3      326.03      326.03     18.06 o   0.63784
   1  12  -3      217.79      217.79     14.76 o   0.59286
   2  12  -3      185.69      185.69     13.63 o   0.59479
   3  12  -3       12.02       12.02      3.47 o   0.59798
   4  12  -3      406.94      406.94     20.17 o   0.60242
   5  12  -3      768.22      768.22     27.72 o   0.60809
   6  12  -3      521.72      521.72     22.84 o   0.61494
   7  12  -3       84.88       84.88      9.21 o   0.62294
   8  12  -3      635.65      635.65     25.21 o   0.63204
   9  12  -3       45.34       45.34      6.73 o   0.64221
   0  13  -3      296.08      296.08     17.21 o   0.63951
   1  13  -3       98.34       98.34      9.92 o   0.64010
   2  13  -3      416.72      416.72     20.41 o   0.64189
   3  13  -3      373.10      373.10     19.32 o   0.64485
   0   0  -2    15741.42    15741.42    125.46 o   0.08232
   2   0  -2    74352.97    74352.97    272.68 o   0.09911
   4   0  -2     6880.25     6880.25     82.95 o   0.13771
   6   0  -2     2148.47     2148.47     46.35 o   0.18493
   8   0  -2      476.55      476.55     21.83 o   0.23565
  10   0  -2     2359.81     2359.81     48.58 o   0.28801
  12   0  -2    14726.95    14726.95    121.35 o   0.34128
  14   0  -2     2104.49     2104.49     45.87 o   0.39507
  16   0  -2      389.55      389.55     19.74 o   0.44921
  18   0  -2      626.02      626.02     25.02 o   0.50357
  20   0  -2      119.38      119.38     10.93 o   0.55810
  22   0  -2     1547.57     1547.57     39.34 o   0.61275
   1   1  -2     1842.37     1842.37     42.92 o   0.09934
   2   1  -2     7796.23     7796.23     88.30 o   0.11024
   3   1  -2    10609.58    10609.58    103.00 o   0.12634
   4   1  -2    11647.33    11647.33    107.92 o   0.14592
   5   1  -2     3662.04     3662.04     60.51 o   0.16778
   6   1  -2    15725.16    15725.16    125.40 o   0.19113
   7   1  -2      169.55      169.55     13.02 o   0.21548
   8   1  -2     1587.78     1587.78     39.85 o   0.24054
   9   1  -2      888.18      888.18     29.80 o   0.26610
  10   1  -2     4014.36     4014.36     63.36 o   0.29203
  11   1  -2      918.78      918.78     30.31 o   0.31824
  12   1  -2     3702.81     3702.81     60.85 o   0.34467
  13   1  -2      527.39      527.39     22.96 o   0.37127
  14   1  -2     1966.19     1966.19     44.34 o   0.39801
  15   1  -2      211.50      211.50     14.54 o   0.42485
  16   1  -2      426.63      426.63     20.66 o   0.45179
  17   1  -2      113.69      113.69     10.66 o   0.47880
  18   1  -2      578.78      578.78     24.06 o   0.50588
  19   1  -2       23.62       23.62      4.86 o   0.53301
  20   1  -2     2996.83     2996.83     54.74 o   0.56019
  21   1  -2        2.34        2.34      1.53 o   0.58740
  22   1  -2      179.88      179.88     13.41 o   0.61465
  23   1  -2       42.28       42.28      6.50 o   0.64193
   0   2  -2     3471.90     3471.90     58.92 o   0.12687
   1   2  -2        6.21        6.21      2.49 o   0.12983
   2   2  -2     1797.29     1797.29     42.39 o   0.13836
   3   2  -2      779.19      779.19     27.91 o   0.15150
   4   2  -2      860.22      860.22     29.33 o   0.16818
   5   2  -2     1051.77     1051.77     32.43 o   0.18745
   6   2  -2     4794.21     4794.21     69.24 o   0.20861
   7   2  -2     3223.93     3223.93     56.78 o   0.23113
   8   2  -2     1683.37     1683.37     41.03 o   0.25465
   9   2  -2     2061.88     2061.88     45.41 o   0.27892
  10   2  -2     2096.24     2096.24     45.78 o   0.30376
  11   2  -2      289.63      289.63     17.02 o   0.32904
  12   2  -2    13474.81    13474.81    116.08 o   0.35467
  13   2  -2     1056.39     1056.39     32.50 o   0.38057
  14   2  -2     4883.89     4883.89     69.88 o   0.40669
  15   2  -2      526.41      526.41     22.94 o   0.43300
  16   2  -2      245.44      245.44     15.67 o   0.45946
  17   2  -2       71.94       71.94      8.48 o   0.48605
  18   2  -2      160.51      160.51     12.67 o   0.51274
  19   2  -2      174.13      174.13     13.20 o   0.53953
  20   2  -2       33.26       33.26      5.77 o   0.56639
  21   2  -2      212.03      212.03     14.56 o   0.59332
  22   2  -2      875.40      875.40     29.59 o   0.62031
  23   2  -2       11.14       11.14      3.34 o   0.64735
   1   3  -2      346.72      346.72     18.62 o   0.16884
   2   3  -2     2919.99     2919.99     54.04 o   0.17547
   3   3  -2      366.67      366.67     19.15 o   0.18601
   4   3  -2     7552.02     7552.02     86.90 o   0.19983
   5   3  -2     5922.94     5922.94     76.96 o   0.21630
   6   3  -2     7320.11     7320.11     85.56 o   0.23488
   7   3  -2     3124.76     3124.76     55.90 o   0.25509
   8   3  -2     4468.66     4468.66     66.85 o   0.27658
   9   3  -2      594.65      594.65     24.39 o   0.29908
  10   3  -2     4198.22     4198.22     64.79 o   0.32237
  11   3  -2     4752.85     4752.85     68.94 o   0.34629
  12   3  -2      310.62      310.62     17.62 o   0.37072
  13   3  -2     1136.02     1136.02     33.70 o   0.39558
  14   3  -2     1153.06     1153.06     33.96 o   0.42077
  15   3  -2      582.37      582.37     24.13 o   0.44625
  16   3  -2     1557.51     1557.51     39.47 o   0.47197
  17   3  -2     1824.89     1824.89     42.72 o   0.49789
  18   3  -2     1409.87     1409.87     37.55 o   0.52398
  19   3  -2        6.18        6.18      2.49 o   0.55022
  20   3  -2     1097.09     1097.09     33.12 o   0.57658
  21   3  -2      224.57      224.57     14.99 o   0.60306
  22   3  -2      409.12      409.12     20.23 o   0.62963
   0   4  -2    16404.87    16404.87    128.08 o   0.20989
   1   4  -2     4552.38     4552.38     67.47 o   0.21169
   2   4  -2     5516.86     5516.86     74.28 o   0.21702
   3   4  -2    10619.31    10619.31    103.05 o   0.22563
   4   4  -2     4557.94     4557.94     67.51 o   0.23715
   5   4  -2     1889.41     1889.41     43.47 o   0.25119
   6   4  -2     1452.68     1452.68     38.11 o   0.26735
   7   4  -2     2495.96     2495.96     49.96 o   0.28527
   8   4  -2     1024.67     1024.67     32.01 o   0.30464
   9   4  -2     3324.41     3324.41     57.66 o   0.32520
  10   4  -2     2788.56     2788.56     52.81 o   0.34674
  11   4  -2      250.37      250.37     15.82 o   0.36909
  12   4  -2     4633.16     4633.16     68.07 o   0.39210
  13   4  -2      470.05      470.05     21.68 o   0.41568
  14   4  -2     2170.12     2170.12     46.58 o   0.43972
  15   4  -2      737.50      737.50     27.16 o   0.46416
  16   4  -2      647.10      647.10     25.44 o   0.48894
  17   4  -2      172.35      172.35     13.13 o   0.51400
  18   4  -2      241.05      241.05     15.53 o   0.53931
  19   4  -2      671.09      671.09     25.91 o   0.56484
  20   4  -2      104.74      104.74     10.23 o   0.59055
  21   4  -2       82.55       82.55      9.09 o   0.61643
  22   4  -2      297.07      297.07     17.24 o   0.64245
   1   5  -2     4640.96     4640.96     68.12 o   0.25648
   2   5  -2     5990.80     5990.80     77.40 o   0.26090
   3   5  -2      533.70      533.70     23.10 o   0.26810
   4   5  -2     3790.51     3790.51     61.57 o   0.27786
   5   5  -2     3225.26     3225.26     56.79 o   0.28994
   6   5  -2     5707.54     5707.54     75.55 o   0.30404
   7   5  -2     3121.10     3121.10     55.87 o   0.31991
   8   5  -2     5591.18     5591.18     74.77 o   0.33730
   9   5  -2      900.18      900.18     30.00 o   0.35598
  10   5  -2      448.27      448.27     21.17 o   0.37576
  11   5  -2      440.03      440.03     20.98 o   0.39647
  12   5  -2       51.08       51.08      7.15 o   0.41799
  13   5  -2       75.35       75.35      8.68 o   0.44018
  14   5  -2      158.50      158.50     12.59 o   0.46295
  15   5  -2      976.25      976.25     31.24 o   0.48622
  16   5  -2      880.55      880.55     29.67 o   0.50993
  17   5  -2      406.02      406.02     20.15 o   0.53401
  18   5  -2      826.05      826.05     28.74 o   0.55842
  19   5  -2       36.79       36.79      6.07 o   0.58311
  20   5  -2      299.16      299.16     17.30 o   0.60805
  21   5  -2      176.19      176.19     13.27 o   0.63321
   0   6  -2     7718.76     7718.76     87.86 o   0.30108
   1   6  -2     2439.73     2439.73     49.39 o   0.30234
   2   6  -2     2197.59     2197.59     46.88 o   0.30609
   3   6  -2     3074.05     3074.05     55.44 o   0.31225
   4   6  -2      517.78      517.78     22.75 o   0.32068
   5   6  -2      165.53      165.53     12.87 o   0.33120
   6   6  -2     2060.86     2060.86     45.40 o   0.34361
   7   6  -2     1103.31     1103.31     33.22 o   0.35773
   8   6  -2      930.50      930.50     30.50 o   0.37336
   9   6  -2     1359.23     1359.23     36.87 o   0.39032
  10   6  -2     5244.52     5244.52     72.42 o   0.40844
  11   6  -2       66.93       66.93      8.18 o   0.42757
  12   6  -2      585.01      585.01     24.19 o   0.44759
  13   6  -2     1090.01     1090.01     33.02 o   0.46838
  14   6  -2     1627.31     1627.31     40.34 o   0.48985
  15   6  -2      566.07      566.07     23.79 o   0.51190
  16   6  -2     1207.75     1207.75     34.75 o   0.53447
  17   6  -2      115.26      115.26     10.74 o   0.55749
  18   6  -2      177.59      177.59     13.33 o   0.58091
  19   6  -2      149.28      149.28     12.22 o   0.60468
  20   6  -2      142.46      142.46     11.94 o   0.62877
   1   7  -2     1680.39     1680.39     40.99 o   0.34885
   2   7  -2     7526.11     7526.11     86.75 o   0.35211
   3   7  -2      160.05      160.05     12.65 o   0.35748
   4   7  -2      833.68      833.68     28.87 o   0.36486
   5   7  -2      871.87      871.87     29.53 o   0.37413
   6   7  -2     2255.81     2255.81     47.50 o   0.38517
   7   7  -2      673.47      673.47     25.95 o   0.39782
   8   7  -2     7005.31     7005.31     83.70 o   0.41193
   9   7  -2       10.58       10.58      3.25 o   0.42736
  10   7  -2      233.76      233.76     15.29 o   0.44397
  11   7  -2      201.43      201.43     14.19 o   0.46163
  12   7  -2      155.91      155.91     12.49 o   0.48023
  13   7  -2      228.18      228.18     15.11 o   0.49967
  14   7  -2      115.81      115.81     10.76 o   0.51984
  15   7  -2       76.92       76.92      8.77 o   0.54067
  16   7  -2     1631.24     1631.24     40.39 o   0.56209
  17   7  -2      233.13      233.13     15.27 o   0.58402
  18   7  -2     1299.25     1299.25     36.05 o   0.60642
  19   7  -2       36.78       36.78      6.06 o   0.62923
   0   8  -2     7991.62     7991.62     89.40 o   0.39481
   1   8  -2      186.88      186.88     13.67 o   0.39578
   2   8  -2      781.69      781.69     27.96 o   0.39865
   3   8  -2      109.88      109.88     10.48 o   0.40340
   4   8  -2      292.49      292.49     17.10 o   0.40996
   5   8  -2      109.76      109.76     10.48 o   0.41824
   6   8  -2     2520.42     2520.42     50.20 o   0.42814
   7   8  -2       35.21       35.21      5.93 o   0.43955
   8   8  -2     1026.86     1026.86     32.04 o   0.45236
   9   8  -2      538.34      538.34     23.20 o   0.46646
  10   8  -2     3813.55     3813.55     61.75 o   0.48172
  11   8  -2      352.05      352.05     18.76 o   0.49805
  12   8  -2      368.91      368.91     19.21 o   0.51534
  13   8  -2      117.29      117.29     10.83 o   0.53349
  14   8  -2      768.71      768.71     27.73 o   0.55243
  15   8  -2      161.82      161.82     12.72 o   0.57208
  16   8  -2     1617.63     1617.63     40.22 o   0.59236
  17   8  -2       41.04       41.04      6.41 o   0.61321
  18   8  -2       61.18       61.18      7.82 o   0.63458
   1   9  -2      112.07      112.07     10.59 o   0.44300
   2   9  -2     3988.97     3988.97     63.16 o   0.44557
   3   9  -2       70.33       70.33      8.39 o   0.44982
   4   9  -2      589.88      589.88     24.29 o   0.45571
   5   9  -2       93.83       93.83      9.69 o   0.46317
   6   9  -2     1874.10     1874.10     43.29 o   0.47213
   7   9  -2      300.85      300.85     17.35 o   0.48250
   8   9  -2     5405.67     5405.67     73.52 o   0.49420
   9   9  -2      615.48      615.48     24.81 o   0.50714
  10   9  -2      150.86      150.86     12.28 o   0.52121
  11   9  -2       57.17       57.17      7.56 o   0.53634
  12   9  -2      317.00      317.00     17.80 o   0.55243
  13   9  -2        3.55        3.55      1.89 o   0.56940
  14   9  -2       49.08       49.08      7.01 o   0.58719
  15   9  -2       14.74       14.74      3.84 o   0.60571
  16   9  -2      319.97      319.97     17.89 o   0.62489
  17   9  -2        2.50        2.50      1.58 o   0.64469
   0  10  -2     5575.85     5575.85     74.67 o   0.48964
   1  10  -2      184.51      184.51     13.58 o   0.49042
   2  10  -2      598.00      598.00     24.45 o   0.49274
   3  10  -2     1054.17     1054.17     32.47 o   0.49659
   4  10  -2      122.83      122.83     11.08 o   0.50193
   5  10  -2       74.42       74.42      8.63 o   0.50872
   6  10  -2      641.21      641.21     25.32 o   0.51689
   7  10  -2      191.06      191.06     13.82 o   0.52638
   8  10  -2      488.93      488.93     22.11 o   0.53712
   9  10  -2      125.10      125.10     11.18 o   0.54905
  10  10  -2     1709.81     1709.81     41.35 o   0.56207
  11  10  -2       26.14       26.14      5.11 o   0.57613
  12  10  -2      204.45      204.45     14.30 o   0.59114
  13  10  -2      188.89      188.89     13.74 o   0.60703
  14  10  -2      351.31      351.31     18.74 o   0.62374
  15  10  -2       52.03       52.03      7.21 o   0.64120
   1  11  -2      317.57      317.57     17.82 o   0.53799
   2  11  -2     1483.30     1483.30     38.51 o   0.54011
   3  11  -2       24.62       24.62      4.96 o   0.54363
   4  11  -2      293.13      293.13     17.12 o   0.54851
   5  11  -2      665.83      665.83     25.80 o   0.55472
   6  11  -2      411.66      411.66     20.29 o   0.56222
   7  11  -2       77.69       77.69      8.81 o   0.57096
   8  11  -2     1426.40     1426.40     37.77 o   0.58088
   9  11  -2       17.46       17.46      4.18 o   0.59192
  10  11  -2       40.81       40.81      6.39 o   0.60403
  11  11  -2      328.05      328.05     18.11 o   0.61713
  12  11  -2      114.55      114.55     10.70 o   0.63116
  13  11  -2       13.89       13.89      3.73 o   0.64607
   0  12  -2      745.89      745.89     27.31 o   0.58503
   1  12  -2      160.36      160.36     12.66 o   0.58568
   2  12  -2      330.65      330.65     18.18 o   0.58763
   3  12  -2      571.71      571.71     23.91 o   0.59086
   4  12  -2      179.45      179.45     13.40 o   0.59535
   5  12  -2        6.83        6.83      2.61 o   0.60108
   6  12  -2       64.30       64.30      8.02 o   0.60801
   7  12  -2      415.56      415.56     20.39 o   0.61610
   8  12  -2       54.11       54.11      7.36 o   0.62531
   9  12  -2      131.52      131.52     11.47 o   0.63558
  10  12  -2      560.95      560.95     23.68 o   0.64686
   1  13  -2      224.60      224.60     14.99 o   0.63345
   2  13  -2      116.52      116.52     10.79 o   0.63525
   3  13  -2        0.23        0.23      0.48 o   0.63824
   4  13  -2      498.77      498.77     22.33 o   0.64241
   5  13  -2      346.64      346.64     18.62 o   0.64772
   2   0  -1    71115.33    71115.33    266.67 o   0.06886
   4   0  -1    23472.54    23472.54    153.21 o   0.11782
   6   0  -1    27978.31    27978.31    167.27 o   0.17064
   8   0  -1    29102.74    29102.74    170.60 o   0.22460
  10   0  -1     3081.02     3081.02     55.51 o   0.27905
  12   0  -1     1424.07     1424.07     37.74 o   0.33375
  14   0  -1     2691.69     2691.69     51.88 o   0.38858
  16   0  -1     2323.82     2323.82     48.21 o   0.44351
  18   0  -1     5098.90     5098.90     71.41 o   0.49850
  20   0  -1     1732.35     1732.35     41.62 o   0.55353
  22   0  -1      223.39      223.39     14.95 o   0.60859
   0   1  -1    77208.45    77208.45    277.86 o   0.06343
   1   1  -1     1751.72     1751.72     41.85 o   0.06918
   2   1  -1    21101.17    21101.17    145.26 o   0.08409
   3   1  -1     2759.15     2759.15     52.53 o   0.10431
   4   1  -1    10490.33    10490.33    102.42 o   0.12733
   5   1  -1     8209.12     8209.12     90.60 o   0.15188
   6   1  -1    21166.68    21166.68    145.49 o   0.17733
   7   1  -1     2539.93     2539.93     50.40 o   0.20335
   8   1  -1     5044.00     5044.00     71.02 o   0.22973
   9   1  -1      917.00      917.00     30.28 o   0.25637
  10   1  -1    13541.28    13541.28    116.37 o   0.28319
  11   1  -1      655.95      655.95     25.61 o   0.31016
  12   1  -1     8963.14     8963.14     94.67 o   0.33722
  13   1  -1     1314.83     1314.83     36.26 o   0.36436
  14   1  -1     2992.93     2992.93     54.71 o   0.39157
  15   1  -1      420.18      420.18     20.50 o   0.41883
  16   1  -1     2261.10     2261.10     47.55 o   0.44613
  17   1  -1       25.09       25.09      5.01 o   0.47347
  18   1  -1      506.37      506.37     22.50 o   0.50083
  19   1  -1      105.76      105.76     10.28 o   0.52822
  20   1  -1      694.02      694.02     26.34 o   0.55563
  21   1  -1       33.45       33.45      5.78 o   0.58306
  22   1  -1      738.20      738.20     27.17 o   0.61050
  23   1  -1       41.19       41.19      6.42 o   0.63796
   1   2  -1    15335.37    15335.37    123.84 o   0.10851
   2   2  -1    11475.33    11475.33    107.12 o   0.11857
   3   2  -1     2072.39     2072.39     45.52 o   0.13367
   4   2  -1    21704.09    21704.09    147.32 o   0.15232
   5   2  -1     8008.16     8008.16     89.49 o   0.17337
   6   2  -1    21866.50    21866.50    147.87 o   0.19605
   7   2  -1     3128.06     3128.06     55.93 o   0.21986
   8   2  -1    19442.78    19442.78    139.44 o   0.24447
   9   2  -1     1439.53     1439.53     37.94 o   0.26966
  10   2  -1     3670.51     3670.51     60.58 o   0.29528
  11   2  -1     3270.76     3270.76     57.19 o   0.32122
  12   2  -1     1747.08     1747.08     41.80 o   0.34743
  13   2  -1      607.04      607.04     24.64 o   0.37383
  14   2  -1     1554.46     1554.46     39.43 o   0.40040
  15   2  -1      391.37      391.37     19.78 o   0.42709
  16   2  -1     2743.98     2743.98     52.38 o   0.45390
  17   2  -1      237.83      237.83     15.42 o   0.48079
  18   2  -1     3133.00     3133.00     55.97 o   0.50776
  19   2  -1       27.29       27.29      5.22 o   0.53480
  20   2  -1      633.10      633.10     25.16 o   0.56189
  21   2  -1      246.26      246.26     15.69 o   0.58902
  22   2  -1      138.41      138.41     11.76 o   0.61620
  23   2  -1       95.18       95.18      9.76 o   0.64341
   0   3  -1    21589.42    21589.42    146.93 o   0.15054
   1   3  -1     2944.00     2944.00     54.26 o   0.15305
   2   3  -1    18432.62    18432.62    135.77 o   0.16034
   3   3  -1    19390.24    19390.24    139.25 o   0.17181
   4   3  -1     6442.76     6442.76     80.27 o   0.18668
   5   3  -1      731.23      731.23     27.04 o   0.20422
   6   3  -1     3368.15     3368.15     58.04 o   0.22380
   7   3  -1     8562.88     8562.88     92.54 o   0.24492
   8   3  -1     4054.48     4054.48     63.67 o   0.26723
   9   3  -1     5036.45     5036.45     70.97 o   0.29045
  10   3  -1    10968.77    10968.77    104.73 o   0.31438
  11   3  -1      328.66      328.66     18.13 o   0.33887
  12   3  -1     6146.59     6146.59     78.40 o   0.36381
  13   3  -1     4428.50     4428.50     66.55 o   0.38910
  14   3  -1     3559.18     3559.18     59.66 o   0.41469
  15   3  -1     1982.77     1982.77     44.53 o   0.44052
  16   3  -1     2217.02     2217.02     47.09 o   0.46655
  17   3  -1      216.04      216.04     14.70 o   0.49276
  18   3  -1      117.74      117.74     10.85 o   0.51911
  19   3  -1      490.22      490.22     22.14 o   0.54558
  20   3  -1      420.83      420.83     20.51 o   0.57216
  21   3  -1      171.19      171.19     13.08 o   0.59883
  22   3  -1      335.00      335.00     18.30 o   0.62558
   1   4  -1    10574.32    10574.32    102.83 o   0.19933
   2   4  -1     5639.37     5639.37     75.10 o   0.20498
   3   4  -1      764.52      764.52     27.65 o   0.21407
   4   4  -1    12823.28    12823.28    113.24 o   0.22618
   5   4  -1    13241.15    13241.15    115.07 o   0.24086
   6   4  -1     5245.44     5245.44     72.43 o   0.25767
   7   4  -1     1251.56     1251.56     35.38 o   0.27622
   8   4  -1     6369.83     6369.83     79.81 o   0.29618
   9   4  -1     1570.10     1570.10     39.62 o   0.31729
  10   4  -1     1940.34     1940.34     44.05 o   0.33933
  11   4  -1     6353.56     6353.56     79.71 o   0.36214
  12   4  -1      705.30      705.30     26.56 o   0.38557
  13   4  -1      973.18      973.18     31.20 o   0.40952
  14   4  -1      899.54      899.54     29.99 o   0.43391
  15   4  -1     1949.67     1949.67     44.16 o   0.45866
  16   4  -1     2101.06     2101.06     45.84 o   0.48371
  17   4  -1     1125.65     1125.65     33.55 o   0.50904
  18   4  -1     1430.68     1430.68     37.82 o   0.53458
  19   4  -1       89.58       89.58      9.46 o   0.56032
  20   4  -1      785.75      785.75     28.03 o   0.58624
  21   4  -1      358.01      358.01     18.92 o   0.61229
  22   4  -1      234.34      234.34     15.31 o   0.63848
   0   5  -1    10444.96    10444.96    102.20 o   0.24482
   1   5  -1     1940.78     1940.78     44.05 o   0.24637
   2   5  -1     7080.44     7080.44     84.15 o   0.25097
   3   5  -1    18045.15    18045.15    134.33 o   0.25844
   4   5  -1     2060.92     2060.92     45.40 o   0.26856
   5   5  -1     1990.14     1990.14     44.61 o   0.28104
   6   5  -1      236.96      236.96     15.39 o   0.29557
   7   5  -1     4945.00     4945.00     70.32 o   0.31187
   8   5  -1     2353.48     2353.48     48.51 o   0.32968
   9   5  -1     2146.22     2146.22     46.33 o   0.34877
  10   5  -1     5357.72     5357.72     73.20 o   0.36893
  11   5  -1      278.19      278.19     16.68 o   0.39001
  12   5  -1     1763.38     1763.38     41.99 o   0.41186
  13   5  -1     1545.01     1545.01     39.31 o   0.43437
  14   5  -1     1115.83     1115.83     33.40 o   0.45743
  15   5  -1      498.99      498.99     22.34 o   0.48097
  16   5  -1      632.20      632.20     25.14 o   0.50492
  17   5  -1      612.95      612.95     24.76 o   0.52923
  18   5  -1       17.68       17.68      4.20 o   0.55385
  19   5  -1      462.13      462.13     21.50 o   0.57873
  20   5  -1      193.96      193.96     13.93 o   0.60385
  21   5  -1      129.13      129.13     11.36 o   0.62918
   1   6  -1     4447.86     4447.86     66.69 o   0.29381
   2   6  -1     4707.40     4707.40     68.61 o   0.29768
   3   6  -1      143.09      143.09     11.96 o   0.30401
   4   6  -1     8730.28     8730.28     93.44 o   0.31265
   5   6  -1     9658.51     9658.51     98.28 o   0.32343
   6   6  -1     6699.49     6699.49     81.85 o   0.33614
   7   6  -1     1571.80     1571.80     39.65 o   0.35056
   8   6  -1     5638.14     5638.14     75.09 o   0.36649
   9   6  -1      387.77      387.77     19.69 o   0.38375
  10   6  -1     2053.53     2053.53     45.32 o   0.40217
  11   6  -1      934.86      934.86     30.58 o   0.42159
  12   6  -1      450.85      450.85     21.23 o   0.44188
  13   6  -1      161.09      161.09     12.69 o   0.46293
  14   6  -1     1162.79     1162.79     34.10 o   0.48463
  15   6  -1     1031.22     1031.22     32.11 o   0.50691
  16   6  -1     1058.04     1058.04     32.53 o   0.52969
  17   6  -1      404.62      404.62     20.12 o   0.55291
  18   6  -1      757.15      757.15     27.52 o   0.57652
  19   6  -1       39.73       39.73      6.30 o   0.60046
  20   6  -1      626.41      626.41     25.03 o   0.62471
   0   7  -1     8490.54     8490.54     92.14 o   0.34037
   1   7  -1      316.73      316.73     17.80 o   0.34149
   2   7  -1     4985.19     4985.19     70.61 o   0.34482
   3   7  -1     3994.07     3994.07     63.20 o   0.35029
   4   7  -1     7779.61     7779.61     88.20 o   0.35782
   5   7  -1       65.38       65.38      8.09 o   0.36728
   6   7  -1     2309.96     2309.96     48.06 o   0.37852
   7   7  -1     1546.19     1546.19     39.32 o   0.39138
   8   7  -1      993.99      993.99     31.53 o   0.40571
   9   7  -1      404.74      404.74     20.12 o   0.42137
  10   7  -1     2234.19     2234.19     47.27 o   0.43821
  11   7  -1      155.31      155.31     12.46 o   0.45610
  12   7  -1     4034.67     4034.67     63.52 o   0.47491
  13   7  -1     1401.72     1401.72     37.44 o   0.49456
  14   7  -1     1384.96     1384.96     37.22 o   0.51493
  15   7  -1      256.36      256.36     16.01 o   0.53595
  16   7  -1      643.49      643.49     25.37 o   0.55755
  17   7  -1      145.98      145.98     12.08 o   0.57965
  18   7  -1      264.64      264.64     16.27 o   0.60221
  19   7  -1      168.58      168.58     12.98 o   0.62518
  20   7  -1      212.50      212.50     14.58 o   0.64850
   1   8  -1       25.44       25.44      5.04 o   0.38930
   2   8  -1     3250.62     3250.62     57.01 o   0.39223
   3   8  -1       47.96       47.96      6.93 o   0.39705
   4   8  -1     1971.22     1971.22     44.40 o   0.40371
   5   8  -1     1524.66     1524.66     39.05 o   0.41212
   6   8  -1     2748.95     2748.95     52.43 o   0.42216
   7   8  -1      158.43      158.43     12.59 o   0.43373
   8   8  -1     3311.27     3311.27     57.54 o   0.44671
   9   8  -1      192.02      192.02     13.86 o   0.46098
  10   8  -1     1112.03     1112.03     33.35 o   0.47642
  11   8  -1      482.13      482.13     21.96 o   0.49292
  12   8  -1      838.43      838.43     28.96 o   0.51038
  13   8  -1       31.67       31.67      5.63 o   0.52871
  14   8  -1     1795.26     1795.26     42.37 o   0.54781
  15   8  -1      215.48      215.48     14.68 o   0.56762
  16   8  -1      490.82      490.82     22.15 o   0.58805
  17   8  -1       18.52       18.52      4.30 o   0.60905
  18   8  -1      596.42      596.42     24.42 o   0.63056
   0   9  -1     3941.80     3941.80     62.78 o   0.43635
   1   9  -1      129.26      129.26     11.37 o   0.43722
   2   9  -1     3051.50     3051.50     55.24 o   0.43983
   3   9  -1        9.50        9.50      3.08 o   0.44414
   4   9  -1      770.79      770.79     27.76 o   0.45010
   5   9  -1      244.53      244.53     15.64 o   0.45765
   6   9  -1     2231.15     2231.15     47.24 o   0.46672
   7   9  -1      128.89      128.89     11.35 o   0.47721
   8   9  -1      769.10      769.10     27.73 o   0.48903
   9   9  -1       51.78       51.78      7.20 o   0.50210
  10   9  -1     1794.48     1794.48     42.36 o   0.51631
  11   9  -1       47.56       47.56      6.90 o   0.53158
  12   9  -1     2061.35     2061.35     45.40 o   0.54781
  13   9  -1        9.50        9.50      3.08 o   0.56492
  14   9  -1      695.46      695.46     26.37 o   0.58284
  15   9  -1        3.77        3.77      1.94 o   0.60150
  16   9  -1      399.38      399.38     19.98 o   0.62081
  17   9  -1       11.04       11.04      3.32 o   0.64074
   1  10  -1      115.64      115.64     10.75 o   0.48521
   2  10  -1     2123.20     2123.20     46.08 o   0.48756
   3  10  -1      150.75      150.75     12.28 o   0.49145
   4  10  -1     3592.07     3592.07     59.93 o   0.49684
   5  10  -1      332.67      332.67     18.24 o   0.50370
   6  10  -1     1840.60     1840.60     42.90 o   0.51195
   7  10  -1      588.29      588.29     24.25 o   0.52153
   8  10  -1     1219.51     1219.51     34.92 o   0.53237
   9  10  -1       14.95       14.95      3.87 o   0.54440
  10  10  -1      535.03      535.03     23.13 o   0.55753
  11  10  -1      216.87      216.87     14.73 o   0.57170
  12  10  -1      216.05      216.05     14.70 o   0.58682
  13  10  -1       29.18       29.18      5.40 o   0.60283
  14  10  -1      449.09      449.09     21.19 o   0.61965
  15  10  -1        9.19        9.19      3.03 o   0.63723
   0  11  -1     1600.43     1600.43     40.01 o   0.53253
   1  11  -1      440.93      440.93     21.00 o   0.53325
   2  11  -1     1278.71     1278.71     35.76 o   0.53539
   3  11  -1      345.14      345.14     18.58 o   0.53893
   4  11  -1      826.16      826.16     28.74 o   0.54386
   5  11  -1        4.60        4.60      2.14 o   0.55012
   6  11  -1      243.82      243.82     15.61 o   0.55769
   7  11  -1      220.81      220.81     14.86 o   0.56650
   8  11  -1       43.88       43.88      6.62 o   0.57649
   9  11  -1      278.43      278.43     16.69 o   0.58762
  10  11  -1      596.24      596.24     24.42 o   0.59981
  11  11  -1        5.91        5.91      2.43 o   0.61300
  12  11  -1      677.74      677.74     26.03 o   0.62712
  13  11  -1      117.03      117.03     10.82 o   0.64213
   1  12  -1      330.62      330.62     18.18 o   0.58132
   2  12  -1       94.09       94.09      9.70 o   0.58328
   3  12  -1      111.26      111.26     10.55 o   0.58654
   4  12  -1      624.84      624.84     25.00 o   0.59107
   5  12  -1      421.15      421.15     20.52 o   0.59684
   6  12  -1      597.27      597.27     24.44 o   0.60382
   7  12  -1      274.76      274.76     16.58 o   0.61196
   8  12  -1      360.48      360.48     18.99 o   0.62123
   9  12  -1      135.46      135.46     11.64 o   0.63157
  10  12  -1      164.86      164.86     12.84 o   0.64292
   0  13  -1      396.07      396.07     19.90 o   0.62882
   1  13  -1      157.24      157.24     12.54 o   0.62943
   2  13  -1      229.11      229.11     15.14 o   0.63124
   3  13  -1      378.12      378.12     19.45 o   0.63425
   4  13  -1       98.63       98.63      9.93 o   0.63844
   5  13  -1       39.11       39.11      6.25 o   0.64379
   2   0   0     5225.60     5225.60     72.29 o   0.05520
   4   0   0      571.17      571.17     23.90 o   0.11040
   6   0   0    35975.86    35975.86    189.67 o   0.16560
   8   0   0     8400.78     8400.78     91.66 o   0.22080
  10   0   0    35713.45    35713.45    188.98 o   0.27600
  12   0   0     1099.69     1099.69     33.16 o   0.33120
  14   0   0     1680.48     1680.48     40.99 o   0.38640
  16   0   0     2914.41     2914.41     53.99 o   0.44160
  18   0   0      597.76      597.76     24.45 o   0.49680
  20   0   0     1825.95     1825.95     42.73 o   0.55200
  22   0   0        0.78        0.78      0.88 o   0.60720
   1   1   0       24.20       24.20      4.92 o   0.05560
   2   1   0    53307.15    53307.15    230.88 o   0.07333
   3   1   0      740.42      740.42     27.21 o   0.09584
   4   1   0        3.83        3.83      1.96 o   0.12049
   5   1   0     8692.04     8692.04     93.23 o   0.14620
   6   1   0    17531.00    17531.00    132.40 o   0.17249
   7   1   0      565.56      565.56     23.78 o   0.19914
   8   1   0    57610.78    57610.78    240.02 o   0.22601
   9   1   0       63.97       63.97      8.00 o   0.25305
  10   1   0      137.10      137.10     11.71 o   0.28019
  11   1   0      699.44      699.44     26.45 o   0.30741
  12   1   0     3910.73     3910.73     62.54 o   0.33470
  13   1   0      253.09      253.09     15.91 o   0.36203
  14   1   0      883.15      883.15     29.72 o   0.38940
  15   1   0       19.53       19.53      4.42 o   0.41680
  16   1   0     2647.09     2647.09     51.45 o   0.44423
  17   1   0       88.54       88.54      9.41 o   0.47167
  18   1   0     7743.95     7743.95     88.00 o   0.49914
  19   1   0       11.18       11.18      3.34 o   0.52662
  20   1   0       93.16       93.16      9.65 o   0.55410
  21   1   0      124.07      124.07     11.14 o   0.58160
  22   1   0       58.04       58.04      7.62 o   0.60911
  23   1   0        0.14        0.14      0.37 o   0.63663
   0   2   0    79021.23    79021.23    281.11 o   0.09653
   1   2   0     3573.49     3573.49     59.78 o   0.10040
   2   2   0    21176.40    21176.40    145.52 o   0.11120
   3   2   0    12232.42    12232.42    110.60 o   0.12718
   4   2   0      444.92      444.92     21.09 o   0.14665
   5   2   0     4158.08     4158.08     64.48 o   0.16841
   6   2   0     5546.46     5546.46     74.47 o   0.19168
   7   2   0     9839.50     9839.50     99.19 o   0.21597
   8   2   0     4113.54     4113.54     64.14 o   0.24098
   9   2   0     7149.16     7149.16     84.55 o   0.26650
  10   2   0    38594.50    38594.50    196.45 o   0.29239
  11   2   0       26.50       26.50      5.15 o   0.31858
  12   2   0     2415.39     2415.39     49.15 o   0.34498
  13   2   0     2563.61     2563.61     50.63 o   0.37156
  14   2   0     1316.57     1316.57     36.28 o   0.39827
  15   2   0     1000.22     1000.22     31.63 o   0.42510
  16   2   0     2915.35     2915.35     53.99 o   0.45203
  17   2   0      101.92      101.92     10.10 o   0.47903
  18   2   0     1043.08     1043.08     32.30 o   0.50609
  19   2   0      688.41      688.41     26.24 o   0.53321
  20   2   0     1358.74     1358.74     36.86 o   0.56038
  21   2   0       26.10       26.10      5.11 o   0.58758
  22   2   0       52.26       52.26      7.23 o   0.61482
  23   2   0       57.42       57.42      7.58 o   0.64210
   1   3   0    23367.68    23367.68    152.86 o   0.14741
   2   3   0    25958.31    25958.31    161.12 o   0.15497
   3   3   0     3985.92     3985.92     63.13 o   0.16680
   4   3   0     4965.01     4965.01     70.46 o   0.18209
   5   3   0    19358.67    19358.67    139.14 o   0.20003
   6   3   0    11992.10    11992.10    109.51 o   0.21998
   7   3   0     5912.65     5912.65     76.89 o   0.24144
   8   3   0    25406.51    25406.51    159.39 o   0.26405
   9   3   0     3947.29     3947.29     62.83 o   0.28752
  10   3   0      189.18      189.18     13.75 o   0.31168
  11   3   0     5805.09     5805.09     76.19 o   0.33636
  12   3   0     1547.42     1547.42     39.34 o   0.36147
  13   3   0      748.40      748.40     27.36 o   0.38692
  14   3   0        6.19        6.19      2.49 o   0.41264
  15   3   0     1809.99     1809.99     42.54 o   0.43859
  16   3   0     4556.48     4556.48     67.50 o   0.46473
  17   3   0      582.12      582.12     24.13 o   0.49103
  18   3   0     4441.66     4441.66     66.65 o   0.51747
  19   3   0        4.43        4.43      2.11 o   0.54402
  20   3   0      630.27      630.27     25.11 o   0.57067
  21   3   0      299.42      299.42     17.30 o   0.59741
  22   3   0      110.03      110.03     10.49 o   0.62423
   0   4   0    31006.01    31006.01    176.09 o   0.19307
   1   4   0     8727.18     8727.18     93.42 o   0.19503
   2   4   0    40844.00    40844.00    202.10 o   0.20080
   3   4   0    36612.98    36612.98    191.35 o   0.21007
   4   4   0       80.39       80.39      8.97 o   0.22240
   5   4   0      975.92      975.92     31.24 o   0.23732
   6   4   0     1505.34     1505.34     38.80 o   0.25436
   7   4   0     4850.58     4850.58     69.65 o   0.27313
   8   4   0     1417.20     1417.20     37.65 o   0.29331
   9   4   0     8654.17     8654.17     93.03 o   0.31461
  10   4   0    11284.47    11284.47    106.23 o   0.33683
  11   4   0      329.83      329.83     18.16 o   0.35979
  12   4   0     4369.34     4369.34     66.10 o   0.38336
  13   4   0     3613.62     3613.62     60.11 o   0.40745
  14   4   0     1357.73     1357.73     36.85 o   0.43195
  15   4   0      775.45      775.45     27.85 o   0.45680
  16   4   0     1026.53     1026.53     32.04 o   0.48196
  17   4   0      933.97      933.97     30.56 o   0.50737
  18   4   0       36.62       36.62      6.05 o   0.53300
  19   4   0      816.62      816.62     28.58 o   0.55881
  20   4   0      187.77      187.77     13.70 o   0.58479
  21   4   0      168.43      168.43     12.98 o   0.61091
  22   4   0      377.97      377.97     19.44 o   0.63715
   1   5   0     9735.69     9735.69     98.67 o   0.24291
   2   5   0     4156.47     4156.47     64.47 o   0.24757
   3   5   0       22.19       22.19      4.71 o   0.25514
   4   5   0    14379.51    14379.51    119.91 o   0.26539
   5   5   0    15575.68    15575.68    124.80 o   0.27801
   6   5   0     9046.59     9046.59     95.11 o   0.29269
   7   5   0     2212.30     2212.30     47.04 o   0.30914
   8   5   0     4311.80     4311.80     65.66 o   0.32710
   9   5   0     1441.89     1441.89     37.97 o   0.34633
  10   5   0     1680.01     1680.01     40.99 o   0.36663
  11   5   0     4452.59     4452.59     66.73 o   0.38783
  12   5   0        5.18        5.18      2.28 o   0.40980
  13   5   0        6.97        6.97      2.64 o   0.43241
  14   5   0     1525.09     1525.09     39.05 o   0.45557
  15   5   0     1640.03     1640.03     40.50 o   0.47921
  16   5   0      623.77      623.77     24.98 o   0.50324
  17   5   0     1284.25     1284.25     35.84 o   0.52763
  18   5   0     1038.49     1038.49     32.23 o   0.55231
  19   5   0       17.17       17.17      4.14 o   0.57727
  20   5   0      484.21      484.21     22.00 o   0.60245
  21   5   0      487.13      487.13     22.07 o   0.62784
   0   6   0     2634.70     2634.70     51.33 o   0.28960
   1   6   0      516.94      516.94     22.74 o   0.29092
   2   6   0     9066.74     9066.74     95.22 o   0.29482
   3   6   0     7198.21     7198.21     84.84 o   0.30121
   4   6   0     9801.47     9801.47     99.00 o   0.30993
   5   6   0       26.58       26.58      5.16 o   0.32080
   6   6   0     2350.64     2350.64     48.48 o   0.33361
   7   6   0     5253.20     5253.20     72.48 o   0.34813
   8   6   0     1461.60     1461.60     38.23 o   0.36417
   9   6   0     1339.31     1339.31     36.60 o   0.38154
  10   6   0       11.28       11.28      3.36 o   0.40006
  11   6   0      444.51      444.51     21.08 o   0.41957
  12   6   0     5173.49     5173.49     71.93 o   0.43996
  13   6   0     1985.24     1985.24     44.56 o   0.46109
  14   6   0     1638.35     1638.35     40.48 o   0.48288
  15   6   0     1011.39     1011.39     31.80 o   0.50524
  16   6   0        0.96        0.96      0.98 o   0.52809
  17   6   0       94.69       94.69      9.73 o   0.55138
  18   6   0       96.57       96.57      9.83 o   0.57505
  19   6   0      527.55      527.55     22.97 o   0.59905
  20   6   0      218.09      218.09     14.77 o   0.62336
  21   6   0       42.83       42.83      6.54 o   0.64792
   1   7   0     3704.26     3704.26     60.86 o   0.33900
   2   7   0     1129.63     1129.63     33.61 o   0.34235
   3   7   0       52.51       52.51      7.25 o   0.34787
   4   7   0    12063.65    12063.65    109.83 o   0.35545
   5   7   0     4844.07     4844.07     69.60 o   0.36497
   6   7   0     8918.15     8918.15     94.44 o   0.37627
   7   7   0     1021.66     1021.66     31.96 o   0.38921
   8   7   0       22.09       22.09      4.70 o   0.40362
   9   7   0      283.91      283.91     16.85 o   0.41936
  10   7   0     2472.36     2472.36     49.72 o   0.43627
  11   7   0     1544.92     1544.92     39.31 o   0.45423
  12   7   0      289.50      289.50     17.01 o   0.47313
  13   7   0      224.76      224.76     14.99 o   0.49284
  14   7   0     4423.99     4423.99     66.51 o   0.51328
  15   7   0      857.35      857.35     29.28 o   0.53437
  16   7   0      591.34      591.34     24.32 o   0.55603
  17   7   0      119.36      119.36     10.93 o   0.57819
  18   7   0      224.61      224.61     14.99 o   0.60080
  19   7   0        0.46        0.46      0.68 o   0.62382
  20   7   0     1200.58     1200.58     34.65 o   0.64719
   0   8   0       11.10       11.10      3.33 o   0.38614
   1   8   0      135.49      135.49     11.64 o   0.38712
   2   8   0     3006.59     3006.59     54.83 o   0.39006
   3   8   0     1038.47     1038.47     32.23 o   0.39492
   4   8   0     5176.91     5176.91     71.95 o   0.40161
   5   8   0       49.93       49.93      7.07 o   0.41006
   6   8   0     1789.00     1789.00     42.30 o   0.42015
   7   8   0      713.92      713.92     26.72 o   0.43177
   8   8   0      213.19      213.19     14.60 o   0.44481
   9   8   0       25.14       25.14      5.01 o   0.45913
  10   8   0       11.61       11.61      3.41 o   0.47463
  11   8   0        0.01        0.01      0.07 o   0.49120
  12   8   0     4627.90     4627.90     68.03 o   0.50872
  13   8   0      689.24      689.24     26.25 o   0.52710
  14   8   0     1562.16     1562.16     39.52 o   0.54627
  15   8   0        2.04        2.04      1.43 o   0.56612
  16   8   0       70.16       70.16      8.38 o   0.58661
  17   8   0       17.17       17.17      4.14 o   0.60766
  18   8   0      244.60      244.60     15.64 o   0.62921
   1   9   0       82.70       82.70      9.09 o   0.43528
   2   9   0       57.25       57.25      7.57 o   0.43790
   3   9   0        9.26        9.26      3.04 o   0.44223
   4   9   0     8148.28     8148.28     90.27 o   0.44821
   5   9   0      105.98      105.98     10.29 o   0.45580
   6   9   0     4141.27     4141.27     64.35 o   0.46490
   7   9   0      228.33      228.33     15.11 o   0.47543
   8   9   0      274.14      274.14     16.56 o   0.48730
   9   9   0        3.59        3.59      1.89 o   0.50041
  10   9   0     1634.77     1634.77     40.43 o   0.51467
  11   9   0       41.14       41.14      6.41 o   0.52998
  12   9   0      379.74      379.74     19.49 o   0.54626
  13   9   0        1.26        1.26      1.12 o   0.56342
  14   9   0     1684.56     1684.56     41.04 o   0.58139
  15   9   0       13.02       13.02      3.61 o   0.60009
  16   9   0      356.00      356.00     18.87 o   0.61945
  17   9   0       45.62       45.62      6.75 o   0.63942
   0  10   0      325.86      325.86     18.05 o   0.48267
   1  10   0      400.18      400.18     20.00 o   0.48346
   2  10   0     3211.15     3211.15     56.67 o   0.48582
   3  10   0       57.86       57.86      7.61 o   0.48972
   4  10   0     3389.72     3389.72     58.22 o   0.49514
   5  10   0      282.78      282.78     16.82 o   0.50201
   6  10   0     1632.13     1632.13     40.40 o   0.51029
   7  10   0       40.46       40.46      6.36 o   0.51990
   8  10   0      188.64      188.64     13.73 o   0.53078
   9  10   0      269.46      269.46     16.42 o   0.54284
  10  10   0       21.73       21.73      4.66 o   0.55601
  11  10   0       46.18       46.18      6.80 o   0.57021
  12  10   0     1846.90     1846.90     42.98 o   0.58538
  13  10   0      158.70      158.70     12.60 o   0.60142
  14  10   0      802.07      802.07     28.32 o   0.61829
  15  10   0      123.87      123.87     11.13 o   0.63590
   1  11   0      595.66      595.66     24.41 o   0.53166
   2  11   0      314.62      314.62     17.74 o   0.53380
   3  11   0      187.87      187.87     13.71 o   0.53736
   4  11   0     2132.57     2132.57     46.18 o   0.54230
   5  11   0      164.81      164.81     12.84 o   0.54858
   6  11   0     1134.23     1134.23     33.68 o   0.55617
   7  11   0      204.21      204.21     14.29 o   0.56500
   8  11   0        0.17        0.17      0.41 o   0.57502
   9  11   0       85.74       85.74      9.26 o   0.58617
  10  11   0      364.78      364.78     19.10 o   0.59839
  11  11   0      104.18      104.18     10.21 o   0.61161
  12  11   0       77.12       77.12      8.78 o   0.62577
  13  11   0       60.91       60.91      7.80 o   0.64081
   0  12   0       30.83       30.83      5.55 o   0.57921
   1  12   0      248.25      248.25     15.76 o   0.57986
   2  12   0      765.19      765.19     27.66 o   0.58183
   3  12   0      465.09      465.09     21.57 o   0.58509
   4  12   0      441.63      441.63     21.02 o   0.58963
   5  12   0       52.97       52.97      7.28 o   0.59542
   6  12   0       93.44       93.44      9.67 o   0.60241
   7  12   0      153.35      153.35     12.38 o   0.61058
   8  12   0       37.09       37.09      6.09 o   0.61986
   9  12   0      504.51      504.51     22.46 o   0.63022
  10  12   0       53.86       53.86      7.34 o   0.64160
   1  13   0      448.74      448.74     21.18 o   0.62808
   2  13   0      108.32      108.32     10.41 o   0.62990
   3  13   0        4.06        4.06      2.01 o   0.63291
   4  13   0      241.31      241.31     15.53 o   0.63711
   5  13   0      346.17      346.17     18.61 o   0.64247
   2   0   1    71483.41    71483.41    267.36 o   0.06886
   4   0   1    23212.47    23212.47    152.36 o   0.11782
   6   0   1    28530.04    28530.04    168.91 o   0.17064
   8   0   1    29281.30    29281.30    171.12 o   0.22460
  10   0   1     3271.03     3271.03     57.19 o   0.27905
  12   0   1     1444.52     1444.52     38.01 o   0.33375
  14   0   1     2652.17     2652.17     51.50 o   0.38858
  16   0   1     2338.26     2338.26     48.36 o   0.44351
  18   0   1     5071.05     5071.05     71.21 o   0.49850
  20   0   1     1759.88     1759.88     41.95 o   0.55353
  22   0   1      213.45      213.45     14.61 o   0.60859
   0   1   1    77067.30    77067.30    277.61 o   0.06343
   1   1   1     1686.44     1686.44     41.07 o   0.06918
   2   1   1    21227.18    21227.18    145.70 o   0.08409
   3   1   1     2639.97     2639.97     51.38 o   0.10431
   4   1   1    10335.95    10335.95    101.67 o   0.12733
   5   1   1     8288.53     8288.53     91.04 o   0.15188
   6   1   1    20934.37    20934.37    144.69 o   0.17733
   7   1   1     2542.99     2542.99     50.43 o   0.20335
   8   1   1     5154.37     5154.37     71.79 o   0.22973
   9   1   1      834.31      834.31     28.88 o   0.25637
  10   1   1    13520.13    13520.13    116.28 o   0.28319
  11   1   1      657.54      657.54     25.64 o   0.31016
  12   1   1     9046.16     9046.16     95.11 o   0.33722
  13   1   1     1298.78     1298.78     36.04 o   0.36436
  14   1   1     3059.74     3059.74     55.31 o   0.39157
  15   1   1      420.85      420.85     20.51 o   0.41883
  16   1   1     2218.08     2218.08     47.10 o   0.44613
  17   1   1       23.37       23.37      4.83 o   0.47347
  18   1   1      510.57      510.57     22.60 o   0.50083
  19   1   1      107.80      107.80     10.38 o   0.52822
  20   1   1      688.52      688.52     26.24 o   0.55563
  21   1   1       30.55       30.55      5.53 o   0.58306
  22   1   1      741.09      741.09     27.22 o   0.61050
  23   1   1       42.87       42.87      6.55 o   0.63796
   1   2   1    15603.62    15603.62    124.91 o   0.10851
   2   2   1    11358.51    11358.51    106.58 o   0.11857
   3   2   1     2088.44     2088.44     45.70 o   0.13367
   4   2   1    22059.55    22059.55    148.52 o   0.15232
   5   2   1     7956.42     7956.42     89.20 o   0.17337
   6   2   1    21749.24    21749.24    147.48 o   0.19605
   7   2   1     3234.11     3234.11     56.87 o   0.21986
   8   2   1    19502.80    19502.80    139.65 o   0.24447
   9   2   1     1470.32     1470.32     38.34 o   0.26966
  10   2   1     3686.29     3686.29     60.71 o   0.29528
  11   2   1     3196.99     3196.99     56.54 o   0.32122
  12   2   1     1707.17     1707.17     41.32 o   0.34743
  13   2   1      601.64      601.64     24.53 o   0.37383
  14   2   1     1556.61     1556.61     39.45 o   0.40040
  15   2   1      362.52      362.52     19.04 o   0.42709
  16   2   1     2786.80     2786.80     52.79 o   0.45390
  17   2   1      233.17      233.17     15.27 o   0.48079
  18   2   1     3136.67     3136.67     56.01 o   0.50776
  19   2   1       29.06       29.06      5.39 o   0.53480
  20   2   1      631.76      631.76     25.13 o   0.56189
  21   2   1      253.37      253.37     15.92 o   0.58902
  22   2   1      149.19      149.19     12.21 o   0.61620
  23   2   1       95.31       95.31      9.76 o   0.64341
   0   3   1    21626.53    21626.53    147.06 o   0.15054
   1   3   1     2704.66     2704.66     52.01 o   0.15305
   2   3   1    17997.67    17997.67    134.16 o   0.16034
   3   3   1    19303.63    19303.63    138.94 o   0.17181
   4   3   1     6550.87     6550.87     80.94 o   0.18668
   5   3   1      739.75      739.75     27.20 o   0.20422
   6   3   1     3401.65     3401.65     58.32 o   0.22380
   7   3   1     8425.19     8425.19     91.79 o   0.24492
   8   3   1     4123.29     4123.29     64.21 o   0.26723
   9   3   1     5031.77     5031.77     70.93 o   0.29045
  10   3   1    11161.41    11161.41    105.65 o   0.31438
  11   3   1      321.76      321.76     17.94 o   0.33887
  12   3   1     6179.12     6179.12     78.61 o   0.36381
  13   3   1     4451.07     4451.07     66.72 o   0.38910
  14   3   1     3610.24     3610.24     60.09 o   0.41469
  15   3   1     1993.48     1993.48     44.65 o   0.44052
  16   3   1     2231.07     2231.07     47.23 o   0.46655
  17   3   1      231.74      231.74     15.22 o   0.49276
  18   3   1      122.80      122.80     11.08 o   0.51911
  19   3   1      472.56      472.56     21.74 o   0.54558
  20   3   1      416.74      416.74     20.41 o   0.57216
  21   3   1      162.83      162.83     12.76 o   0.59883
  22   3   1      336.47      336.47     18.34 o   0.62558
   1   4   1    10730.37    10730.37    103.59 o   0.19933
   2   4   1     5656.33     5656.33     75.21 o   0.20498
   3   4   1      808.39      808.39     28.43 o   0.21407
   4   4   1    12915.71    12915.71    113.65 o   0.22618
   5   4   1    13116.10    13116.10    114.53 o   0.24086
   6   4   1     5434.05     5434.05     73.72 o   0.25767
   7   4   1     1100.56     1100.56     33.17 o   0.27622
   8   4   1     6274.01     6274.01     79.21 o   0.29618
   9   4   1     1538.63     1538.63     39.23 o   0.31729
  10   4   1     1951.30     1951.30     44.17 o   0.33933
  11   4   1     6438.87     6438.87     80.24 o   0.36214
  12   4   1      721.55      721.55     26.86 o   0.38557
  13   4   1      935.18      935.18     30.58 o   0.40952
  14   4   1      940.32      940.32     30.66 o   0.43391
  15   4   1     1910.55     1910.55     43.71 o   0.45866
  16   4   1     2024.50     2024.50     44.99 o   0.48371
  17   4   1     1118.33     1118.33     33.44 o   0.50904
  18   4   1     1473.22     1473.22     38.38 o   0.53458
  19   4   1       89.95       89.95      9.48 o   0.56032
  20   4   1      783.12      783.12     27.98 o   0.58624
  21   4   1      354.67      354.67     18.83 o   0.61229
  22   4   1      229.69      229.69     15.16 o   0.63848
   0   5   1    10343.03    10343.03    101.70 o   0.24482
   1   5   1     1765.63     1765.63     42.02 o   0.24637
   2   5   1     7217.44     7217.44     84.96 o   0.25097
   3   5   1    17832.21    17832.21    133.54 o   0.25844
   4   5   1     2024.84     2024.84     45.00 o   0.26856
   5   5   1     2033.60     2033.60     45.10 o   0.28104
   6   5   1      257.31      257.31     16.04 o   0.29557
   7   5   1     4970.46     4970.46     70.50 o   0.31187
   8   5   1     2381.48     2381.48     48.80 o   0.32968
   9   5   1     2197.69     2197.69     46.88 o   0.34877
  10   5   1     5392.28     5392.28     73.43 o   0.36893
  11   5   1      270.64      270.64     16.45 o   0.39001
  12   5   1     1763.67     1763.67     42.00 o   0.41186
  13   5   1     1559.85     1559.85     39.49 o   0.43437
  14   5   1     1107.49     1107.49     33.28 o   0.45743
  15   5   1      561.91      561.91     23.70 o   0.48097
  16   5   1      652.91      652.91     25.55 o   0.50492
  17   5   1      629.89      629.89     25.10 o   0.52923
  18   5   1       14.36       14.36      3.79 o   0.55385
  19   5   1      472.89      472.89     21.75 o   0.57873
  20   5   1      197.02      197.02     14.04 o   0.60385
  21   5   1      134.78      134.78     11.61 o   0.62918
   1   6   1     4447.36     4447.36     66.69 o   0.29381
   2   6   1     4674.48     4674.48     68.37 o   0.29768
   3   6   1      158.48      158.48     12.59 o   0.30401
   4   6   1     8643.39     8643.39     92.97 o   0.31265
   5   6   1     9516.58     9516.58     97.55 o   0.32343
   6   6   1     6746.23     6746.23     82.14 o   0.33614
   7   6   1     1608.50     1608.50     40.11 o   0.35056
   8   6   1     5686.58     5686.58     75.41 o   0.36649
   9   6   1      431.92      431.92     20.78 o   0.38375
  10   6   1     2049.86     2049.86     45.28 o   0.40217
  11   6   1      877.26      877.26     29.62 o   0.42159
  12   6   1      468.24      468.24     21.64 o   0.44188
  13   6   1      154.45      154.45     12.43 o   0.46293
  14   6   1     1160.46     1160.46     34.07 o   0.48463
  15   6   1     1012.10     1012.10     31.81 o   0.50691
  16   6   1     1086.48     1086.48     32.96 o   0.52969
  17   6   1      412.90      412.90     20.32 o   0.55291
  18   6   1      734.68      734.68     27.10 o   0.57652
  19   6   1       39.59       39.59      6.29 o   0.60046
  20   6   1      615.28      615.28     24.80 o   0.62471
   0   7   1     8388.91     8388.91     91.59 o   0.34037
   1   7   1      288.19      288.19     16.98 o   0.34149
   2   7   1     5069.58     5069.58     71.20 o   0.34482
   3   7   1     4002.76     4002.76     63.27 o   0.35029
   4   7   1     7788.73     7788.73     88.25 o   0.35782
   5   7   1       72.50       72.50      8.51 o   0.36728
   6   7   1     2228.57     2228.57     47.21 o   0.37852
   7   7   1     1593.78     1593.78     39.92 o   0.39138
   8   7   1      999.29      999.29     31.61 o   0.40571
   9   7   1      393.60      393.60     19.84 o   0.42137
  10   7   1     2237.43     2237.43     47.30 o   0.43821
  11   7   1      144.60      144.60     12.03 o   0.45610
  12   7   1     4073.40     4073.40     63.82 o   0.47491
  13   7   1     1430.38     1430.38     37.82 o   0.49456
  14   7   1     1400.56     1400.56     37.42 o   0.51493
  15   7   1      261.20      261.20     16.16 o   0.53595
  16   7   1      646.17      646.17     25.42 o   0.55755
  17   7   1      149.39      149.39     12.22 o   0.57965
  18   7   1      267.13      267.13     16.34 o   0.60221
  19   7   1      176.48      176.48     13.28 o   0.62518
  20   7   1      205.77      205.77     14.34 o   0.64850
   1   8   1       32.69       32.69      5.72 o   0.38930
   2   8   1     3178.57     3178.57     56.38 o   0.39223
   3   8   1       44.74       44.74      6.69 o   0.39705
   4   8   1     1999.36     1999.36     44.71 o   0.40371
   5   8   1     1520.00     1520.00     38.99 o   0.41212
   6   8   1     2690.10     2690.10     51.87 o   0.42216
   7   8   1      157.87      157.87     12.56 o   0.43373
   8   8   1     3340.89     3340.89     57.80 o   0.44671
   9   8   1      187.34      187.34     13.69 o   0.46098
  10   8   1     1116.41     1116.41     33.41 o   0.47642
  11   8   1      493.11      493.11     22.21 o   0.49292
  12   8   1      828.33      828.33     28.78 o   0.51038
  13   8   1       31.29       31.29      5.59 o   0.52871
  14   8   1     1795.54     1795.54     42.37 o   0.54781
  15   8   1      213.33      213.33     14.61 o   0.56762
  16   8   1      499.27      499.27     22.34 o   0.58805
  17   8   1       17.07       17.07      4.13 o   0.60905
  18   8   1      598.97      598.97     24.47 o   0.63056
   0   9   1     4027.01     4027.01     63.46 o   0.43635
   1   9   1      117.29      117.29     10.83 o   0.43722
   2   9   1     2980.40     2980.40     54.59 o   0.43983
   3   9   1       10.78       10.78      3.28 o   0.44414
   4   9   1      757.37      757.37     27.52 o   0.45010
   5   9   1      237.64      237.64     15.42 o   0.45765
   6   9   1     2276.06     2276.06     47.71 o   0.46672
   7   9   1      127.47      127.47     11.29 o   0.47721
   8   9   1      781.58      781.58     27.96 o   0.48903
   9   9   1       45.33       45.33      6.73 o   0.50210
  10   9   1     1798.80     1798.80     42.41 o   0.51631
  11   9   1       47.61       47.61      6.90 o   0.53158
  12   9   1     2085.61     2085.61     45.67 o   0.54781
  13   9   1        8.50        8.50      2.91 o   0.56492
  14   9   1      685.58      685.58     26.18 o   0.58284
  15   9   1        3.14        3.14      1.77 o   0.60150
  16   9   1      401.19      401.19     20.03 o   0.62081
  17   9   1       12.21       12.21      3.49 o   0.64074
   1  10   1      101.06      101.06     10.05 o   0.48521
   2  10   1     2164.91     2164.91     46.53 o   0.48756
   3  10   1      147.55      147.55     12.15 o   0.49145
   4  10   1     3598.09     3598.09     59.98 o   0.49684
   5  10   1      319.40      319.40     17.87 o   0.50370
   6  10   1     1879.04     1879.04     43.35 o   0.51195
   7  10   1      565.98      565.98     23.79 o   0.52153
   8  10   1     1217.09     1217.09     34.89 o   0.53237
   9  10   1       13.98       13.98      3.74 o   0.54440
  10  10   1      526.99      526.99     22.96 o   0.55753
  11  10   1      220.84      220.84     14.86 o   0.57170
  12  10   1      216.43      216.43     14.71 o   0.58682
  13  10   1       24.55       24.55      4.95 o   0.60283
  14  10   1      448.63      448.63     21.18 o   0.61965
  15  10   1        8.12        8.12      2.85 o   0.63723
   0  11   1     1641.48     1641.48     40.52 o   0.53253
   1  11   1      434.83      434.83     20.85 o   0.53325
   2  11   1     1282.08     1282.08     35.81 o   0.53539
   3  11   1      329.24      329.24     18.14 o   0.53893
   4  11   1      826.77      826.77     28.75 o   0.54386
   5  11   1        4.15        4.15      2.04 o   0.55012
   6  11   1      237.90      237.90     15.42 o   0.55769
   7  11   1      217.04      217.04     14.73 o   0.56650
   8  11   1       40.48       40.48      6.36 o   0.57649
   9  11   1      270.86      270.86     16.46 o   0.58762
  10  11   1      616.47      616.47     24.83 o   0.59981
  11  11   1        4.43        4.43      2.11 o   0.61300
  12  11   1      671.36      671.36     25.91 o   0.62712
  13  11   1      117.19      117.19     10.83 o   0.64213
   1  12   1      328.19      328.19     18.12 o   0.58132
   2  12   1      101.10      101.10     10.05 o   0.58328
   3  12   1      106.99      106.99     10.34 o   0.58654
   4  12   1      629.31      629.31     25.09 o   0.59107
   5  12   1      410.25      410.25     20.25 o   0.59684
   6  12   1      608.31      608.31     24.66 o   0.60382
   7  12   1      281.84      281.84     16.79 o   0.61196
   8  12   1      362.88      362.88     19.05 o   0.62123
   9  12   1      131.03      131.03     11.45 o   0.63157
  10  12   1      168.09      168.09     12.97 o   0.64292
   0  13   1      390.24      390.24     19.75 o   0.62882
   1  13   1      149.42      149.42     12.22 o   0.62943
   2  13   1      240.62      240.62     15.51 o   0.63124
   3  13   1      389.45      389.45     19.73 o   0.63425
   4  13   1       94.68       94.68      9.73 o   0.63844
   5  13   1       39.64       39.64      6.30 o   0.64379
   0   0   2    15822.41    15822.41    125.79 o   0.08232
   2   0   2    74491.76    74491.76    272.93 o   0.09911
   4   0   2     6125.96     6125.96     78.27 o   0.13771
   6   0   2     1961.76     1961.76     44.29 o   0.18493
   8   0   2      402.74      402.74     20.07 o   0.23565
  10   0   2     2492.10     2492.10     49.92 o   0.28801
  12   0   2    14626.69    14626.69    120.94 o   0.34128
  14   0   2     2087.12     2087.12     45.69 o   0.39507
  16   0   2      402.72      402.72     20.07 o   0.44921
  18   0   2      626.97      626.97     25.04 o   0.50357
  20   0   2      110.74      110.74     10.52 o   0.55810
  22   0   2     1558.38     1558.38     39.48 o   0.61275
   1   1   2     1732.15     1732.15     41.62 o   0.09934
   2   1   2     7676.67     7676.67     87.62 o   0.11024
   3   1   2    10615.06    10615.06    103.03 o   0.12634
   4   1   2    12097.14    12097.14    109.99 o   0.14592
   5   1   2     3851.06     3851.06     62.06 o   0.16778
   6   1   2    15775.35    15775.35    125.60 o   0.19113
   7   1   2      144.93      144.93     12.04 o   0.21548
   8   1   2     1609.92     1609.92     40.12 o   0.24054
   9   1   2      889.38      889.38     29.82 o   0.26610
  10   1   2     4047.06     4047.06     63.62 o   0.29203
  11   1   2      944.74      944.74     30.74 o   0.31824
  12   1   2     3672.11     3672.11     60.60 o   0.34467
  13   1   2      529.04      529.04     23.00 o   0.37127
  14   1   2     2006.48     2006.48     44.79 o   0.39801
  15   1   2      212.59      212.59     14.58 o   0.42485
  16   1   2      411.49      411.49     20.29 o   0.45179
  17   1   2      114.90      114.90     10.72 o   0.47880
  18   1   2      584.40      584.40     24.17 o   0.50588
  19   1   2       24.00       24.00      4.90 o   0.53301
  20   1   2     3024.73     3024.73     55.00 o   0.56019
  21   1   2        3.78        3.78      1.94 o   0.58740
  22   1   2      178.74      178.74     13.37 o   0.61465
  23   1   2       41.62       41.62      6.45 o   0.64193
   0   2   2     3708.45     3708.45     60.90 o   0.12687
   1   2   2        0.29        0.29      0.54 o   0.12983
   2   2   2     1766.80     1766.80     42.03 o   0.13836
   3   2   2      661.03      661.03     25.71 o   0.15150
   4   2   2     1171.32     1171.32     34.22 o   0.16818
   5   2   2     1055.27     1055.27     32.48 o   0.18745
   6   2   2     4755.51     4755.51     68.96 o   0.20861
   7   2   2     3257.94     3257.94     57.08 o   0.23113
   8   2   2     1650.19     1650.19     40.62 o   0.25465
   9   2   2     2025.88     2025.88     45.01 o   0.27892
  10   2   2     2064.60     2064.60     45.44 o   0.30376
  11   2   2      292.44      292.44     17.10 o   0.32904
  12   2   2    13551.20    13551.20    116.41 o   0.35467
  13   2   2     1076.88     1076.88     32.82 o   0.38057
  14   2   2     4910.38     4910.38     70.07 o   0.40669
  15   2   2      538.43      538.43     23.20 o   0.43300
  16   2   2      239.74      239.74     15.48 o   0.45946
  17   2   2       66.41       66.41      8.15 o   0.48605
  18   2   2      170.75      170.75     13.07 o   0.51274
  19   2   2      171.31      171.31     13.09 o   0.53953
  20   2   2       31.20       31.20      5.59 o   0.56639
  21   2   2      208.36      208.36     14.43 o   0.59332
  22   2   2      876.35      876.35     29.60 o   0.62031
  23   2   2       10.56       10.56      3.25 o   0.64735
   1   3   2      358.83      358.83     18.94 o   0.16884
   2   3   2     2782.93     2782.93     52.75 o   0.17547
   3   3   2      348.52      348.52     18.67 o   0.18601
   4   3   2     7410.02     7410.02     86.08 o   0.19983
   5   3   2     6000.26     6000.26     77.46 o   0.21630
   6   3   2     7373.36     7373.36     85.87 o   0.23488
   7   3   2     3135.23     3135.23     55.99 o   0.25509
   8   3   2     4546.80     4546.80     67.43 o   0.27658
   9   3   2      573.25      573.25     23.94 o   0.29908
  10   3   2     4185.37     4185.37     64.69 o   0.32237
  11   3   2     4687.13     4687.13     68.46 o   0.34629
  12   3   2      327.85      327.85     18.11 o   0.37072
  13   3   2     1147.70     1147.70     33.88 o   0.39558
  14   3   2     1185.61     1185.61     34.43 o   0.42077
  15   3   2      606.54      606.54     24.63 o   0.44625
  16   3   2     1518.05     1518.05     38.96 o   0.47197
  17   3   2     1810.17     1810.17     42.55 o   0.49789
  18   3   2     1441.20     1441.20     37.96 o   0.52398
  19   3   2        5.59        5.59      2.36 o   0.55022
  20   3   2     1078.60     1078.60     32.84 o   0.57658
  21   3   2      225.72      225.72     15.02 o   0.60306
  22   3   2      411.97      411.97     20.30 o   0.62963
   0   4   2    16499.00    16499.00    128.45 o   0.20989
   1   4   2     4455.73     4455.73     66.75 o   0.21169
   2   4   2     5430.13     5430.13     73.69 o   0.21702
   3   4   2    10726.74    10726.74    103.57 o   0.22563
   4   4   2     4605.08     4605.08     67.86 o   0.23715
   5   4   2     1877.59     1877.59     43.33 o   0.25119
   6   4   2     1459.88     1459.88     38.21 o   0.26735
   7   4   2     2510.79     2510.79     50.11 o   0.28527
   8   4   2      955.97      955.97     30.92 o   0.30464
   9   4   2     3312.47     3312.47     57.55 o   0.32520
  10   4   2     2805.73     2805.73     52.97 o   0.34674
  11   4   2      235.83      235.83     15.36 o   0.36909
  12   4   2     4654.40     4654.40     68.22 o   0.39210
  13   4   2      502.54      502.54     22.42 o   0.41568
  14   4   2     2150.98     2150.98     46.38 o   0.43972
  15   4   2      711.15      711.15     26.67 o   0.46416
  16   4   2      651.07      651.07     25.52 o   0.48894
  17   4   2      181.84      181.84     13.48 o   0.51400
  18   4   2      241.29      241.29     15.53 o   0.53931
  19   4   2      676.62      676.62     26.01 o   0.56484
  20   4   2      104.42      104.42     10.22 o   0.59055
  21   4   2       88.20       88.20      9.39 o   0.61643
  22   4   2      305.76      305.76     17.49 o   0.64245
   1   5   2     4708.04     4708.04     68.62 o   0.25648
   2   5   2     5986.83     5986.83     77.37 o   0.26090
   3   5   2      488.20      488.20     22.10 o   0.26810
   4   5   2     3831.36     3831.36     61.90 o   0.27786
   5   5   2     3406.37     3406.37     58.36 o   0.28994
   6   5   2     5712.01     5712.01     75.58 o   0.30404
   7   5   2     3037.63     3037.63     55.11 o   0.31991
   8   5   2     5612.77     5612.77     74.92 o   0.33730
   9   5   2      896.44      896.44     29.94 o   0.35598
  10   5   2      460.17      460.17     21.45 o   0.37576
  11   5   2      481.17      481.17     21.94 o   0.39647
  12   5   2       52.04       52.04      7.21 o   0.41799
  13   5   2       84.91       84.91      9.21 o   0.44018
  14   5   2      135.00      135.00     11.62 o   0.46295
  15   5   2      987.89      987.89     31.43 o   0.48622
  16   5   2      912.13      912.13     30.20 o   0.50993
  17   5   2      407.32      407.32     20.18 o   0.53401
  18   5   2      816.56      816.56     28.58 o   0.55842
  19   5   2       37.27       37.27      6.10 o   0.58311
  20   5   2      307.94      307.94     17.55 o   0.60805
  21   5   2      172.24      172.24     13.12 o   0.63321
   0   6   2     7539.88     7539.88     86.83 o   0.30108
   1   6   2     2427.29     2427.29     49.27 o   0.30234
   2   6   2     2251.13     2251.13     47.45 o   0.30609
   3   6   2     3156.72     3156.72     56.18 o   0.31225
   4   6   2      531.83      531.83     23.06 o   0.32068
   5   6   2      174.25      174.25     13.20 o   0.33120
   6   6   2     2036.92     2036.92     45.13 o   0.34361
   7   6   2     1164.40     1164.40     34.12 o   0.35773
   8   6   2      958.48      958.48     30.96 o   0.37336
   9   6   2     1351.46     1351.46     36.76 o   0.39032
  10   6   2     5243.71     5243.71     72.41 o   0.40844
  11   6   2       62.52       62.52      7.91 o   0.42757
  12   6   2      567.79      567.79     23.83 o   0.44759
  13   6   2     1105.57     1105.57     33.25 o   0.46838
  14   6   2     1647.62     1647.62     40.59 o   0.48985
  15   6   2      577.95      577.95     24.04 o   0.51190
  16   6   2     1194.20     1194.20     34.56 o   0.53447
  17   6   2      115.05      115.05     10.73 o   0.55749
  18   6   2      176.06      176.06     13.27 o   0.58091
  19   6   2      152.96      152.96     12.37 o   0.60468
  20   6   2      142.46      142.46     11.94 o   0.62877
   1   7   2     1635.56     1635.56     40.44 o   0.34885
   2   7   2     7497.84     7497.84     86.59 o   0.35211
   3   7   2      145.82      145.82     12.08 o   0.35748
   4   7   2      849.77      849.77     29.15 o   0.36486
   5   7   2      910.90      910.90     30.18 o   0.37413
   6   7   2     2258.93     2258.93     47.53 o   0.38517
   7   7   2      651.58      651.58     25.53 o   0.39782
   8   7   2     6936.84     6936.84     83.29 o   0.41193
   9   7   2        5.40        5.40      2.32 o   0.42736
  10   7   2      247.87      247.87     15.74 o   0.44397
  11   7   2      207.50      207.50     14.40 o   0.46163
  12   7   2      153.66      153.66     12.40 o   0.48023
  13   7   2      230.58      230.58     15.18 o   0.49967
  14   7   2      132.92      132.92     11.53 o   0.51984
  15   7   2       87.88       87.88      9.37 o   0.54067
  16   7   2     1632.96     1632.96     40.41 o   0.56209
  17   7   2      227.83      227.83     15.09 o   0.58402
  18   7   2     1285.77     1285.77     35.86 o   0.60642
  19   7   2       35.64       35.64      5.97 o   0.62923
   0   8   2     8212.57     8212.57     90.62 o   0.39481
   1   8   2      174.84      174.84     13.22 o   0.39578
   2   8   2      788.03      788.03     28.07 o   0.39865
   3   8   2      121.18      121.18     11.01 o   0.40340
   4   8   2      283.75      283.75     16.84 o   0.40996
   5   8   2      113.11      113.11     10.64 o   0.41824
   6   8   2     2526.07     2526.07     50.26 o   0.42814
   7   8   2       42.58       42.58      6.53 o   0.43955
   8   8   2     1049.09     1049.09     32.39 o   0.45236
   9   8   2      524.55      524.55     22.90 o   0.46646
  10   8   2     3858.51     3858.51     62.12 o   0.48172
  11   8   2      346.15      346.15     18.61 o   0.49805
  12   8   2      371.70      371.70     19.28 o   0.51534
  13   8   2      121.44      121.44     11.02 o   0.53349
  14   8   2      771.53      771.53     27.78 o   0.55243
  15   8   2      162.94      162.94     12.76 o   0.57208
  16   8   2     1608.25     1608.25     40.10 o   0.59236
  17   8   2       41.44       41.44      6.44 o   0.61321
  18   8   2       66.82       66.82      8.17 o   0.63458
   1   9   2      108.96      108.96     10.44 o   0.44300
   2   9   2     3972.96     3972.96     63.03 o   0.44557
   3   9   2       69.95       69.95      8.36 o   0.44982
   4   9   2      621.14      621.14     24.92 o   0.45571
   5   9   2       83.87       83.87      9.16 o   0.46317
   6   9   2     1884.03     1884.03     43.41 o   0.47213
   7   9   2      292.36      292.36     17.10 o   0.48250
   8   9   2     5442.78     5442.78     73.78 o   0.49420
   9   9   2      620.30      620.30     24.91 o   0.50714
  10   9   2      148.33      148.33     12.18 o   0.52121
  11   9   2       54.91       54.91      7.41 o   0.53634
  12   9   2      311.53      311.53     17.65 o   0.55243
  13   9   2        2.55        2.55      1.60 o   0.56940
  14   9   2       56.14       56.14      7.49 o   0.58719
  15   9   2       14.35       14.35      3.79 o   0.60571
  16   9   2      314.22      314.22     17.73 o   0.62489
  17   9   2        2.16        2.16      1.47 o   0.64469
   0  10   2     5555.32     5555.32     74.53 o   0.48964
   1  10   2      189.49      189.49     13.77 o   0.49042
   2  10   2      607.86      607.86     24.65 o   0.49274
   3  10   2     1037.75     1037.75     32.21 o   0.49659
   4  10   2      127.84      127.84     11.31 o   0.50193
   5  10   2       76.09       76.09      8.72 o   0.50872
   6  10   2      630.79      630.79     25.12 o   0.51689
   7  10   2      179.05      179.05     13.38 o   0.52638
   8  10   2      496.64      496.64     22.29 o   0.53712
   9  10   2      125.93      125.93     11.22 o   0.54905
  10  10   2     1719.66     1719.66     41.47 o   0.56207
  11  10   2       21.95       21.95      4.68 o   0.57613
  12  10   2      204.20      204.20     14.29 o   0.59114
  13  10   2      184.62      184.62     13.59 o   0.60703
  14  10   2      351.29      351.29     18.74 o   0.62374
  15  10   2       50.72       50.72      7.12 o   0.64120
   1  11   2      321.45      321.45     17.93 o   0.53799
   2  11   2     1503.54     1503.54     38.78 o   0.54011
   3  11   2       24.13       24.13      4.91 o   0.54363
   4  11   2      296.89      296.89     17.23 o   0.54851
   5  11   2      654.12      654.12     25.58 o   0.55472
   6  11   2      421.70      421.70     20.54 o   0.56222
   7  11   2       81.04       81.04      9.00 o   0.57096
   8  11   2     1436.42     1436.42     37.90 o   0.58088
   9  11   2       17.50       17.50      4.18 o   0.59192
  10  11   2       39.87       39.87      6.31 o   0.60403
  11  11   2      321.27      321.27     17.92 o   0.61713
  12  11   2      115.96      115.96     10.77 o   0.63116
  13  11   2       14.41       14.41      3.80 o   0.64607
   0  12   2      758.93      758.93     27.55 o   0.58503
   1  12   2      157.67      157.67     12.56 o   0.58568
   2  12   2      335.17      335.17     18.31 o   0.58763
   3  12   2      569.58      569.58     23.87 o   0.59086
   4  12   2      184.05      184.05     13.57 o   0.59535
   5  12   2        5.86        5.86      2.42 o   0.60108
   6  12   2       66.95       66.95      8.18 o   0.60801
   7  12   2      408.70      408.70     20.22 o   0.61610
   8  12   2       56.85       56.85      7.54 o   0.62531
   9  12   2      138.41      138.41     11.76 o   0.63558
  10  12   2      564.74      564.74     23.76 o   0.64686
   1  13   2      225.17      225.17     15.01 o   0.63345
   2  13   2      121.50      121.50     11.02 o   0.63525
   3  13   2        0.36        0.36      0.60 o   0.63824
   4  13   2      500.22      500.22     22.37 o   0.64241
   5  13   2      343.55      343.55     18.54 o   0.64772
   2   0   3    16334.35    16334.35    127.81 o   0.13525
   4   0   3    27594.56    27594.56    166.12 o   0.16563
   6   0   3    22654.52    22654.52    150.51 o   0.20657
   8   0   3      865.64      865.64     29.42 o   0.25298
  10   0   3     4868.36     4868.36     69.77 o   0.30236
  12   0   3      594.99      594.99     24.39 o   0.35347
  14   0   3     2867.42     2867.42     53.55 o   0.40565
  16   0   3      932.35      932.35     30.53 o   0.45854
  18   0   3      911.35      911.35     30.19 o   0.51191
  20   0   3     3121.56     3121.56     55.87 o   0.56564
  22   0   3      185.01      185.01     13.60 o   0.61963
   0   1   3     7039.16     7039.16     83.90 o   0.13258
   1   1   3     2139.49     2139.49     46.25 o   0.13542
   2   1   3    14573.15    14573.15    120.72 o   0.14361
   3   1   3     6698.56     6698.56     81.84 o   0.15631
   4   1   3     8874.73     8874.73     94.21 o   0.17252
   5   1   3     5561.31     5561.31     74.57 o   0.19136
   6   1   3     6782.18     6782.18     82.35 o   0.21213
   7   1   3      245.81      245.81     15.68 o   0.23431
   8   1   3      331.53      331.53     18.21 o   0.25754
   9   1   3      356.94      356.94     18.89 o   0.28156
  10   1   3      710.53      710.53     26.66 o   0.30619
  11   1   3      482.60      482.60     21.97 o   0.33128
  12   1   3     8727.82     8727.82     93.42 o   0.35675
  13   1   3      309.93      309.93     17.60 o   0.38251
  14   1   3     2621.21     2621.21     51.20 o   0.40851
  15   1   3      419.78      419.78     20.49 o   0.43471
  16   1   3      155.23      155.23     12.46 o   0.46107
  17   1   3        5.37        5.37      2.32 o   0.48757
  18   1   3      462.78      462.78     21.51 o   0.51418
  19   1   3       52.88       52.88      7.27 o   0.54090
  20   1   3      108.79      108.79     10.43 o   0.56770
  21   1   3       35.25       35.25      5.94 o   0.59457
  22   1   3     1117.99     1117.99     33.44 o   0.62150
  23   1   3        3.62        3.62      1.90 o   0.64849
   1   2   3     8030.69     8030.69     89.61 o   0.15915
   2   2   3     1261.45     1261.45     35.52 o   0.16617
   3   2   3     3220.49     3220.49     56.75 o   0.17726
   4   2   3    15427.71    15427.71    124.21 o   0.19171
   5   2   3     4961.25     4961.25     70.44 o   0.20883
   6   2   3     7694.88     7694.88     87.72 o   0.22801
   7   2   3      746.26      746.26     27.32 o   0.24878
   8   2   3     2473.88     2473.88     49.74 o   0.27077
   9   2   3      403.18      403.18     20.08 o   0.29371
  10   2   3     6222.00     6222.00     78.88 o   0.31740
  11   2   3     2771.30     2771.30     52.64 o   0.34167
  12   2   3     1448.61     1448.61     38.06 o   0.36641
  13   2   3      698.47      698.47     26.43 o   0.39154
  14   2   3     1806.55     1806.55     42.50 o   0.41698
  15   2   3      337.50      337.50     18.37 o   0.44267
  16   2   3     1149.89     1149.89     33.91 o   0.46859
  17   2   3      328.62      328.62     18.13 o   0.49468
  18   2   3      982.87      982.87     31.35 o   0.52094
  19   2   3       14.53       14.53      3.81 o   0.54732
  20   2   3     1313.24     1313.24     36.24 o   0.57382
  21   2   3       80.74       80.74      8.99 o   0.60042
  22   2   3      240.02      240.02     15.49 o   0.62710
   0   3   3     3254.77     3254.77     57.05 o   0.19030
   1   3   3     3778.04     3778.04     61.47 o   0.19229
   2   3   3     5951.48     5951.48     77.15 o   0.19814
   3   3   3     5525.73     5525.73     74.34 o   0.20753
   4   3   3     8733.65     8733.65     93.45 o   0.22000
   5   3   3      811.00      811.00     28.48 o   0.23507
   6   3   3      332.75      332.75     18.24 o   0.25226
   7   3   3     4413.55     4413.55     66.43 o   0.27118
   8   3   3     1189.68     1189.68     34.49 o   0.29149
   9   3   3     3277.62     3277.62     57.25 o   0.31292
  10   3   3     2933.90     2933.90     54.17 o   0.33525
  11   3   3      199.56      199.56     14.13 o   0.35831
  12   3   3     6927.09     6927.09     83.23 o   0.38198
  13   3   3     1603.82     1603.82     40.05 o   0.40614
  14   3   3     3293.28     3293.28     57.39 o   0.43072
  15   3   3     1088.44     1088.44     32.99 o   0.45564
  16   3   3      646.10      646.10     25.42 o   0.48086
  17   3   3       68.59       68.59      8.28 o   0.50632
  18   3   3      252.19      252.19     15.88 o   0.53200
  19   3   3      353.15      353.15     18.79 o   0.55786
  20   3   3       48.87       48.87      6.99 o   0.58388
  21   3   3       91.88       91.88      9.59 o   0.61004
  22   3   3      513.10      513.10     22.65 o   0.63632
   1   4   3     4297.10     4297.10     65.55 o   0.23083
   2   4   3     2829.71     2829.71     53.19 o   0.23573
   3   4   3     1148.73     1148.73     33.89 o   0.24368
   4   4   3     4660.25     4660.25     68.27 o   0.25438
   5   4   3     4781.83     4781.83     69.15 o   0.26752
   6   4   3     5349.77     5349.77     73.14 o   0.28275
   7   4   3     2199.73     2199.73     46.90 o   0.29975
   8   4   3     2641.10     2641.10     51.39 o   0.31824
   9   4   3     1871.61     1871.61     43.26 o   0.33797
  10   4   3      874.79      874.79     29.58 o   0.35874
  11   4   3     1331.34     1331.34     36.49 o   0.38039
  12   4   3      254.47      254.47     15.95 o   0.40276
  13   4   3     1313.49     1313.49     36.24 o   0.42574
  14   4   3      766.25      766.25     27.68 o   0.44925
  15   4   3     1182.61     1182.61     34.39 o   0.47320
  16   4   3      746.31      746.31     27.32 o   0.49753
  17   4   3     1009.13     1009.13     31.77 o   0.52218
  18   4   3     1418.98     1418.98     37.67 o   0.54711
  19   4   3       19.34       19.34      4.40 o   0.57229
  20   4   3      602.96      602.96     24.56 o   0.59768
  21   4   3      162.60      162.60     12.75 o   0.62326
   0   5   3     8348.29     8348.29     91.37 o   0.27109
   1   5   3     3336.55     3336.55     57.76 o   0.27249
   2   5   3     4467.87     4467.87     66.84 o   0.27665
   3   5   3     7164.80     7164.80     84.65 o   0.28345
   4   5   3      678.29      678.29     26.04 o   0.29271
   5   5   3     1330.81     1330.81     36.48 o   0.30419
   6   5   3      408.98      408.98     20.22 o   0.31767
   7   5   3     1562.61     1562.61     39.53 o   0.33289
   8   5   3     2645.49     2645.49     51.43 o   0.34963
   9   5   3     1896.42     1896.42     43.55 o   0.36768
  10   5   3     2932.11     2932.11     54.15 o   0.38687
  11   5   3       22.94       22.94      4.79 o   0.40702
  12   5   3     1069.95     1069.95     32.71 o   0.42800
  13   5   3      768.62      768.62     27.72 o   0.44970
  14   5   3      766.58      766.58     27.69 o   0.47201
  15   5   3      255.10      255.10     15.97 o   0.49486
  16   5   3      811.60      811.60     28.49 o   0.51817
  17   5   3       94.95       94.95      9.74 o   0.54188
  18   5   3       24.69       24.69      4.97 o   0.56595
  19   5   3      434.10      434.10     20.84 o   0.59032
  20   5   3      190.98      190.98     13.82 o   0.61497
  21   5   3       55.76       55.76      7.47 o   0.63986
   1   6   3     1682.14     1682.14     41.01 o   0.31604
   2   6   3     5591.18     5591.18     74.77 o   0.31963
   3   6   3       70.23       70.23      8.38 o   0.32553
   4   6   3     2316.37     2316.37     48.13 o   0.33362
   5   6   3     4103.32     4103.32     64.06 o   0.34374
   6   6   3     3521.52     3521.52     59.34 o   0.35572
   7   6   3      724.33      724.33     26.91 o   0.36938
   8   6   3     8162.17     8162.17     90.34 o   0.38454
   9   6   3      156.05      156.05     12.49 o   0.40102
  10   6   3      951.09      951.09     30.84 o   0.41868
  11   6   3      447.56      447.56     21.16 o   0.43737
  12   6   3       42.49       42.49      6.52 o   0.45696
  13   6   3      103.82      103.82     10.19 o   0.47734
  14   6   3      193.10      193.10     13.90 o   0.49842
  15   6   3      435.34      435.34     20.86 o   0.52011
  16   6   3     1211.90     1211.90     34.81 o   0.54233
  17   6   3      312.40      312.40     17.67 o   0.56503
  18   6   3      842.06      842.06     29.02 o   0.58815
  19   6   3       89.99       89.99      9.49 o   0.61165
  20   6   3      197.02      197.02     14.04 o   0.63547
   0   7   3    12965.27    12965.27    113.87 o   0.35973
   1   7   3      845.98      845.98     29.09 o   0.36078
   2   7   3     3311.22     3311.22     57.54 o   0.36394
   3   7   3     1004.31     1004.31     31.69 o   0.36913
   4   7   3     1474.03     1474.03     38.39 o   0.37629
   5   7   3       12.58       12.58      3.55 o   0.38529
   6   7   3     2930.58     2930.58     54.13 o   0.39601
   7   7   3      380.96      380.96     19.52 o   0.40832
   8   7   3      799.64      799.64     28.28 o   0.42208
   9   7   3      701.42      701.42     26.48 o   0.43716
  10   7   3     4230.44     4230.44     65.04 o   0.45341
  11   7   3      122.46      122.46     11.07 o   0.47072
  12   7   3      694.76      694.76     26.36 o   0.48897
  13   7   3      253.05      253.05     15.91 o   0.50807
  14   7   3     1284.35     1284.35     35.84 o   0.52793
  15   7   3      293.96      293.96     17.15 o   0.54845
  16   7   3     1282.01     1282.01     35.81 o   0.56957
  17   7   3      168.15      168.15     12.97 o   0.59123
  18   7   3      193.19      193.19     13.90 o   0.61336
  19   7   3       74.71       74.71      8.64 o   0.63592
   1   8   3      309.54      309.54     17.59 o   0.40634
   2   8   3     3485.19     3485.19     59.04 o   0.40914
   3   8   3       36.79       36.79      6.07 o   0.41377
   4   8   3      309.29      309.29     17.59 o   0.42016
   5   8   3      107.03      107.03     10.35 o   0.42824
   6   8   3     1164.15     1164.15     34.12 o   0.43792
   7   8   3      356.97      356.97     18.89 o   0.44908
   8   8   3     4857.18     4857.18     69.69 o   0.46163
   9   8   3      483.18      483.18     21.98 o   0.47545
  10   8   3      109.60      109.60     10.47 o   0.49043
  11   8   3       50.62       50.62      7.11 o   0.50648
  12   8   3      350.15      350.15     18.71 o   0.52349
  13   8   3       31.87       31.87      5.65 o   0.54137
  14   8   3      654.11      654.11     25.58 o   0.56005
  15   8   3       39.57       39.57      6.29 o   0.57943
  16   8   3      846.89      846.89     29.10 o   0.59946
  17   8   3       58.42       58.42      7.64 o   0.62008
  18   8   3      935.81      935.81     30.59 o   0.64122
   0   9   3     7097.36     7097.36     84.25 o   0.45161
   1   9   3      172.02      172.02     13.12 o   0.45246
   2   9   3      421.24      421.24     20.52 o   0.45497
   3   9   3      193.73      193.73     13.92 o   0.45914
   4   9   3      235.51      235.51     15.35 o   0.46491
   5   9   3      104.59      104.59     10.23 o   0.47223
   6   9   3     1032.10     1032.10     32.13 o   0.48102
   7   9   3       83.58       83.58      9.14 o   0.49120
   8   9   3     1000.24     1000.24     31.63 o   0.50270
   9   9   3      133.36      133.36     11.55 o   0.51542
  10   9   3     3287.08     3287.08     57.33 o   0.52927
  11   9   3       46.47       46.47      6.82 o   0.54418
  12   9   3      443.24      443.24     21.05 o   0.56004
  13   9   3       36.43       36.43      6.04 o   0.57679
  14   9   3      402.36      402.36     20.06 o   0.59436
  15   9   3       26.67       26.67      5.16 o   0.61266
  16   9   3      729.08      729.08     27.00 o   0.63164
   1  10   3       77.33       77.33      8.79 o   0.49898
   2  10   3     2995.66     2995.66     54.73 o   0.50126
   3  10   3       23.67       23.67      4.87 o   0.50505
   4  10   3      925.69      925.69     30.43 o   0.51030
   5  10   3      699.75      699.75     26.45 o   0.51697
   6  10   3     1374.22     1374.22     37.07 o   0.52502
   7  10   3      177.08      177.08     13.31 o   0.53436
   8  10   3     2247.30     2247.30     47.41 o   0.54495
   9  10   3       22.40       22.40      4.73 o   0.55671
  10  10   3       83.43       83.43      9.13 o   0.56956
  11  10   3      155.66      155.66     12.48 o   0.58343
  12  10   3       96.68       96.68      9.83 o   0.59826
  13  10   3       45.93       45.93      6.78 o   0.61397
  14  10   3      132.14      132.14     11.50 o   0.63049
  15  10   3       46.70       46.70      6.83 o   0.64778
   0  11   3     2879.89     2879.89     53.66 o   0.54511
   1  11   3      130.99      130.99     11.45 o   0.54581
   2  11   3      672.68      672.68     25.94 o   0.54790
   3  11   3      654.97      654.97     25.59 o   0.55136
   4  11   3      169.24      169.24     13.01 o   0.55618
   5  11   3        3.04        3.04      1.74 o   0.56231
   6  11   3      199.34      199.34     14.12 o   0.56971
   7  11   3      246.70      246.70     15.71 o   0.57833
   8  11   3       61.05       61.05      7.81 o   0.58813
   9  11   3      224.44      224.44     14.98 o   0.59904
  10  11   3      866.49      866.49     29.44 o   0.61100
  11  11   3       19.89       19.89      4.46 o   0.62395
  12  11   3      325.10      325.10     18.03 o   0.63784
   1  12   3      215.28      215.28     14.67 o   0.59286
   2  12   3      185.82      185.82     13.63 o   0.59479
   3  12   3       13.16       13.16      3.63 o   0.59798
   4  12   3      407.78      407.78     20.19 o   0.60242
   5  12   3      781.44      781.44     27.95 o   0.60809
   6  12   3      508.65      508.65     22.55 o   0.61494
   7  12   3       79.09       79.09      8.89 o   0.62294
   8  12   3      646.58      646.58     25.43 o   0.63204
   9  12   3       47.34       47.34      6.88 o   0.64221
   0  13   3      312.10      312.10     17.67 o   0.63951
   1  13   3      100.28      100.28     10.01 o   0.64010
   2  13   3      410.55      410.55     20.26 o   0.64189
   3  13   3      366.61      366.61     19.15 o   0.64485
   0   0   4   238308.77   238308.77    488.17 o   0.16464
   2   0   4    34856.53    34856.53    186.70 o   0.17364
   4   0   4    10180.00    10180.00    100.90 o   0.19822
   6   0   4    10203.66    10203.66    101.01 o   0.23351
   8   0   4     2269.46     2269.46     47.64 o   0.27542
  10   0   4    11064.12    11064.12    105.19 o   0.32137
  12   0   4     2375.99     2375.99     48.74 o   0.36986
  14   0   4     2161.39     2161.39     46.49 o   0.42001
  16   0   4     1180.48     1180.48     34.36 o   0.47129
  18   0   4      275.31      275.31     16.59 o   0.52337
  20   0   4      601.33      601.33     24.52 o   0.57603
  22   0   4      377.79      377.79     19.44 o   0.62912
   1   1   4     4317.89     4317.89     65.71 o   0.17377
   2   1   4    13078.61    13078.61    114.36 o   0.18023
   3   1   4     1855.11     1855.11     43.07 o   0.19050
   4   1   4     5363.81     5363.81     73.24 o   0.20402
   5   1   4     1722.46     1722.46     41.50 o   0.22018
   6   1   4     8102.91     8102.91     90.02 o   0.23845
   7   1   4      455.18      455.18     21.33 o   0.25838
   8   1   4    20964.25    20964.25    144.79 o   0.27962
   9   1   4      121.99      121.99     11.04 o   0.30189
  10   1   4     1545.20     1545.20     39.31 o   0.32498
  11   1   4      152.39      152.39     12.34 o   0.34872
  12   1   4     1688.37     1688.37     41.09 o   0.37300
  13   1   4      224.48      224.48     14.98 o   0.39771
  14   1   4     1054.90     1054.90     32.48 o   0.42278
  15   1   4       28.85       28.85      5.37 o   0.44814
  16   1   4     1608.77     1608.77     40.11 o   0.47376
  17   1   4       85.75       85.75      9.26 o   0.49958
  18   1   4     3692.16     3692.16     60.76 o   0.52559
  19   1   4        3.43        3.43      1.85 o   0.55175
  20   1   4      635.70      635.70     25.21 o   0.57805
  21   1   4       77.52       77.52      8.80 o   0.60446
  22   1   4      175.79      175.79     13.26 o   0.63097
   0   2   4    29697.78    29697.78    172.33 o   0.19085
   1   2   4      182.87      182.87     13.52 o   0.19284
   2   2   4     5148.93     5148.93     71.76 o   0.19867
   3   2   4     6358.53     6358.53     79.74 o   0.20804
   4   2   4     1312.14     1312.14     36.22 o   0.22048
   5   2   4     1332.25     1332.25     36.50 o   0.23552
   6   2   4     3414.59     3414.59     58.43 o   0.25268
   7   2   4     5479.64     5479.64     74.02 o   0.27157
   8   2   4     1106.63     1106.63     33.27 o   0.29185
   9   2   4     3070.12     3070.12     55.41 o   0.31325
  10   2   4    13506.89    13506.89    116.22 o   0.33556
  11   2   4      148.29      148.29     12.18 o   0.35860
  12   2   4     3982.63     3982.63     63.11 o   0.38225
  13   2   4     1277.44     1277.44     35.74 o   0.40640
  14   2   4     1132.91     1132.91     33.66 o   0.43096
  15   2   4      498.24      498.24     22.32 o   0.45587
  16   2   4     1525.10     1525.10     39.05 o   0.48108
  17   2   4      104.13      104.13     10.20 o   0.50653
  18   2   4      358.55      358.55     18.94 o   0.53220
  19   2   4      406.96      406.96     20.17 o   0.55805
  20   2   4      628.34      628.34     25.07 o   0.58406
  21   2   4       72.34       72.34      8.51 o   0.61021
  22   2   4      258.66      258.66     16.08 o   0.63649
   1   3   4     7379.96     7379.96     85.91 o   0.22098
   2   3   4     7721.30     7721.30     87.87 o   0.22610
   3   3   4     1457.37     1457.37     38.18 o   0.23437
   4   3   4     2005.53     2005.53     44.78 o   0.24548
   5   3   4     8432.54     8432.54     91.83 o   0.25907
   6   3   4     7799.10     7799.10     88.31 o   0.27476
   7   3   4     1960.88     1960.88     44.28 o   0.29223
   8   3   4     9721.89     9721.89     98.60 o   0.31117
   9   3   4     1326.52     1326.52     36.42 o   0.33132
  10   3   4      826.68      826.68     28.75 o   0.35249
  11   3   4     4006.22     4006.22     63.29 o   0.37449
  12   3   4      420.05      420.05     20.50 o   0.39720
  13   3   4      361.08      361.08     19.00 o   0.42049
  14   3   4      957.18      957.18     30.94 o   0.44427
  15   3   4      905.30      905.30     30.09 o   0.46847
  16   3   4     1598.30     1598.30     39.98 o   0.49303
  17   3   4      379.12      379.12     19.47 o   0.51790
  18   3   4     2852.76     2852.76     53.41 o   0.54303
  19   3   4       54.63       54.63      7.39 o   0.56839
  20   3   4      723.96      723.96     26.91 o   0.59395
  21   3   4      220.24      220.24     14.84 o   0.61968
  22   3   4      168.37      168.37     12.98 o   0.64557
   0   4   4    16837.05    16837.05    129.76 o   0.25373
   1   4   4     2631.08     2631.08     51.29 o   0.25523
   2   4   4    13260.75    13260.75    115.16 o   0.25967
   3   4   4    11856.26    11856.26    108.89 o   0.26690
   4   4   4     1694.45     1694.45     41.16 o   0.27671
   5   4   4      773.34      773.34     27.81 o   0.28883
   6   4   4      428.20      428.20     20.69 o   0.30299
   7   4   4     3310.38     3310.38     57.54 o   0.31891
   8   4   4      758.13      758.13     27.53 o   0.33635
   9   4   4     3054.09     3054.09     55.26 o   0.35508
  10   4   4     5512.68     5512.68     74.25 o   0.37491
  11   4   4      229.71      229.71     15.16 o   0.39567
  12   4   4     2058.85     2058.85     45.37 o   0.41722
  13   4   4     2421.51     2421.51     49.21 o   0.43945
  14   4   4     1405.80     1405.80     37.49 o   0.46226
  15   4   4      866.62      866.62     29.44 o   0.48557
  16   4   4      968.83      968.83     31.13 o   0.50930
  17   4   4      388.70      388.70     19.72 o   0.53341
  18   4   4       39.49       39.49      6.28 o   0.55784
  19   4   4      385.75      385.75     19.64 o   0.58256
  20   4   4       42.84       42.84      6.55 o   0.60752
  21   4   4       90.59       90.59      9.52 o   0.63270
   1   5   4     4057.36     4057.36     63.70 o   0.29344
   2   5   4     1784.76     1784.76     42.25 o   0.29731
   3   5   4      138.61      138.61     11.77 o   0.30365
   4   5   4     8744.10     8744.10     93.51 o   0.31231
   5   5   4     7479.70     7479.70     86.49 o   0.32310
   6   5   4     4989.95     4989.95     70.64 o   0.33581
   7   5   4     1586.11     1586.11     39.83 o   0.35025
   8   5   4     2991.46     2991.46     54.69 o   0.36620
   9   5   4      402.05      402.05     20.05 o   0.38347
  10   5   4     1406.05     1406.05     37.50 o   0.40190
  11   5   4     2079.80     2079.80     45.60 o   0.42133
  12   5   4       27.76       27.76      5.27 o   0.44163
  13   5   4      237.97      237.97     15.43 o   0.46269
  14   5   4      425.91      425.91     20.64 o   0.48441
  15   5   4      797.06      797.06     28.23 o   0.50670
  16   5   4      850.55      850.55     29.16 o   0.52949
  17   5   4      608.45      608.45     24.67 o   0.55272
  18   5   4      551.45      551.45     23.48 o   0.57633
  19   5   4       45.24       45.24      6.73 o   0.60028
  20   5   4      506.84      506.84     22.51 o   0.62454
   0   6   4     4221.29     4221.29     64.97 o   0.33313
   1   6   4       58.30       58.30      7.64 o   0.33427
   2   6   4     5771.70     5771.70     75.97 o   0.33767
   3   6   4     5267.94     5267.94     72.58 o   0.34327
   4   6   4     3652.03     3652.03     60.43 o   0.35095
   5   6   4       19.24       19.24      4.39 o   0.36058
   6   6   4     1521.22     1521.22     39.00 o   0.37202
   7   6   4     2442.62     2442.62     49.42 o   0.38510
   8   6   4      808.39      808.39     28.43 o   0.39966
   9   6   4      375.65      375.65     19.38 o   0.41554
  10   6   4     1132.29     1132.29     33.65 o   0.43261
  11   6   4      118.23      118.23     10.87 o   0.45072
  12   6   4     2882.22     2882.22     53.69 o   0.46975
  13   6   4     1108.06     1108.06     33.29 o   0.48960
  14   6   4     1014.33     1014.33     31.85 o   0.51018
  15   6   4      388.68      388.68     19.72 o   0.53139
  16   6   4      200.24      200.24     14.15 o   0.55316
  17   6   4       73.22       73.22      8.56 o   0.57543
  18   6   4      117.29      117.29     10.83 o   0.59815
  19   6   4      326.47      326.47     18.07 o   0.62126
  20   6   4      196.44      196.44     14.02 o   0.64473
   1   7   4     1893.41     1893.41     43.51 o   0.37686
   2   7   4     2305.72     2305.72     48.02 o   0.37988
   3   7   4        2.07        2.07      1.44 o   0.38486
   4   7   4     4217.51     4217.51     64.94 o   0.39173
   5   7   4     1697.78     1697.78     41.20 o   0.40038
   6   7   4     5044.69     5044.69     71.03 o   0.41071
   7   7   4      397.60      397.60     19.94 o   0.42260
   8   7   4     2295.15     2295.15     47.91 o   0.43591
   9   7   4      166.96      166.96     12.92 o   0.45051
  10   7   4     1485.07     1485.07     38.54 o   0.46630
  11   7   4      860.80      860.80     29.34 o   0.48315
  12   7   4      390.85      390.85     19.77 o   0.50095
  13   7   4      122.22      122.22     11.06 o   0.51961
  14   7   4     2203.17     2203.17     46.94 o   0.53904
  15   7   4      444.70      444.70     21.09 o   0.55916
  16   7   4      727.33      727.33     26.97 o   0.57989
  17   7   4       71.74       71.74      8.47 o   0.60117
  18   7   4      511.36      511.36     22.61 o   0.62295
  19   7   4       18.45       18.45      4.29 o   0.64518
   0   8   4     1514.97     1514.97     38.92 o   0.41977
   1   8   4       52.95       52.95      7.28 o   0.42068
   2   8   4     1604.29     1604.29     40.05 o   0.42338
   3   8   4      282.44      282.44     16.81 o   0.42786
   4   8   4     3368.12     3368.12     58.04 o   0.43405
   5   8   4       10.63       10.63      3.26 o   0.44187
   6   8   4     1329.86     1329.86     36.47 o   0.45125
   7   8   4      447.59      447.59     21.16 o   0.46210
   8   8   4      313.77      313.77     17.71 o   0.47430
   9   8   4       23.27       23.27      4.82 o   0.48776
  10   8   4      753.65      753.65     27.45 o   0.50238
  11   8   4       33.37       33.37      5.78 o   0.51805
  12   8   4     2735.07     2735.07     52.30 o   0.53470
  13   8   4      332.14      332.14     18.22 o   0.55222
  14   8   4     1159.10     1159.10     34.05 o   0.57054
  15   8   4       23.22       23.22      4.82 o   0.58958
  16   8   4      300.14      300.14     17.32 o   0.60928
  17   8   4        9.07        9.07      3.01 o   0.62957
   1   9   4      214.82      214.82     14.66 o   0.46538
   2   9   4     1032.32     1032.32     32.13 o   0.46782
   3   9   4      104.15      104.15     10.21 o   0.47188
   4   9   4     4803.60     4803.60     69.31 o   0.47749
   5   9   4       12.57       12.57      3.55 o   0.48462
   6   9   4     2030.75     2030.75     45.06 o   0.49319
   7   9   4      396.29      396.29     19.91 o   0.50313
   8   9   4     1502.54     1502.54     38.76 o   0.51436
   9   9   4       10.73       10.73      3.27 o   0.52680
  10   9   4      817.66      817.66     28.59 o   0.54036
  11   9   4      112.54      112.54     10.61 o   0.55496
  12   9   4      310.61      310.61     17.62 o   0.57053
  13   9   4       10.33       10.33      3.21 o   0.58698
  14   9   4      896.97      896.97     29.95 o   0.60425
  15   9   4       19.33       19.33      4.40 o   0.62226
  16   9   4      299.34      299.34     17.30 o   0.64095
   0  10   4     1716.51     1716.51     41.43 o   0.50998
   1  10   4      215.36      215.36     14.68 o   0.51072
   2  10   4     2050.14     2050.14     45.28 o   0.51296
   3  10   4      339.68      339.68     18.43 o   0.51666
   4  10   4     1581.07     1581.07     39.76 o   0.52179
   5  10   4      137.43      137.43     11.72 o   0.52832
   6  10   4     1042.83     1042.83     32.29 o   0.53619
   7  10   4       84.19       84.19      9.18 o   0.54535
   8  10   4      147.73      147.73     12.15 o   0.55572
   9  10   4      312.01      312.01     17.66 o   0.56726
  10  10   4      447.91      447.91     21.16 o   0.57987
  11  10   4       20.48       20.48      4.53 o   0.59351
  12  10   4      987.60      987.60     31.43 o   0.60809
  13  10   4      117.62      117.62     10.85 o   0.62355
  14  10   4      476.92      476.92     21.84 o   0.63983
   1  11   4      515.47      515.47     22.70 o   0.55656
   2  11   4      343.92      343.92     18.55 o   0.55861
   3  11   4      186.29      186.29     13.65 o   0.56201
   4  11   4     1258.16     1258.16     35.47 o   0.56674
   5  11   4      166.60      166.60     12.91 o   0.57275
   6  11   4      989.70      989.70     31.46 o   0.58002
   7  11   4      144.70      144.70     12.03 o   0.58850
   8  11   4      184.61      184.61     13.59 o   0.59813
   9  11   4       88.43       88.43      9.40 o   0.60885
  10  11   4      311.18      311.18     17.64 o   0.62063
  11  11   4      277.06      277.06     16.64 o   0.63338
  12  11   4       49.64       49.64      7.05 o   0.64707
   0  12   4      271.52      271.52     16.48 o   0.60215
   1  12   4      245.09      245.09     15.66 o   0.60278
   2  12   4      630.59      630.59     25.11 o   0.60468
   3  12   4      323.05      323.05     17.97 o   0.60782
   4  12   4      250.81      250.81     15.84 o   0.61219
   5  12   4       64.45       64.45      8.03 o   0.61776
   6  12   4       24.36       24.36      4.94 o   0.62451
   7  12   4      193.33      193.33     13.90 o   0.63239
   8  12   4      121.56      121.56     11.03 o   0.64136
   2   0   5    40664.63    40664.63    201.65 o   0.21307
   4   0   5     2269.30     2269.30     47.64 o   0.23354
   6   0   5     6554.53     6554.53     80.96 o   0.26415
   8   0   5    18512.25    18512.25    136.06 o   0.30183
  10   0   5       66.83       66.83      8.18 o   0.34428
  12   0   5     1201.86     1201.86     34.67 o   0.38993
  14   0   5      452.94      452.94     21.28 o   0.43778
  16   0   5     1747.09     1747.09     41.80 o   0.48720
  18   0   5     4927.56     4927.56     70.20 o   0.53774
  20   0   5       80.44       80.44      8.97 o   0.58911
  22   0   5      112.73      112.73     10.62 o   0.64112
   0   1   5    67262.69    67262.69    259.35 o   0.21138
   1   1   5     1210.70     1210.70     34.80 o   0.21317
   2   1   5     5284.34     5284.34     72.69 o   0.21847
   3   1   5      573.11      573.11     23.94 o   0.22702
   4   1   5      953.84      953.84     30.88 o   0.23847
   5   1   5     3492.88     3492.88     59.10 o   0.25244
   6   1   5    12412.85    12412.85    111.41 o   0.26852
   7   1   5     5724.22     5724.22     75.66 o   0.28637
   8   1   5     5565.21     5565.21     74.60 o   0.30567
   9   1   5       29.98       29.98      5.48 o   0.32616
  10   1   5    16197.92    16197.92    127.27 o   0.34764
  11   1   5       68.52       68.52      8.28 o   0.36994
  12   1   5     1627.06     1627.06     40.34 o   0.39290
  13   1   5      754.27      754.27     27.46 o   0.41643
  14   1   5     1084.27     1084.27     32.93 o   0.44044
  15   1   5      285.34      285.34     16.89 o   0.46484
  16   1   5     3004.14     3004.14     54.81 o   0.48958
  17   1   5       13.94       13.94      3.73 o   0.51462
  18   1   5      325.41      325.41     18.04 o   0.53990
  19   1   5      152.56      152.56     12.35 o   0.56540
  20   1   5      833.84      833.84     28.88 o   0.59109
  21   1   5       23.14       23.14      4.81 o   0.61694
  22   1   5       46.79       46.79      6.84 o   0.64294
   1   2   5     5760.32     5760.32     75.90 o   0.22898
   2   2   5    13402.25    13402.25    115.77 o   0.23392
   3   2   5      160.58      160.58     12.67 o   0.24192
   4   2   5     2129.64     2129.64     46.15 o   0.25270
   5   2   5     2402.57     2402.57     49.02 o   0.26592
   6   2   5     6899.10     6899.10     83.06 o   0.28124
   7   2   5     1109.18     1109.18     33.30 o   0.29832
   8   2   5    24121.99    24121.99    155.31 o   0.31690
   9   2   5     2168.94     2168.94     46.57 o   0.33671
  10   2   5      382.13      382.13     19.55 o   0.35756
  11   2   5     2108.82     2108.82     45.92 o   0.37927
  12   2   5      944.84      944.84     30.74 o   0.40170
  13   2   5      332.40      332.40     18.23 o   0.42474
  14   2   5      184.83      184.83     13.60 o   0.44830
  15   2   5      134.29      134.29     11.59 o   0.47230
  16   2   5     2226.04     2226.04     47.18 o   0.49667
  17   2   5      231.09      231.09     15.20 o   0.52136
  18   2   5     3325.45     3325.45     57.67 o   0.54633
  19   2   5       58.84       58.84      7.67 o   0.57155
  20   2   5      110.96      110.96     10.53 o   0.59697
  21   2   5      155.03      155.03     12.45 o   0.62258
  22   2   5       70.29       70.29      8.38 o   0.64835
   0   3   5    18596.82    18596.82    136.37 o   0.25163
   1   3   5      738.77      738.77     27.18 o   0.25314
   2   3   5     8573.43     8573.43     92.59 o   0.25762
   3   3   5    11163.10    11163.10    105.66 o   0.26491
   4   3   5      328.77      328.77     18.13 o   0.27479
   5   3   5      762.19      762.19     27.61 o   0.28699
   6   3   5     1030.98     1030.98     32.11 o   0.30123
   7   3   5     2839.85     2839.85     53.29 o   0.31725
   8   3   5     1933.33     1933.33     43.97 o   0.33477
   9   3   5     4053.24     4053.24     63.67 o   0.35358
  10   3   5    10790.84    10790.84    103.88 o   0.37349
  11   3   5      253.69      253.69     15.93 o   0.39432
  12   3   5     1837.52     1837.52     42.87 o   0.41595
  13   3   5     3041.92     3041.92     55.15 o   0.43824
  14   3   5     1798.20     1798.20     42.41 o   0.46111
  15   3   5     1179.58     1179.58     34.35 o   0.48447
  16   3   5     2145.80     2145.80     46.32 o   0.50826
  17   3   5      204.18      204.18     14.29 o   0.53242
  18   3   5      101.35      101.35     10.07 o   0.55689
  19   3   5      449.60      449.60     21.20 o   0.58165
  20   3   5      305.68      305.68     17.48 o   0.60665
  21   3   5       79.62       79.62      8.92 o   0.63186
   1   4   5     8120.69     8120.69     90.11 o   0.28353
   2   4   5     4094.83     4094.83     63.99 o   0.28753
   3   4   5      717.40      717.40     26.78 o   0.29408
   4   4   5     5704.12     5704.12     75.53 o   0.30301
   5   4   5     7625.29     7625.29     87.32 o   0.31412
   6   4   5     3412.97     3412.97     58.42 o   0.32719
   7   4   5     1124.95     1124.95     33.54 o   0.34198
   8   4   5     5622.25     5622.25     74.98 o   0.35830
   9   4   5      153.36      153.36     12.38 o   0.37594
  10   4   5      861.24      861.24     29.35 o   0.39472
  11   4   5     4210.92     4210.92     64.89 o   0.41449
  12   4   5      318.27      318.27     17.84 o   0.43511
  13   4   5       82.15       82.15      9.06 o   0.45647
  14   4   5      219.19      219.19     14.80 o   0.47847
  15   4   5      977.20      977.20     31.26 o   0.50102
  16   4   5     1671.02     1671.02     40.88 o   0.52406
  17   4   5      718.92      718.92     26.81 o   0.54752
  18   4   5     1130.78     1130.78     33.63 o   0.57135
  19   4   5       22.19       22.19      4.71 o   0.59550
  20   4   5      439.79      439.79     20.97 o   0.61994
  21   4   5      412.03      412.03     20.30 o   0.64464
   0   5   5     5606.00     5606.00     74.87 o   0.31717
   1   5   5     1062.45     1062.45     32.60 o   0.31837
   2   5   5     5622.85     5622.85     74.99 o   0.32193
   3   5   5     9636.03     9636.03     98.16 o   0.32780
   4   5   5     2550.17     2550.17     50.50 o   0.33583
   5   5   5     1135.14     1135.14     33.69 o   0.34589
   6   5   5      618.64      618.64     24.87 o   0.35780
   7   5   5     3569.88     3569.88     59.75 o   0.37138
   8   5   5     1390.17     1390.17     37.28 o   0.38645
   9   5   5     1538.64     1538.64     39.23 o   0.40286
  10   5   5     2082.13     2082.13     45.63 o   0.42044
  11   5   5      373.05      373.05     19.31 o   0.43905
  12   5   5     2772.57     2772.57     52.66 o   0.45857
  13   5   5     1588.42     1588.42     39.85 o   0.47889
  14   5   5      972.68      972.68     31.19 o   0.49990
  15   5   5      547.23      547.23     23.39 o   0.52153
  16   5   5      164.60      164.60     12.83 o   0.54369
  17   5   5      332.05      332.05     18.22 o   0.56634
  18   5   5       27.39       27.39      5.23 o   0.58941
  19   5   5      332.87      332.87     18.24 o   0.61285
  20   5   5      142.29      142.29     11.93 o   0.63663
   1   6   5     3344.94     3344.94     57.84 o   0.35635
   2   6   5      463.58      463.58     21.53 o   0.35954
   3   6   5      535.17      535.17     23.13 o   0.36480
   4   6   5     7498.63     7498.63     86.59 o   0.37203
   5   6   5     5626.35     5626.35     75.01 o   0.38114
   6   6   5     5347.42     5347.42     73.13 o   0.39198
   7   6   5     1604.29     1604.29     40.05 o   0.40441
   8   6   5      449.87      449.87     21.21 o   0.41830
   9   6   5      796.52      796.52     28.22 o   0.43350
  10   6   5     2442.01     2442.01     49.42 o   0.44989
  11   6   5     1038.44     1038.44     32.22 o   0.46733
  12   6   5      226.45      226.45     15.05 o   0.48571
  13   6   5      111.22      111.22     10.55 o   0.50493
  14   6   5     1221.30     1221.30     34.95 o   0.52491
  15   6   5      547.19      547.19     23.39 o   0.54554
  16   6   5      374.20      374.20     19.34 o   0.56677
  17   6   5      436.18      436.18     20.88 o   0.58853
  18   6   5      317.80      317.80     17.83 o   0.61076
  19   6   5       34.98       34.98      5.91 o   0.63342
   0   7   5      350.09      350.09     18.71 o   0.39561
   1   7   5      236.36      236.36     15.37 o   0.39657
   2   7   5     4705.89     4705.89     68.60 o   0.39944
   3   7   5     1616.78     1616.78     40.21 o   0.40418
   4   7   5     6076.84     6076.84     77.95 o   0.41073
   5   7   5       57.44       57.44      7.58 o   0.41899
   6   7   5      904.06      904.06     30.07 o   0.42887
   7   7   5     1107.12     1107.12     33.27 o   0.44027
   8   7   5      332.28      332.28     18.23 o   0.45306
   9   7   5      398.56      398.56     19.96 o   0.46713
  10   7   5      183.35      183.35     13.54 o   0.48237
  11   7   5      178.19      178.19     13.35 o   0.49868
  12   7   5     3904.83     3904.83     62.49 o   0.51595
  13   7   5      849.58      849.58     29.15 o   0.53408
  14   7   5     1098.93     1098.93     33.15 o   0.55300
  15   7   5       79.15       79.15      8.90 o   0.57263
  16   7   5       37.32       37.32      6.11 o   0.59289
  17   7   5       71.91       71.91      8.48 o   0.61372
  18   7   5      169.02      169.02     13.00 o   0.63507
   1   8   5      159.04      159.04     12.61 o   0.43842
   2   8   5      822.90      822.90     28.69 o   0.44102
   3   8   5       48.99       48.99      7.00 o   0.44532
   4   8   5     4496.18     4496.18     67.05 o   0.45127
   5   8   5      582.28      582.28     24.13 o   0.45880
   6   8   5     3003.31     3003.31     54.80 o   0.46784
   7   8   5      107.53      107.53     10.37 o   0.47831
   8   8   5      221.75      221.75     14.89 o   0.49011
   9   8   5       32.60       32.60      5.71 o   0.50315
  10   8   5     1284.94     1284.94     35.85 o   0.51733
  11   8   5      439.14      439.14     20.96 o   0.53257
  12   8   5      582.15      582.15     24.13 o   0.54877
  13   8   5        3.43        3.43      1.85 o   0.56585
  14   8   5     2082.16     2082.16     45.63 o   0.58374
  15   8   5      145.79      145.79     12.07 o   0.60237
  16   8   5      222.75      222.75     14.92 o   0.62166
  17   8   5       22.30       22.30      4.72 o   0.64156
   0   9   5       26.77       26.77      5.17 o   0.48069
   1   9   5      114.30      114.30     10.69 o   0.48148
   2   9   5     2707.01     2707.01     52.03 o   0.48385
   3   9   5       43.87       43.87      6.62 o   0.48777
   4   9   5     1375.79     1375.79     37.09 o   0.49320
   5   9   5       72.55       72.55      8.52 o   0.50010
   6   9   5     2168.98     2168.98     46.57 o   0.50841
   7   9   5       25.83       25.83      5.08 o   0.51806
   8   9   5      267.30      267.30     16.35 o   0.52897
   9   9   5       58.65       58.65      7.66 o   0.54107
  10   9   5       23.32       23.32      4.83 o   0.55429
  11   9   5      183.57      183.57     13.55 o   0.56853
  12   9   5     2395.86     2395.86     48.95 o   0.58374
  13   9   5       27.41       27.41      5.24 o   0.59983
  14   9   5      743.70      743.70     27.27 o   0.61674
  15   9   5       20.45       20.45      4.52 o   0.63439
   1  10   5      133.78      133.78     11.57 o   0.52544
   2  10   5      321.42      321.42     17.93 o   0.52761
   3  10   5       69.68       69.68      8.35 o   0.53121
   4  10   5     3289.26     3289.26     57.35 o   0.53620
   5  10   5       35.04       35.04      5.92 o   0.54256
   6  10   5     1626.69     1626.69     40.33 o   0.55022
   7  10   5      383.84      383.84     19.59 o   0.55915
   8  10   5       62.05       62.05      7.88 o   0.56928
   9  10   5       22.06       22.06      4.70 o   0.58054
  10  10   5      516.06      516.06     22.72 o   0.59287
  11  10   5      146.73      146.73     12.11 o   0.60621
  12  10   5      164.95      164.95     12.84 o   0.62050
  13  10   5        6.85        6.85      2.62 o   0.63566
   0  11   5       62.75       62.75      7.92 o   0.56943
   1  11   5      485.57      485.57     22.04 o   0.57010
   2  11   5     1466.35     1466.35     38.29 o   0.57210
   3  11   5      223.22      223.22     14.94 o   0.57542
   4  11   5      838.00      838.00     28.95 o   0.58003
   5  11   5       10.10       10.10      3.18 o   0.58591
   6  11   5      149.88      149.88     12.24 o   0.59302
   7  11   5      146.56      146.56     12.11 o   0.60131
   8  11   5       83.19       83.19      9.12 o   0.61074
   9  11   5      284.17      284.17     16.86 o   0.62125
  10  11   5       80.63       80.63      8.98 o   0.63279
  11  11   5        1.47        1.47      1.21 o   0.64531
   1  12   5      271.29      271.29     16.47 o   0.61530
   2  12   5        3.52        3.52      1.88 o   0.61715
   3  12   5       99.74       99.74      9.99 o   0.62023
   4  12   5      610.69      610.69     24.71 o   0.62452
   5  12   5      186.67      186.67     13.66 o   0.62998
   6  12   5      598.45      598.45     24.46 o   0.63660
   7  12   5      314.27      314.27     17.73 o   0.64433
   0   0   6    34679.36    34679.36    186.22 o   0.24695
   2   0   6    15229.41    15229.41    123.41 o   0.25305
   4   0   6     5538.49     5538.49     74.42 o   0.27051
   6   0   6     6036.10     6036.10     77.69 o   0.29734
   8   0   6     1735.72     1735.72     41.66 o   0.33127
  10   0   6     8869.07     8869.07     94.18 o   0.37035
  12   0   6     7167.90     7167.90     84.66 o   0.41313
  14   0   6     1314.82     1314.82     36.26 o   0.45857
  16   0   6     2137.50     2137.50     46.23 o   0.50596
  18   0   6      387.17      387.17     19.68 o   0.55479
  20   0   6      421.01      421.01     20.52 o   0.60472
   1   1   6     2605.32     2605.32     51.04 o   0.25314
   2   1   6    15457.32    15457.32    124.33 o   0.25761
   3   1   6      195.81      195.81     13.99 o   0.26490
   4   1   6     9584.20     9584.20     97.90 o   0.27478
   5   1   6     4298.43     4298.43     65.56 o   0.28698
   6   1   6    13485.04    13485.04    116.13 o   0.30123
   7   1   6       94.82       94.82      9.74 o   0.31724
   8   1   6    10931.87    10931.87    104.56 o   0.33477
   9   1   6      171.94      171.94     13.11 o   0.35358
  10   1   6     1303.28     1303.28     36.10 o   0.37349
  11   1   6      794.86      794.86     28.19 o   0.39432
  12   1   6     1800.10     1800.10     42.43 o   0.41594
  13   1   6      160.33      160.33     12.66 o   0.43824
  14   1   6     2033.02     2033.02     45.09 o   0.46111
  15   1   6      167.51      167.51     12.94 o   0.48447
  16   1   6     1183.06     1183.06     34.40 o   0.50826
  17   1   6      102.08      102.08     10.10 o   0.53241
  18   1   6     1752.10     1752.10     41.86 o   0.55689
  19   1   6       17.16       17.16      4.14 o   0.58164
  20   1   6     1061.60     1061.60     32.58 o   0.60665
  21   1   6       33.91       33.91      5.82 o   0.63186
   0   2   6    18319.03    18319.03    135.35 o   0.26515
   1   2   6     1644.35     1644.35     40.55 o   0.26658
   2   2   6     5175.17     5175.17     71.94 o   0.27084
   3   2   6     1341.93     1341.93     36.63 o   0.27778
   4   2   6     1236.24     1236.24     35.16 o   0.28722
   5   2   6       10.12       10.12      3.18 o   0.29891
   6   2   6     3744.92     3744.92     61.20 o   0.31262
   7   2   6     3221.87     3221.87     56.76 o   0.32807
   8   2   6     2770.75     2770.75     52.64 o   0.34505
   9   2   6     2699.03     2699.03     51.95 o   0.36333
  10   2   6     8688.95     8688.95     93.21 o   0.38273
  11   2   6      232.07      232.07     15.23 o   0.40309
  12   2   6     6336.55     6336.55     79.60 o   0.42426
  13   2   6      804.80      804.80     28.37 o   0.44614
  14   2   6     2987.85     2987.85     54.66 o   0.46862
  15   2   6      268.80      268.80     16.40 o   0.49163
  16   2   6     1277.27     1277.27     35.74 o   0.51509
  17   2   6       76.09       76.09      8.72 o   0.53894
  18   2   6      161.67      161.67     12.71 o   0.56313
  19   2   6      421.68      421.68     20.53 o   0.58762
  20   2   6      343.07      343.07     18.52 o   0.61238
  21   2   6       95.33       95.33      9.76 o   0.63737
   1   3   6     1501.60     1501.60     38.75 o   0.28760
   2   3   6     5246.62     5246.62     72.43 o   0.29155
   3   3   6       25.75       25.75      5.07 o   0.29801
   4   3   6     7125.53     7125.53     84.41 o   0.30683
   5   3   6     4989.86     4989.86     70.64 o   0.31780
   6   3   6     5058.66     5058.66     71.12 o   0.33072
   7   3   6     2228.68     2228.68     47.21 o   0.34537
   8   3   6     7042.84     7042.84     83.92 o   0.36153
   9   3   6     1293.56     1293.56     35.97 o   0.37902
  10   3   6     1893.09     1893.09     43.51 o   0.39765
  11   3   6     3051.50     3051.50     55.24 o   0.41728
  12   3   6      208.82      208.82     14.45 o   0.43777
  13   3   6      860.80      860.80     29.34 o   0.45901
  14   3   6      564.37      564.37     23.76 o   0.48089
  15   3   6      934.32      934.32     30.57 o   0.50334
  16   3   6     1701.27     1701.27     41.25 o   0.52627
  17   3   6     1200.72     1200.72     34.65 o   0.54964
  18   3   6     1331.44     1331.44     36.49 o   0.57338
  19   3   6        8.63        8.63      2.94 o   0.59745
  20   3   6      566.35      566.35     23.80 o   0.62182
  21   3   6      159.81      159.81     12.64 o   0.64644
   0   4   6     8710.94     8710.94     93.33 o   0.31347
   1   4   6     3201.54     3201.54     56.58 o   0.31468
   2   4   6     5655.17     5655.17     75.20 o   0.31829
   3   4   6     8279.09     8279.09     90.99 o   0.32422
   4   4   6     1526.51     1526.51     39.07 o   0.33234
   5   4   6      430.12      430.12     20.74 o   0.34250
   6   4   6      614.29      614.29     24.78 o   0.35452
   7   4   6     2283.75     2283.75     47.79 o   0.36822
   8   4   6     2081.04     2081.04     45.62 o   0.38342
   9   4   6     3267.99     3267.99     57.17 o   0.39996
  10   4   6     3048.87     3048.87     55.22 o   0.41766
  11   4   6      159.16      159.16     12.62 o   0.43639
  12   4   6     2851.82     2851.82     53.40 o   0.45602
  13   4   6     1816.34     1816.34     42.62 o   0.47644
  14   4   6     1663.51     1663.51     40.79 o   0.49756
  15   4   6      668.32      668.32     25.85 o   0.51928
  16   4   6      437.73      437.73     20.92 o   0.54155
  17   4   6       89.92       89.92      9.48 o   0.56428
  18   4   6       38.48       38.48      6.20 o   0.58743
  19   4   6      548.26      548.26     23.41 o   0.61095
  20   4   6      148.89      148.89     12.20 o   0.63479
   1   5   6     4738.72     4738.72     68.84 o   0.34640
   2   5   6     2066.74     2066.74     45.46 o   0.34968
   3   5   6      345.97      345.97     18.60 o   0.35508
   4   5   6     6228.03     6228.03     78.92 o   0.36252
   5   5   6     7538.18     7538.18     86.82 o   0.37185
   6   5   6     5029.29     5029.29     70.92 o   0.38295
   7   5   6     2638.61     2638.61     51.37 o   0.39567
   8   5   6     2741.50     2741.50     52.36 o   0.40986
   9   5   6      525.68      525.68     22.93 o   0.42536
  10   5   6      624.80      624.80     25.00 o   0.44205
  11   5   6     1273.74     1273.74     35.69 o   0.45978
  12   5   6       33.94       33.94      5.83 o   0.47846
  13   5   6       88.08       88.08      9.39 o   0.49796
  14   5   6      479.85      479.85     21.91 o   0.51820
  15   5   6      776.68      776.68     27.87 o   0.53910
  16   5   6      442.10      442.10     21.03 o   0.56057
  17   5   6      495.05      495.05     22.25 o   0.58256
  18   5   6      649.89      649.89     25.49 o   0.60501
  19   5   6       40.46       40.46      6.36 o   0.62787
   0   6   6     4631.49     4631.49     68.06 o   0.38060
   1   6   6     2877.12     2877.12     53.64 o   0.38160
   2   6   6     2896.36     2896.36     53.82 o   0.38458
   3   6   6     4699.23     4699.23     68.55 o   0.38950
   4   6   6     1103.73     1103.73     33.22 o   0.39629
   5   6   6      535.22      535.22     23.13 o   0.40485
   6   6   6      582.05      582.05     24.13 o   0.41507
   7   6   6     1166.38     1166.38     34.15 o   0.42683
   8   6   6      483.23      483.23     21.98 o   0.44001
   9   6   6     1627.22     1627.22     40.34 o   0.45449
  10   6   6     2334.42     2334.42     48.32 o   0.47014
  11   6   6      139.80      139.80     11.82 o   0.48686
  12   6   6     2038.98     2038.98     45.16 o   0.50453
  13   6   6      747.29      747.29     27.34 o   0.52306
  14   6   6      773.12      773.12     27.80 o   0.54237
  15   6   6      276.28      276.28     16.62 o   0.56236
  16   6   6      387.49      387.49     19.68 o   0.58298
  17   6   6      129.03      129.03     11.36 o   0.60416
  18   6   6      115.02      115.02     10.72 o   0.62583
  19   6   6      338.00      338.00     18.38 o   0.64796
   1   7   6     1817.27     1817.27     42.63 o   0.41941
   2   7   6     2534.67     2534.67     50.35 o   0.42213
   3   7   6      162.70      162.70     12.76 o   0.42661
   4   7   6     2222.76     2222.76     47.15 o   0.43282
   5   7   6      975.52      975.52     31.23 o   0.44067
   6   7   6     3195.25     3195.25     56.53 o   0.45007
   7   7   6      371.36      371.36     19.27 o   0.46094
   8   7   6     2924.27     2924.27     54.08 o   0.47318
   9   7   6      137.54      137.54     11.73 o   0.48667
  10   7   6      705.31      705.31     26.56 o   0.50132
  11   7   6      465.86      465.86     21.58 o   0.51703
  12   7   6      134.60      134.60     11.60 o   0.53370
  13   7   6      121.73      121.73     11.03 o   0.55125
  14   7   6      969.78      969.78     31.14 o   0.56960
  15   7   6      222.12      222.12     14.90 o   0.58867
  16   7   6      662.64      662.64     25.74 o   0.60840
  17   7   6      188.23      188.23     13.72 o   0.62872
   0   8   6     3164.56     3164.56     56.25 o   0.45835
   1   8   6        1.23        1.23      1.11 o   0.45918
   2   8   6     1747.91     1747.91     41.81 o   0.46167
   3   8   6       43.50       43.50      6.60 o   0.46577
   4   8   6     1534.49     1534.49     39.17 o   0.47146
   5   8   6       19.54       19.54      4.42 o   0.47868
   6   8   6     2190.99     2190.99     46.81 o   0.48735
   7   8   6      328.34      328.34     18.12 o   0.49741
   8   8   6      530.98      530.98     23.04 o   0.50876
   9   8   6      617.84      617.84     24.86 o   0.52134
  10   8   6     1547.94     1547.94     39.34 o   0.53504
  11   8   6      154.68      154.68     12.44 o   0.54978
  12   8   6     1930.35     1930.35     43.94 o   0.56549
  13   8   6      272.21      272.21     16.50 o   0.58209
  14   8   6      670.11      670.11     25.89 o   0.59949
  15   8   6       57.28       57.28      7.57 o   0.61764
  16   8   6      640.16      640.16     25.30 o   0.63647
   1   9   6       23.14       23.14      4.81 o   0.50046
   2   9   6     1895.74     1895.74     43.54 o   0.50273
   3   9   6      160.25      160.25     12.66 o   0.50651
   4   9   6     2516.12     2516.12     50.16 o   0.51174
   5   9   6      123.19      123.19     11.10 o   0.51840
   6   9   6     1765.40     1765.40     42.02 o   0.52642
   7   9   6       38.86       38.86      6.23 o   0.53574
   8   9   6     1896.84     1896.84     43.55 o   0.54630
   9   9   6      411.86      411.86     20.29 o   0.55803
  10   9   6      531.66      531.66     23.06 o   0.57085
  11   9   6       35.64       35.64      5.97 o   0.58469
  12   9   6      286.89      286.89     16.94 o   0.59949
  13   9   6        6.06        6.06      2.46 o   0.61517
  14   9   6      470.08      470.08     21.68 o   0.63166
   0  10   6     2261.73     2261.73     47.56 o   0.54218
   1  10   6      285.37      285.37     16.89 o   0.54288
   2  10   6      821.18      821.18     28.66 o   0.54498
   3  10   6      155.72      155.72     12.48 o   0.54847
   4  10   6      674.40      674.40     25.97 o   0.55331
   5  10   6      102.41      102.41     10.12 o   0.55947
   6  10   6      542.88      542.88     23.30 o   0.56691
   7  10   6       74.10       74.10      8.61 o   0.57557
   8  10   6      178.14      178.14     13.35 o   0.58542
   9  10   6      119.62      119.62     10.94 o   0.59637
  10  10   6      764.73      764.73     27.65 o   0.60839
  11  10   6        6.93        6.93      2.63 o   0.62139
  12  10   6      583.23      583.23     24.15 o   0.63534
   1  11   6      254.46      254.46     15.95 o   0.58621
   2  11   6      698.67      698.67     26.43 o   0.58816
   3  11   6       42.62       42.62      6.53 o   0.59139
   4  11   6      680.68      680.68     26.09 o   0.59588
   5  11   6      301.44      301.44     17.36 o   0.60160
   6  11   6      399.63      399.63     19.99 o   0.60853
   7  11   6       69.39       69.39      8.33 o   0.61661
   8  11   6      729.50      729.50     27.01 o   0.62581
   9  11   6       81.95       81.95      9.05 o   0.63607
  10  11   6      124.42      124.42     11.15 o   0.64735
   0  12   6      399.34      399.34     19.98 o   0.62966
   1  12   6      105.37      105.37     10.26 o   0.63026
   2  12   6      249.68      249.68     15.80 o   0.63207
   3  12   6      412.28      412.28     20.30 o   0.63508
   4  12   6      225.81      225.81     15.03 o   0.63926
   5  12   6        0.73        0.73      0.86 o   0.64460
   2   0   7     7165.52     7165.52     84.65 o   0.29335
   4   0   7    23712.95    23712.95    153.99 o   0.30854
   6   0   7    12399.95    12399.95    111.36 o   0.33231
   8   0   7     1975.39     1975.39     44.45 o   0.36299
  10   0   7     2263.75     2263.75     47.58 o   0.39898
  12   0   7     1367.26     1367.26     36.98 o   0.43898
  14   0   7     3373.49     3373.49     58.08 o   0.48199
  16   0   7      866.17      866.17     29.43 o   0.52727
  18   0   7      101.45      101.45     10.07 o   0.57430
  20   0   7     2000.38     2000.38     44.73 o   0.62266
   0   1   7     1610.76     1610.76     40.13 o   0.29213
   1   1   7      318.76      318.76     17.85 o   0.29343
   2   1   7    15466.14    15466.14    124.36 o   0.29730
   3   1   7     1181.92     1181.92     34.38 o   0.30364
   4   1   7    10097.64    10097.64    100.49 o   0.31229
   5   1   7     1931.20     1931.20     43.95 o   0.32308
   6   1   7     6141.07     6141.07     78.36 o   0.33580
   7   1   7      395.34      395.34     19.88 o   0.35024
   8   1   7     1183.01     1183.01     34.39 o   0.36618
   9   1   7      587.42      587.42     24.24 o   0.38346
  10   1   7      652.24      652.24     25.54 o   0.40189
  11   1   7       10.81       10.81      3.29 o   0.42132
  12   1   7     7393.74     7393.74     85.99 o   0.44162
  13   1   7      298.76      298.76     17.28 o   0.46268
  14   1   7     2310.90     2310.90     48.07 o   0.48440
  15   1   7      159.76      159.76     12.64 o   0.50669
  16   1   7      334.95      334.95     18.30 o   0.52948
  17   1   7       18.70       18.70      4.32 o   0.55271
  18   1   7      135.65      135.65     11.65 o   0.57632
  19   1   7       39.06       39.06      6.25 o   0.60028
  20   1   7       14.95       14.95      3.87 o   0.62453
   1   2   7     3046.04     3046.04     55.19 o   0.30511
   2   2   7     2696.68     2696.68     51.93 o   0.30883
   3   2   7      254.78      254.78     15.96 o   0.31493
   4   2   7    11986.70    11986.70    109.48 o   0.32329
   5   2   7     1799.79     1799.79     42.42 o   0.33372
   6   2   7     8741.25     8741.25     93.49 o   0.34605
   7   2   7      728.52      728.52     26.99 o   0.36008
   8   2   7     1111.17     1111.17     33.33 o   0.37561
   9   2   7     1291.71     1291.71     35.94 o   0.39247
  10   2   7     5088.53     5088.53     71.33 o   0.41049
  11   2   7     3168.68     3168.68     56.29 o   0.42954
  12   2   7     1062.63     1062.63     32.60 o   0.44947
  13   2   7      413.30      413.30     20.33 o   0.47018
  14   2   7     2801.57     2801.57     52.93 o   0.49156
  15   2   7      320.34      320.34     17.90 o   0.51354
  16   2   7      940.81      940.81     30.67 o   0.53604
  17   2   7      602.73      602.73     24.55 o   0.55900
  18   2   7      306.05      306.05     17.49 o   0.58235
  19   2   7        4.88        4.88      2.21 o   0.60607
  20   2   7     1340.40     1340.40     36.61 o   0.63010
   0   3   7     2635.22     2635.22     51.33 o   0.32245
   1   3   7     3012.48     3012.48     54.89 o   0.32363
   2   3   7     5697.56     5697.56     75.48 o   0.32714
   3   3   7     4389.74     4389.74     66.26 o   0.33292
   4   3   7     5424.06     5424.06     73.65 o   0.34083
   5   3   7      710.02      710.02     26.65 o   0.35074
   6   3   7      637.62      637.62     25.25 o   0.36249
   7   3   7     3115.69     3115.69     55.82 o   0.37590
   8   3   7     1868.58     1868.58     43.23 o   0.39081
   9   3   7     2164.70     2164.70     46.53 o   0.40704
  10   3   7     1276.49     1276.49     35.73 o   0.42444
  11   3   7      159.51      159.51     12.63 o   0.44289
  12   3   7     6369.14     6369.14     79.81 o   0.46224
  13   3   7      838.48      838.48     28.96 o   0.48240
  14   3   7     2127.17     2127.17     46.12 o   0.50327
  15   3   7      522.05      522.05     22.85 o   0.52476
  16   3   7       26.86       26.86      5.18 o   0.54680
  17   3   7       75.99       75.99      8.72 o   0.56932
  18   3   7      100.16      100.16     10.01 o   0.59227
  19   3   7      352.97      352.97     18.79 o   0.61561
  20   3   7       83.35       83.35      9.13 o   0.63928
   1   4   7     3950.49     3950.49     62.85 o   0.34792
   2   4   7     1121.81     1121.81     33.49 o   0.35119
   3   4   7      362.56      362.56     19.04 o   0.35657
   4   4   7     4206.67     4206.67     64.86 o   0.36397
   5   4   7     4698.79     4698.79     68.55 o   0.37327
   6   4   7     5852.45     5852.45     76.50 o   0.38433
   7   4   7     2730.13     2730.13     52.25 o   0.39700
   8   4   7     1321.27     1321.27     36.35 o   0.41114
   9   4   7      776.52      776.52     27.87 o   0.42660
  10   4   7      389.97      389.97     19.75 o   0.44324
  11   4   7     1392.93     1392.93     37.32 o   0.46093
  12   4   7       53.00       53.00      7.28 o   0.47956
  13   4   7      285.45      285.45     16.90 o   0.49902
  14   4   7      475.83      475.83     21.81 o   0.51922
  15   4   7      795.01      795.01     28.20 o   0.54007
  16   4   7      967.63      967.63     31.11 o   0.56151
  17   4   7      691.41      691.41     26.29 o   0.58347
  18   4   7      739.45      739.45     27.19 o   0.60588
  19   4   7       31.97       31.97      5.65 o   0.62871
   0   5   7     6316.50     6316.50     79.48 o   0.37584
   1   5   7     2880.14     2880.14     53.67 o   0.37685
   2   5   7     3876.20     3876.20     62.26 o   0.37987
   3   5   7     5650.44     5650.44     75.17 o   0.38485
   4   5   7      849.19      849.19     29.14 o   0.39171
   5   5   7      607.90      607.90     24.66 o   0.40037
   6   5   7      216.28      216.28     14.71 o   0.41070
   7   5   7     1912.28     1912.28     43.73 o   0.42259
   8   5   7     1112.92     1112.92     33.36 o   0.43590
   9   5   7     1905.73     1905.73     43.65 o   0.45050
  10   5   7     2806.23     2806.23     52.97 o   0.46629
  11   5   7       90.79       90.79      9.53 o   0.48314
  12   5   7      743.99      743.99     27.28 o   0.50094
  13   5   7     1030.85     1030.85     32.11 o   0.51960
  14   5   7      812.12      812.12     28.50 o   0.53903
  15   5   7      399.13      399.13     19.98 o   0.55915
  16   5   7      491.38      491.38     22.17 o   0.57988
  17   5   7       33.12       33.12      5.76 o   0.60117
  18   5   7       16.92       16.92      4.11 o   0.62295
  19   5   7      417.75      417.75     20.44 o   0.64517
   1   6   7     2039.36     2039.36     45.16 o   0.40944
   2   6   7     3843.33     3843.33     61.99 o   0.41222
   3   6   7      319.22      319.22     17.87 o   0.41682
   4   6   7      777.76      777.76     27.89 o   0.42316
   5   6   7     1698.27     1698.27     41.21 o   0.43119
   6   6   7     1554.30     1554.30     39.42 o   0.44080
   7   6   7     1057.68     1057.68     32.52 o   0.45189
   8   6   7     6093.80     6093.80     78.06 o   0.46436
   9   6   7      165.89      165.89     12.88 o   0.47810
  10   6   7      189.69      189.69     13.77 o   0.49301
  11   6   7      762.60      762.60     27.62 o   0.50897
  12   6   7       62.76       62.76      7.92 o   0.52590
  13   6   7       90.25       90.25      9.50 o   0.54371
  14   6   7       10.38       10.38      3.22 o   0.56230
  15   6   7      303.55      303.55     17.42 o   0.58161
  16   6   7      617.73      617.73     24.85 o   0.60157
  17   6   7      349.66      349.66     18.70 o   0.62211
  18   6   7      768.88      768.88     27.73 o   0.64319
   0   7   7     9603.51     9603.51     98.00 o   0.44403
   1   7   7      804.47      804.47     28.36 o   0.44489
   2   7   7      950.91      950.91     30.84 o   0.44745
   3   7   7      796.09      796.09     28.22 o   0.45169
   4   7   7       36.07       36.07      6.01 o   0.45755
   5   7   7        9.75        9.75      3.12 o   0.46498
   6   7   7     2174.79     2174.79     46.63 o   0.47391
   7   7   7      639.36      639.36     25.29 o   0.48424
   8   7   7      473.21      473.21     21.75 o   0.49590
   9   7   7      820.72      820.72     28.65 o   0.50879
  10   7   7     2890.60     2890.60     53.76 o   0.52282
  11   7   7       89.89       89.89      9.48 o   0.53790
  12   7   7      352.97      352.97     18.79 o   0.55395
  13   7   7      157.00      157.00     12.53 o   0.57088
  14   7   7      559.03      559.03     23.64 o   0.58862
  15   7   7      119.80      119.80     10.95 o   0.60709
  16   7   7      948.82      948.82     30.80 o   0.62624
  17   7   7      137.88      137.88     11.74 o   0.64600
   1   8   7       71.43       71.43      8.45 o   0.48257
   2   8   7     3317.25     3317.25     57.60 o   0.48493
   3   8   7       11.56       11.56      3.40 o   0.48884
   4   8   7      247.74      247.74     15.74 o   0.49427
   5   8   7      112.59      112.59     10.61 o   0.50115
   6   8   7      944.08      944.08     30.73 o   0.50945
   7   8   7      209.67      209.67     14.48 o   0.51907
   8   8   7     3645.44     3645.44     60.38 o   0.52997
   9   8   7      321.42      321.42     17.93 o   0.54205
  10   8   7       63.83       63.83      7.99 o   0.55524
  11   8   7       61.80       61.80      7.86 o   0.56946
  12   8   7      287.72      287.72     16.96 o   0.58464
  13   8   7        5.61        5.61      2.37 o   0.60071
  14   8   7       89.17       89.17      9.44 o   0.61759
  15   8   7       39.71       39.71      6.30 o   0.63522
   0   9   7     4529.56     4529.56     67.30 o   0.52126
   1   9   7       33.00       33.00      5.74 o   0.52199
   2   9   7      186.28      186.28     13.65 o   0.52418
   3   9   7       82.83       82.83      9.10 o   0.52780
   4   9   7       93.48       93.48      9.67 o   0.53283
   5   9   7        4.72        4.72      2.17 o   0.53922
   6   9   7     1009.36     1009.36     31.77 o   0.54694
   7   9   7       20.01       20.01      4.47 o   0.55592
   8   9   7      598.99      598.99     24.47 o   0.56610
   9   9   7       14.48       14.48      3.80 o   0.57742
  10   9   7     2540.14     2540.14     50.40 o   0.58982
  11   9   7       44.13       44.13      6.64 o   0.60323
  12   9   7       88.04       88.04      9.38 o   0.61758
  13   9   7       55.39       55.39      7.44 o   0.63281
   1  10   7      115.61      115.61     10.75 o   0.56280
   2  10   7     2337.79     2337.79     48.35 o   0.56483
   3  10   7       39.98       39.98      6.32 o   0.56819
   4  10   7       45.14       45.14      6.72 o   0.57286
   5  10   7      219.56      219.56     14.82 o   0.57881
   6  10   7      338.73      338.73     18.40 o   0.58601
   7  10   7       37.40       37.40      6.12 o   0.59440
   8  10   7     1804.89     1804.89     42.48 o   0.60393
   9  10   7        7.14        7.14      2.67 o   0.61456
  10  10   7       23.09       23.09      4.81 o   0.62622
  11  10   7       70.11       70.11      8.37 o   0.63887
   0  11   7     2395.47     2395.47     48.94 o   0.60407
   1  11   7       13.14       13.14      3.63 o   0.60470
   2  11   7      175.34      175.34     13.24 o   0.60659
   3  11   7      470.60      470.60     21.69 o   0.60972
   4  11   7       14.33       14.33      3.78 o   0.61408
   5  11   7       16.11       16.11      4.01 o   0.61964
   6  11   7      201.17      201.17     14.18 o   0.62636
   7  11   7      172.48      172.48     13.13 o   0.63422
   8  11   7       19.54       19.54      4.42 o   0.64316
   1  12   7      166.64      166.64     12.91 o   0.64750
   0   0   8    17709.76    17709.76    133.08 o   0.32927
   2   0   8    11313.36    11313.36    106.36 o   0.33387
   4   0   8    10263.22    10263.22    101.31 o   0.34729
   6   0   8     2644.43     2644.43     51.42 o   0.36857
   8   0   8      780.39      780.39     27.94 o   0.39645
  10   0   8      857.62      857.62     29.29 o   0.42965
  12   0   8     3739.21     3739.21     61.15 o   0.46703
  14   0   8     1263.08     1263.08     35.54 o   0.50767
  16   0   8      187.54      187.54     13.69 o   0.55084
  18   0   8      110.28      110.28     10.50 o   0.59601
  20   0   8      105.31      105.31     10.26 o   0.64275
   1   1   8     2462.15     2462.15     49.62 o   0.33393
   2   1   8     2395.72     2395.72     48.95 o   0.33734
   3   1   8      153.26      153.26     12.38 o   0.34294
   4   1   8    10508.95    10508.95    102.51 o   0.35063
   5   1   8      274.26      274.26     16.56 o   0.36027
   6   1   8     4142.90     4142.90     64.37 o   0.37172
   7   1   8      224.81      224.81     14.99 o   0.38481
   8   1   8     4185.91     4185.91     64.70 o   0.39938
   9   1   8      228.14      228.14     15.10 o   0.41527
  10   1   8     1976.10     1976.10     44.45 o   0.43235
  11   1   8      119.44      119.44     10.93 o   0.45047
  12   1   8      729.49      729.49     27.01 o   0.46951
  13   1   8      108.79      108.79     10.43 o   0.48937
  14   1   8     1640.32     1640.32     40.50 o   0.50995
  15   1   8       29.19       29.19      5.40 o   0.53117
  16   1   8      569.33      569.33     23.86 o   0.55296
  17   1   8       72.49       72.49      8.51 o   0.57524
  18   1   8     1000.49     1000.49     31.63 o   0.59796
  19   1   8        7.53        7.53      2.74 o   0.62108
  20   1   8      946.13      946.13     30.76 o   0.64456
   0   2   8     4550.76     4550.76     67.46 o   0.34313
   1   2   8      219.81      219.81     14.83 o   0.34424
   2   2   8     6524.21     6524.21     80.77 o   0.34754
   3   2   8     2188.60     2188.60     46.78 o   0.35298
   4   2   8     2372.05     2372.05     48.70 o   0.36045
   5   2   8      246.29      246.29     15.69 o   0.36984
   6   2   8     2000.13     2000.13     44.72 o   0.38100
   7   2   8     1479.05     1479.05     38.46 o   0.39378
   8   2   8      213.85      213.85     14.62 o   0.40803
   9   2   8     1513.03     1513.03     38.90 o   0.42361
  10   2   8     2484.27     2484.27     49.84 o   0.44036
  11   2   8       53.21       53.21      7.29 o   0.45816
  12   2   8     4638.49     4638.49     68.11 o   0.47690
  13   2   8      362.58      362.58     19.04 o   0.49646
  14   2   8     1106.11     1106.11     33.26 o   0.51676
  15   2   8      215.15      215.15     14.67 o   0.53771
  16   2   8      377.24      377.24     19.42 o   0.55924
  17   2   8       67.49       67.49      8.22 o   0.58128
  18   2   8       95.62       95.62      9.78 o   0.60378
  19   2   8      148.65      148.65     12.19 o   0.62668
   1   3   8     2563.87     2563.87     50.63 o   0.36076
   2   3   8      724.46      724.46     26.92 o   0.36392
   3   3   8      315.36      315.36     17.76 o   0.36911
   4   3   8     2550.68     2550.68     50.50 o   0.37627
   5   3   8     3032.15     3032.15     55.06 o   0.38527
   6   3   8     4979.41     4979.41     70.56 o   0.39599
   7   3   8      983.80      983.80     31.37 o   0.40831
   8   3   8     1224.25     1224.25     34.99 o   0.42207
   9   3   8      451.63      451.63     21.25 o   0.43714
  10   3   8     1447.25     1447.25     38.04 o   0.45339
  11   3   8     2027.31     2027.31     45.03 o   0.47070
  12   3   8      123.78      123.78     11.13 o   0.48896
  13   3   8       59.32       59.32      7.70 o   0.50806
  14   3   8      972.61      972.61     31.19 o   0.52791
  15   3   8      274.91      274.91     16.58 o   0.54844
  16   3   8      689.85      689.85     26.26 o   0.56956
  17   3   8      409.43      409.43     20.23 o   0.59121
  18   3   8      741.97      741.97     27.24 o   0.61335
  19   3   8       16.67       16.67      4.08 o   0.63591
   0   4   8     5971.58     5971.58     77.28 o   0.38170
   1   4   8     1355.18     1355.18     36.81 o   0.38270
   2   4   8     3446.05     3446.05     58.70 o   0.38567
   3   4   8     3369.39     3369.39     58.05 o   0.39058
   4   4   8     1502.88     1502.88     38.77 o   0.39735
   5   4   8      401.36      401.36     20.03 o   0.40588
   6   4   8       33.10       33.10      5.75 o   0.41608
   7   4   8     1797.70     1797.70     42.40 o   0.42781
   8   4   8      975.48      975.48     31.23 o   0.44096
   9   4   8     1235.58     1235.58     35.15 o   0.45541
  10   4   8     1297.55     1297.55     36.02 o   0.47103
  11   4   8        1.57        1.57      1.25 o   0.48772
  12   4   8     1181.82     1181.82     34.38 o   0.50536
  13   4   8     1120.51     1120.51     33.47 o   0.52386
  14   4   8     1121.49     1121.49     33.49 o   0.54314
  15   4   8      570.56      570.56     23.89 o   0.56311
  16   4   8      322.54      322.54     17.96 o   0.58370
  17   4   8       94.89       94.89      9.74 o   0.60485
  18   4   8       26.51       26.51      5.15 o   0.62650
   1   5   8     1948.74     1948.74     44.14 o   0.40918
   2   5   8     1714.63     1714.63     41.41 o   0.41196
   3   5   8      412.11      412.11     20.30 o   0.41656
   4   5   8     2216.44     2216.44     47.08 o   0.42291
   5   5   8     2334.77     2334.77     48.32 o   0.43094
   6   5   8     3674.74     3674.74     60.62 o   0.44055
   7   5   8     1503.32     1503.32     38.77 o   0.45165
   8   5   8     1942.03     1942.03     44.07 o   0.46413
   9   5   8      376.12      376.12     19.39 o   0.47788
  10   5   8      467.03      467.03     21.61 o   0.49279
  11   5   8      882.62      882.62     29.71 o   0.50876
  12   5   8        1.47        1.47      1.21 o   0.52570
  13   5   8      297.83      297.83     17.26 o   0.54351
  14   5   8      148.35      148.35     12.18 o   0.56211
  15   5   8      243.92      243.92     15.62 o   0.58143
  16   5   8      463.54      463.54     21.53 o   0.60139
  17   5   8      374.16      374.16     19.34 o   0.62194
  18   5   8      547.98      547.98     23.41 o   0.64302
   0   6   8     5832.63     5832.63     76.37 o   0.43851
   1   6   8      725.37      725.37     26.93 o   0.43938
   2   6   8     1663.29     1663.29     40.78 o   0.44197
   3   6   8     1842.22     1842.22     42.92 o   0.44626
   4   6   8      643.67      643.67     25.37 o   0.45219
   5   6   8      223.08      223.08     14.94 o   0.45971
   6   6   8      805.35      805.35     28.38 o   0.46874
   7   6   8      853.07      853.07     29.21 o   0.47918
   8   6   8      191.72      191.72     13.85 o   0.49096
   9   6   8      330.76      330.76     18.19 o   0.50398
  10   6   8     1824.33     1824.33     42.71 o   0.51814
  11   6   8       58.40       58.40      7.64 o   0.53335
  12   6   8      709.22      709.22     26.63 o   0.54953
  13   6   8      374.56      374.56     19.35 o   0.56659
  14   6   8      438.95      438.95     20.95 o   0.58446
  15   6   8      159.47      159.47     12.63 o   0.60306
  16   6   8      344.66      344.66     18.57 o   0.62233
  17   6   8       72.88       72.88      8.54 o   0.64221
   1   7   8      537.92      537.92     23.19 o   0.47259
   2   7   8     1853.55     1853.55     43.05 o   0.47500
   3   7   8       61.75       61.75      7.86 o   0.47899
   4   7   8      869.53      869.53     29.49 o   0.48453
   5   7   8      161.10      161.10     12.69 o   0.49155
   6   7   8      876.70      876.70     29.61 o   0.50000
   7   7   8      258.65      258.65     16.08 o   0.50981
   8   7   8     3359.04     3359.04     57.96 o   0.52089
   9   7   8      227.94      227.94     15.10 o   0.53318
  10   7   8      213.64      213.64     14.62 o   0.54658
  11   7   8      352.34      352.34     18.77 o   0.56103
  12   7   8      209.42      209.42     14.47 o   0.57643
  13   7   8        9.46        9.46      3.08 o   0.59272
  14   7   8      445.31      445.31     21.10 o   0.60982
  15   7   8       87.33       87.33      9.35 o   0.62767
  16   7   8      740.87      740.87     27.22 o   0.64621
   0   8   8     2785.49     2785.49     52.78 o   0.50747
   1   8   8       39.50       39.50      6.28 o   0.50822
   2   8   8      923.81      923.81     30.39 o   0.51046
   3   8   8        5.47        5.47      2.34 o   0.51418
   4   8   8     1019.14     1019.14     31.92 o   0.51934
   5   8   8        3.33        3.33      1.82 o   0.52590
   6   8   8     1120.83     1120.83     33.48 o   0.53380
   7   8   8       95.43       95.43      9.77 o   0.54300
   8   8   8      414.35      414.35     20.36 o   0.55342
   9   8   8       92.90       92.90      9.64 o   0.56500
  10   8   8     1564.34     1564.34     39.55 o   0.57767
  11   8   8       36.70       36.70      6.06 o   0.59135
  12   8   8      616.66      616.66     24.83 o   0.60598
  13   8   8       11.98       11.98      3.46 o   0.62150
  14   8   8      601.88      601.88     24.53 o   0.63783
   1   9   8       29.76       29.76      5.46 o   0.54579
   2   9   8     1536.03     1536.03     39.19 o   0.54788
   3   9   8        4.59        4.59      2.14 o   0.55135
   4   9   8      959.96      959.96     30.98 o   0.55616
   5   9   8       37.31       37.31      6.11 o   0.56229
   6   9   8      857.60      857.60     29.28 o   0.56969
   7   9   8       47.31       47.31      6.88 o   0.57832
   8   9   8     1818.06     1818.06     42.64 o   0.58812
   9   9   8       17.84       17.84      4.22 o   0.59902
  10   9   8       87.02       87.02      9.33 o   0.61099
  11   9   8       42.29       42.29      6.50 o   0.62394
  12   9   8      151.96      151.96     12.33 o   0.63782
   0  10   8     2336.10     2336.10     48.33 o   0.58429
   1  10   8       12.23       12.23      3.50 o   0.58494
   2  10   8      454.02      454.02     21.31 o   0.58689
   3  10   8      307.11      307.11     17.52 o   0.59013
   4  10   8      215.11      215.11     14.67 o   0.59463
   5  10   8       26.57       26.57      5.15 o   0.60036
   6  10   8      469.78      469.78     21.67 o   0.60730
   7  10   8       88.34       88.34      9.40 o   0.61540
   8  10   8      194.90      194.90     13.96 o   0.62462
   9  10   8      122.42      122.42     11.06 o   0.63490
  10  10   8      581.57      581.57     24.12 o   0.64620
   1  11   8      255.62      255.62     15.99 o   0.62536
   2  11   8      455.27      455.27     21.34 o   0.62719
   3  11   8       57.01       57.01      7.55 o   0.63022
   4  11   8      325.07      325.07     18.03 o   0.63443
   5  11   8      257.32      257.32     16.04 o   0.63981
   6  11   8      426.99      426.99     20.66 o   0.64633
   2   0   9     5858.24     5858.24     76.54 o   0.37452
   4   0   9      639.54      639.54     25.29 o   0.38653
   6   0   9      885.65      885.65     29.76 o   0.40576
   8   0   9     3834.02     3834.02     61.92 o   0.43124
  10   0   9      265.41      265.41     16.29 o   0.46195
  12   0   9      106.87      106.87     10.34 o   0.49690
  14   0   9      256.46      256.46     16.01 o   0.53528
  16   0   9      563.08      563.08     23.73 o   0.57639
  18   0   9     1453.18     1453.18     38.12 o   0.61970
   0   1   9    14796.25    14796.25    121.64 o   0.37356
   1   1   9      662.30      662.30     25.74 o   0.37458
   2   1   9      983.45      983.45     31.36 o   0.37762
   3   1   9      415.18      415.18     20.38 o   0.38263
   4   1   9      286.30      286.30     16.92 o   0.38953
   5   1   9       77.88       77.88      8.83 o   0.39824
   6   1   9     2012.66     2012.66     44.86 o   0.40862
   7   1   9     1039.39     1039.39     32.24 o   0.42057
   8   1   9     1672.60     1672.60     40.90 o   0.43394
   9   1   9      436.76      436.76     20.90 o   0.44861
  10   1   9     4810.70     4810.70     69.36 o   0.46446
  11   1   9       15.72       15.72      3.97 o   0.48137
  12   1   9      206.62      206.62     14.37 o   0.49924
  13   1   9       46.89       46.89      6.85 o   0.51796
  14   1   9      549.54      549.54     23.44 o   0.53745
  15   1   9      130.23      130.23     11.41 o   0.55762
  16   1   9     1171.71     1171.71     34.23 o   0.57841
  17   1   9        3.80        3.80      1.95 o   0.59975
  18   1   9      108.48      108.48     10.42 o   0.62158
  19   1   9       74.75       74.75      8.65 o   0.64385
   1   2   9      823.09      823.09     28.69 o   0.38380
   2   2   9     2936.59     2936.59     54.19 o   0.38676
   3   2   9       11.96       11.96      3.46 o   0.39166
   4   2   9       61.39       61.39      7.84 o   0.39840
   5   2   9      775.01      775.01     27.84 o   0.40692
   6   2   9     1497.44     1497.44     38.70 o   0.41709
   7   2   9      171.73      171.73     13.10 o   0.42879
   8   2   9     7016.56     7016.56     83.76 o   0.44192
   9   2   9      500.93      500.93     22.38 o   0.45633
  10   2   9      490.04      490.04     22.14 o   0.47193
  11   2   9      710.41      710.41     26.65 o   0.48858
  12   2   9       61.66       61.66      7.85 o   0.50619
  13   2   9      112.81      112.81     10.62 o   0.52467
  14   2   9      182.03      182.03     13.49 o   0.54391
  15   2   9       51.11       51.11      7.15 o   0.56386
  16   2   9      639.96      639.96     25.30 o   0.58442
  17   2   9      100.21      100.21     10.01 o   0.60555
  18   2   9     1339.83     1339.83     36.60 o   0.62717
   0   3   9     4086.94     4086.94     63.93 o   0.39773
   1   3   9      287.69      287.69     16.96 o   0.39868
   2   3   9     1564.25     1564.25     39.55 o   0.40154
   3   3   9     1580.50     1580.50     39.76 o   0.40625
   4   3   9       54.16       54.16      7.36 o   0.41277
   5   3   9      349.16      349.16     18.69 o   0.42099
   6   3   9      365.89      365.89     19.13 o   0.43082
   7   3   9      316.66      316.66     17.79 o   0.44217
   8   3   9      387.74      387.74     19.69 o   0.45491
   9   3   9     1356.61     1356.61     36.83 o   0.46892
  10   3   9     2539.40     2539.40     50.39 o   0.48411
  11   3   9       90.24       90.24      9.50 o   0.50036
  12   3   9      973.29      973.29     31.20 o   0.51757
  13   3   9      916.54      916.54     30.27 o   0.53565
  14   3   9      604.92      604.92     24.60 o   0.55452
  15   3   9      253.76      253.76     15.93 o   0.57409
  16   3   9      770.48      770.48     27.76 o   0.59430
  17   3   9       28.79       28.79      5.37 o   0.61509
  18   3   9       87.65       87.65      9.36 o   0.63639
   1   4   9     1993.13     1993.13     44.64 o   0.41864
   2   4   9      782.00      782.00     27.96 o   0.42136
   3   4   9      365.44      365.44     19.12 o   0.42585
   4   4   9     1404.26     1404.26     37.47 o   0.43207
   5   4   9     1352.31     1352.31     36.77 o   0.43993
   6   4   9     1351.18     1351.18     36.76 o   0.44935
   7   4   9      676.86      676.86     26.02 o   0.46024
   8   4   9     1532.19     1532.19     39.14 o   0.47249
   9   4   9       56.92       56.92      7.54 o   0.48600
  10   4   9      258.12      258.12     16.07 o   0.50067
  11   4   9     1067.46     1067.46     32.67 o   0.51640
  12   4   9       16.80       16.80      4.10 o   0.53309
  13   4   9       53.55       53.55      7.32 o   0.55066
  14   4   9       91.94       91.94      9.59 o   0.56903
  15   4   9      232.27      232.27     15.24 o   0.58812
  16   4   9      534.44      534.44     23.12 o   0.60787
  17   4   9      250.84      250.84     15.84 o   0.62821
   0   5   9     1872.67     1872.67     43.27 o   0.44211
   1   5   9      361.28      361.28     19.01 o   0.44297
   2   5   9     2331.79     2331.79     48.29 o   0.44554
   3   5   9     2086.65     2086.65     45.68 o   0.44980
   4   5   9      851.53      851.53     29.18 o   0.45569
   5   5   9      239.35      239.35     15.47 o   0.46315
   6   5   9      368.51      368.51     19.20 o   0.47211
   7   5   9      772.07      772.07     27.79 o   0.48248
   8   5   9      428.70      428.70     20.71 o   0.49418
   9   5   9      691.38      691.38     26.29 o   0.50711
  10   5   9      431.34      431.34     20.77 o   0.52119
  11   5   9       64.88       64.88      8.05 o   0.53632
  12   5   9     1362.19     1362.19     36.91 o   0.55241
  13   5   9      619.28      619.28     24.89 o   0.56938
  14   5   9      560.79      560.79     23.68 o   0.58717
  15   5   9      200.88      200.88     14.17 o   0.60569
  16   5   9       80.74       80.74      8.99 o   0.62488
  17   5   9       30.79       30.79      5.55 o   0.64468
   1   6   9      954.32      954.32     30.89 o   0.47101
   2   6   9       85.03       85.03      9.22 o   0.47343
   3   6   9       29.22       29.22      5.41 o   0.47744
   4   6   9     2471.75     2471.75     49.72 o   0.48299
   5   6   9     1743.64     1743.64     41.76 o   0.49003
   6   6   9     1773.99     1773.99     42.12 o   0.49851
   7   6   9      257.33      257.33     16.04 o   0.50835
   8   6   9      509.99      509.99     22.58 o   0.51946
   9   6   9       90.93       90.93      9.54 o   0.53178
  10   6   9      756.34      756.34     27.50 o   0.54522
  11   6   9      367.59      367.59     19.17 o   0.55970
  12   6   9       56.33       56.33      7.51 o   0.57514
  13   6   9       16.60       16.60      4.07 o   0.59146
  14   6   9      455.43      455.43     21.34 o   0.60860
  15   6   9       96.02       96.02      9.80 o   0.62649
  16   6   9      161.10      161.10     12.69 o   0.64506
   0   7   9      641.27      641.27     25.32 o   0.50137
   1   7   9       35.01       35.01      5.92 o   0.50213
   2   7   9     1395.47     1395.47     37.36 o   0.50440
   3   7   9      209.32      209.32     14.47 o   0.50817
   4   7   9     1772.80     1772.80     42.10 o   0.51338
   5   7   9       10.76       10.76      3.28 o   0.52002
   6   7   9      236.17      236.17     15.37 o   0.52801
   7   7   9      122.57      122.57     11.07 o   0.53731
   8   7   9       68.69       68.69      8.29 o   0.54784
   9   7   9      127.90      127.90     11.31 o   0.55953
  10   7   9      355.49      355.49     18.85 o   0.57232
  11   7   9       23.46       23.46      4.84 o   0.58613
  12   7   9     1315.89     1315.89     36.28 o   0.60089
  13   7   9      199.28      199.28     14.12 o   0.61653
  14   7   9      518.14      518.14     22.76 o   0.63299
   1   8   9       12.39       12.39      3.52 o   0.53580
   2   8   9      302.37      302.37     17.39 o   0.53793
   3   8   9        7.12        7.12      2.67 o   0.54146
   4   8   9     2447.03     2447.03     49.47 o   0.54636
   5   8   9       27.84       27.84      5.28 o   0.55260
   6   8   9     1544.05     1544.05     39.29 o   0.56013
   7   8   9        3.28        3.28      1.81 o   0.56890
   8   8   9      234.61      234.61     15.32 o   0.57886
   9   8   9        3.30        3.30      1.82 o   0.58994
  10   8   9      592.28      592.28     24.34 o   0.60208
  11   8   9      148.04      148.04     12.17 o   0.61522
  12   8   9      146.01      146.01     12.08 o   0.62930
  13   8   9        3.45        3.45      1.86 o   0.64425
   0   9   9      303.16      303.16     17.41 o   0.57090
   1   9   9       13.49       13.49      3.67 o   0.57157
   2   9   9     1015.47     1015.47     31.87 o   0.57356
   3   9   9       30.72       30.72      5.54 o   0.57687
   4   9   9      599.39      599.39     24.48 o   0.58148
   5   9   9       37.76       37.76      6.15 o   0.58734
   6   9   9      714.62      714.62     26.73 o   0.59443
   7   9   9        4.09        4.09      2.02 o   0.60270
   8   9   9      111.91      111.91     10.58 o   0.61211
   9   9   9       32.01       32.01      5.66 o   0.62260
  10   9   9      203.21      203.21     14.26 o   0.63412
  11   9   9       32.88       32.88      5.73 o   0.64661
   1  10   9      123.24      123.24     11.10 o   0.60906
   2  10   9       98.82       98.82      9.94 o   0.61093
   3  10   9        3.27        3.27      1.81 o   0.61404
   4  10   9     1187.56     1187.56     34.46 o   0.61837
   5  10   9       39.50       39.50      6.29 o   0.62389
   6  10   9      767.11      767.11     27.70 o   0.63057
   7  10   9      157.59      157.59     12.55 o   0.63837
   8  10   9       79.67       79.67      8.93 o   0.64726
   0  11   9      248.69      248.69     15.77 o   0.64739
   1  11   9      276.43      276.43     16.63 o   0.64798
   0   0  10     8489.60     8489.60     92.14 o   0.41159
   2   0  10     1468.05     1468.05     38.32 o   0.41528
   4   0  10      216.76      216.76     14.72 o   0.42614
   6   0  10     1545.29     1545.29     39.31 o   0.44366
   8   0  10      423.67      423.67     20.58 o   0.46707
  10   0  10     3021.57     3021.57     54.97 o   0.49556
  12   0  10      481.33      481.33     21.94 o   0.52830
  14   0  10      412.09      412.09     20.30 o   0.56454
  16   0  10     1268.72     1268.72     35.62 o   0.60367
  18   0  10       61.54       61.54      7.84 o   0.64515
   1   1  10      333.19      333.19     18.25 o   0.41533
   2   1  10     4092.24     4092.24     63.97 o   0.41807
   3   1  10       32.84       32.84      5.73 o   0.42260
   4   1  10      500.90      500.90     22.38 o   0.42886
   5   1  10      437.96      437.96     20.93 o   0.43678
   6   1  10     2467.27     2467.27     49.67 o   0.44627
   7   1  10      122.74      122.74     11.08 o   0.45723
   8   1  10     4571.33     4571.33     67.61 o   0.46956
   9   1  10      129.59      129.59     11.38 o   0.48315
  10   1  10       92.76       92.76      9.63 o   0.49791
  11   1  10      181.55      181.55     13.47 o   0.51372
  12   1  10      151.21      151.21     12.30 o   0.53050
  13   1  10       47.14       47.14      6.87 o   0.54815
  14   1  10      259.25      259.25     16.10 o   0.56660
  15   1  10       15.59       15.59      3.95 o   0.58577
  16   1  10      589.93      589.93     24.29 o   0.60560
  17   1  10       91.12       91.12      9.55 o   0.62601
  18   1  10      907.70      907.70     30.13 o   0.64695
   0   2  10     5454.11     5454.11     73.85 o   0.42276
   1   2  10      360.81      360.81     18.99 o   0.42366
   2   2  10      320.65      320.65     17.91 o   0.42635
   3   2  10      528.25      528.25     22.98 o   0.43079
   4   2  10       73.75       73.75      8.59 o   0.43694
   5   2  10       10.90       10.90      3.30 o   0.44471
   6   2  10     1103.32     1103.32     33.22 o   0.45404
   7   2  10     1121.96     1121.96     33.50 o   0.46481
   8   2  10      864.92      864.92     29.41 o   0.47695
   9   2  10      540.00      540.00     23.24 o   0.49033
  10   2  10     3205.74     3205.74     56.62 o   0.50488
  11   2  10      168.44      168.44     12.98 o   0.52048
  12   2  10      818.45      818.45     28.61 o   0.53705
  13   2  10      465.24      465.24     21.57 o   0.55449
  14   2  10      864.00      864.00     29.39 o   0.57274
  15   2  10      133.82      133.82     11.57 o   0.59171
  16   2  10     1105.86     1105.86     33.25 o   0.61134
  17   2  10        0.58        0.58      0.76 o   0.63156
   1   3  10      572.26      572.26     23.92 o   0.43719
   2   3  10     1458.63     1458.63     38.19 o   0.43980
   3   3  10       44.29       44.29      6.66 o   0.44411
   4   3  10      951.56      951.56     30.85 o   0.45007
   5   3  10      958.32      958.32     30.96 o   0.45762
   6   3  10      764.16      764.16     27.64 o   0.46669
   7   3  10      363.92      363.92     19.08 o   0.47718
   8   3  10     2798.32     2798.32     52.90 o   0.48901
   9   3  10      254.70      254.70     15.96 o   0.50207
  10   3  10      153.63      153.63     12.39 o   0.51628
  11   3  10      887.41      887.41     29.79 o   0.53155
  12   3  10       32.42       32.42      5.69 o   0.54778
  13   3  10      126.94      126.94     11.27 o   0.56490
  14   3  10      129.28      129.28     11.37 o   0.58282
  15   3  10      280.51      280.51     16.75 o   0.60147
  16   3  10      469.38      469.38     21.67 o   0.62079
  17   3  10      226.32      226.32     15.04 o   0.64072
   0   4  10     1832.37     1832.37     42.81 o   0.45462
   1   4  10      674.89      674.89     25.98 o   0.45546
   2   4  10     1425.02     1425.02     37.75 o   0.45796
   3   4  10     2023.71     2023.71     44.99 o   0.46210
   4   4  10      316.65      316.65     17.79 o   0.46784
   5   4  10      112.56      112.56     10.61 o   0.47511
   6   4  10      141.08      141.08     11.88 o   0.48384
   7   4  10      490.07      490.07     22.14 o   0.49397
   8   4  10      436.79      436.79     20.90 o   0.50541
   9   4  10      964.06      964.06     31.05 o   0.51806
  10   4  10      938.35      938.35     30.63 o   0.53184
  11   4  10       62.88       62.88      7.93 o   0.54668
  12   4  10      946.05      946.05     30.76 o   0.56247
  13   4  10      600.38      600.38     24.50 o   0.57915
  14   4  10      593.87      593.87     24.37 o   0.59665
  15   4  10      249.95      249.95     15.81 o   0.61488
  16   4  10      187.81      187.81     13.70 o   0.63379
   1   5  10     1301.41     1301.41     36.08 o   0.47792
   2   5  10      220.19      220.19     14.84 o   0.48031
   3   5  10       37.54       37.54      6.13 o   0.48426
   4   5  10     2366.57     2366.57     48.65 o   0.48973
   5   5  10     2231.70     2231.70     47.24 o   0.49668
   6   5  10     1543.62     1543.62     39.29 o   0.50505
   7   5  10      638.76      638.76     25.27 o   0.51476
   8   5  10      635.58      635.58     25.21 o   0.52574
   9   5  10       79.64       79.64      8.92 o   0.53791
  10   5  10      519.52      519.52     22.79 o   0.55120
  11   5  10      735.72      735.72     27.12 o   0.56553
  12   5  10       27.48       27.48      5.24 o   0.58081
  13   5  10       35.00       35.00      5.92 o   0.59698
  14   5  10      177.29      177.29     13.32 o   0.61397
  15   5  10      161.21      161.21     12.70 o   0.63170
   0   6  10      469.36      469.36     21.66 o   0.50327
   1   6  10      485.46      485.46     22.03 o   0.50402
   2   6  10     1615.79     1615.79     40.20 o   0.50628
   3   6  10     1633.05     1633.05     40.41 o   0.51003
   4   6  10      643.72      643.72     25.37 o   0.51523
   5   6  10      191.62      191.62     13.84 o   0.52184
   6   6  10      178.17      178.17     13.35 o   0.52981
   7   6  10      374.76      374.76     19.36 o   0.53908
   8   6  10      182.61      182.61     13.51 o   0.54957
   9   6  10      423.25      423.25     20.57 o   0.56123
  10   6  10      217.86      217.86     14.76 o   0.57398
  11   6  10       97.96       97.96      9.90 o   0.58775
  12   6  10     1168.21     1168.21     34.18 o   0.60247
  13   6  10      251.17      251.17     15.85 o   0.61807
  14   6  10      331.72      331.72     18.21 o   0.63449
   1   7  10      332.14      332.14     18.22 o   0.53322
   2   7  10      247.17      247.17     15.72 o   0.53536
   3   7  10      172.62      172.62     13.14 o   0.53891
   4   7  10     1311.04     1311.04     36.21 o   0.54383
   5   7  10      314.04      314.04     17.72 o   0.55010
   6   7  10     1629.03     1629.03     40.36 o   0.55766
   7   7  10      148.97      148.97     12.21 o   0.56647
   8   7  10       93.54       93.54      9.67 o   0.57647
   9   7  10       51.47       51.47      7.17 o   0.58759
  10   7  10      614.96      614.96     24.80 o   0.59978
  11   7  10      202.30      202.30     14.22 o   0.61297
  12   7  10       80.08       80.08      8.95 o   0.62710
  13   7  10       19.15       19.15      4.38 o   0.64211
   0   8  10      197.77      197.77     14.06 o   0.56437
   1   8  10       26.61       26.61      5.16 o   0.56504
   2   8  10     1231.27     1231.27     35.09 o   0.56706
   3   8  10        8.20        8.20      2.86 o   0.57041
   4   8  10      939.21      939.21     30.65 o   0.57506
   5   8  10       44.37       44.37      6.66 o   0.58099
   6   8  10      764.17      764.17     27.64 o   0.58816
   7   8  10      101.72      101.72     10.09 o   0.59652
   8   8  10       64.32       64.32      8.02 o   0.60602
   9   8  10      161.38      161.38     12.70 o   0.61661
  10   8  10       63.32       63.32      7.96 o   0.62824
  11   8  10       73.15       73.15      8.55 o   0.64084
   1   9  10       23.81       23.81      4.88 o   0.59906
   2   9  10      144.10      144.10     12.00 o   0.60097
   3   9  10       33.58       33.58      5.80 o   0.60413
   4   9  10     1763.98     1763.98     42.00 o   0.60852
   5   9  10       65.22       65.22      8.08 o   0.61413
   6   9  10      752.24      752.24     27.43 o   0.62092
   7   9  10      111.95      111.95     10.58 o   0.62884
   8   9  10      146.28      146.28     12.09 o   0.63786
   9   9  10       65.01       65.01      8.06 o   0.64793
   0  10  10      148.54      148.54     12.19 o   0.63433
   1  10  10      150.14      150.14     12.25 o   0.63493
   2  10  10      585.42      585.42     24.20 o   0.63673
   3  10  10       20.79       20.79      4.56 o   0.63971
   4  10  10      416.79      416.79     20.42 o   0.64387
   2   0  11     4248.95     4248.95     65.18 o   0.45610
   4   0  11     3216.80     3216.80     56.72 o   0.46602
   6   0  11     3331.76     3331.76     57.72 o   0.48208
   8   0  11     2992.60     2992.60     54.70 o   0.50372
  10   0  11      484.57      484.57     22.01 o   0.53024
  12   0  11      631.10      631.10     25.12 o   0.56096
  14   0  11      923.14      923.14     30.38 o   0.59522
  16   0  11      359.65      359.65     18.96 o   0.63245
   0   1  11     4318.25     4318.25     65.71 o   0.45532
   1   1  11      306.70      306.70     17.51 o   0.45615
   2   1  11     4246.54     4246.54     65.17 o   0.45865
   3   1  11      366.03      366.03     19.13 o   0.46278
   4   1  11     2092.27     2092.27     45.74 o   0.46851
   5   1  11       47.25       47.25      6.87 o   0.47577
   6   1  11     1959.93     1959.93     44.27 o   0.48449
   7   1  11      232.60      232.60     15.25 o   0.49461
   8   1  11      950.29      950.29     30.83 o   0.50603
   9   1  11      150.68      150.68     12.28 o   0.51867
  10   1  11     1453.00     1453.00     38.12 o   0.53244
  11   1  11       11.68       11.68      3.42 o   0.54725
  12   1  11     2096.85     2096.85     45.79 o   0.56303
  13   1  11       89.83       89.83      9.48 o   0.57970
  14   1  11      580.99      580.99     24.10 o   0.59717
  15   1  11       42.85       42.85      6.55 o   0.61539
  16   1  11      559.24      559.24     23.65 o   0.63429
   1   2  11      732.39      732.39     27.06 o   0.46375
   2   2  11     1892.66     1892.66     43.50 o   0.46621
   3   2  11      136.85      136.85     11.70 o   0.47027
   4   2  11     3331.80     3331.80     57.72 o   0.47591
   5   2  11      491.55      491.55     22.17 o   0.48306
   6   2  11     1902.46     1902.46     43.62 o   0.49165
   7   2  11      564.11      564.11     23.75 o   0.50162
   8   2  11     2452.22     2452.22     49.52 o   0.51289
   9   2  11      465.38      465.38     21.57 o   0.52536
  10   2  11     1185.97     1185.97     34.44 o   0.53896
  11   2  11     1060.79     1060.79     32.57 o   0.55360
  12   2  11      316.78      316.78     17.80 o   0.56920
  13   2  11      135.57      135.57     11.64 o   0.58569
  14   2  11      890.99      890.99     29.85 o   0.60300
  15   2  11      117.41      117.41     10.84 o   0.62104
  16   2  11      557.15      557.15     23.60 o   0.63977
   0   3  11     2566.74     2566.74     50.66 o   0.47534
   1   3  11     1000.09     1000.09     31.62 o   0.47614
   2   3  11     1309.26     1309.26     36.18 o   0.47854
   3   3  11     1390.02     1390.02     37.28 o   0.48250
   4   3  11     1369.83     1369.83     37.01 o   0.48799
   5   3  11      106.74      106.74     10.33 o   0.49497
   6   3  11      420.76      420.76     20.51 o   0.50336
   7   3  11      947.01      947.01     30.77 o   0.51310
   8   3  11      376.79      376.79     19.41 o   0.52412
   9   3  11      963.30      963.30     31.04 o   0.53633
  10   3  11     1556.74     1556.74     39.46 o   0.54966
  11   3  11      127.15      127.15     11.28 o   0.56402
  12   3  11     1289.17     1289.17     35.91 o   0.57935
  13   3  11      353.43      353.43     18.80 o   0.59556
  14   3  11      749.04      749.04     27.37 o   0.61258
  15   3  11      184.05      184.05     13.57 o   0.63035
   1   4  11     1571.13     1571.13     39.64 o   0.49297
   2   4  11      373.68      373.68     19.33 o   0.49528
   3   4  11       83.16       83.16      9.12 o   0.49911
   4   4  11     1631.57     1631.57     40.39 o   0.50443
   5   4  11     1283.68     1283.68     35.83 o   0.51118
   6   4  11     2008.14     2008.14     44.81 o   0.51931
   7   4  11     1112.31     1112.31     33.35 o   0.52876
   8   4  11      651.45      651.45     25.52 o   0.53945
   9   4  11      341.53      341.53     18.48 o   0.55133
  10   4  11      170.67      170.67     13.06 o   0.56430
  11   4  11      989.38      989.38     31.45 o   0.57830
  12   4  11       37.53       37.53      6.13 o   0.59325
  13   4  11       36.28       36.28      6.02 o   0.60909
  14   4  11      282.87      282.87     16.82 o   0.62575
  15   4  11      173.89      173.89     13.19 o   0.64316
   0   5  11     2268.81     2268.81     47.63 o   0.51305
   1   5  11     1439.76     1439.76     37.94 o   0.51380
   2   5  11     1423.07     1423.07     37.72 o   0.51602
   3   5  11     1745.03     1745.03     41.77 o   0.51969
   4   5  11      477.87      477.87     21.86 o   0.52480
   5   5  11      192.96      192.96     13.89 o   0.53129
   6   5  11       86.27       86.27      9.29 o   0.53912
   7   5  11      664.86      664.86     25.78 o   0.54823
   8   5  11      404.11      404.11     20.10 o   0.55855
   9   5  11     1131.23     1131.23     33.63 o   0.57002
  10   5  11      709.21      709.21     26.63 o   0.58258
  11   5  11       54.25       54.25      7.37 o   0.59615
  12   5  11      680.60      680.60     26.09 o   0.61067
  13   5  11      342.13      342.13     18.50 o   0.62607
  14   5  11      352.59      352.59     18.78 o   0.64228
   1   6  11     1235.02     1235.02     35.14 o   0.53816
   2   6  11      827.83      827.83     28.77 o   0.54028
   3   6  11      295.19      295.19     17.18 o   0.54379
   4   6  11      750.11      750.11     27.39 o   0.54867
   5   6  11      394.22      394.22     19.86 o   0.55488
   6   6  11     1325.01     1325.01     36.40 o   0.56238
   7   6  11      778.97      778.97     27.91 o   0.57112
   8   6  11     1050.71     1050.71     32.41 o   0.58104
   9   6  11      117.63      117.63     10.85 o   0.59208
  10   6  11      288.37      288.37     16.98 o   0.60418
  11   6  11      346.03      346.03     18.60 o   0.61727
  12   6  11       76.35       76.35      8.74 o   0.63130
  13   6  11       17.67       17.67      4.20 o   0.64621
   0   7  11     1354.05     1354.05     36.80 o   0.56492
   1   7  11      562.42      562.42     23.72 o   0.56560
   2   7  11      835.94      835.94     28.91 o   0.56761
   3   7  11      264.41      264.41     16.26 o   0.57096
   4   7  11      427.11      427.11     20.67 o   0.57561
   5   7  11        6.77        6.77      2.60 o   0.58153
   6   7  11      730.39      730.39     27.03 o   0.58869
   7   7  11      276.59      276.59     16.63 o   0.59705
   8   7  11       75.98       75.98      8.72 o   0.60654
   9   7  11      342.00      342.00     18.49 o   0.61712
  10   7  11      598.81      598.81     24.47 o   0.62874
  11   7  11      101.74      101.74     10.09 o   0.64134
   1   8  11       25.56       25.56      5.06 o   0.59569
   2   8  11      880.94      880.94     29.68 o   0.59760
   3   8  11        9.19        9.19      3.03 o   0.60078
   4   8  11      886.87      886.87     29.78 o   0.60520
   5   8  11       18.46       18.46      4.30 o   0.61084
   6   8  11      464.81      464.81     21.56 o   0.61766
   7   8  11      119.69      119.69     10.94 o   0.62563
   8   8  11     1151.19     1151.19     33.93 o   0.63469
   9   8  11      161.83      161.83     12.72 o   0.64482
   0   9  11     1154.68     1154.68     33.98 o   0.62745
   1   9  11      106.69      106.69     10.33 o   0.62805
   2   9  11      306.39      306.39     17.50 o   0.62987
   3   9  11       24.01       24.01      4.90 o   0.63289
   4   9  11      232.80      232.80     15.26 o   0.63709
   5   9  11       19.00       19.00      4.36 o   0.64244
   0   0  12       53.19       53.19      7.29 o   0.49391
   2   0  12     5431.32     5431.32     73.70 o   0.49698
   4   0  12     3836.19     3836.19     61.94 o   0.50610
   6   0  12     1576.13     1576.13     39.70 o   0.52093
   8   0  12      463.92      463.92     21.54 o   0.54102
  10   0  12       42.82       42.82      6.54 o   0.56579
  12   0  12     2036.41     2036.41     45.13 o   0.59468
  14   0  12      572.02      572.02     23.92 o   0.62710
   1   1  12      477.48      477.48     21.85 o   0.49703
   2   1  12      409.44      409.44     20.23 o   0.49932
   3   1  12       77.80       77.80      8.82 o   0.50312
   4   1  12     7287.41     7287.41     85.37 o   0.50839
   5   1  12      468.88      468.88     21.65 o   0.51509
   6   1  12     3264.20     3264.20     57.13 o   0.52316
   7   1  12       47.45       47.45      6.89 o   0.53254
   8   1  12       10.64       10.64      3.26 o   0.54316
   9   1  12       29.55       29.55      5.44 o   0.55496
  10   1  12     1115.74     1115.74     33.40 o   0.56785
  11   1  12      200.20      200.20     14.15 o   0.58176
  12   1  12      171.88      171.88     13.11 o   0.59663
  13   1  12       33.67       33.67      5.80 o   0.61238
  14   1  12     1435.38     1435.38     37.89 o   0.62895
  15   1  12       33.22       33.22      5.76 o   0.64627
   0   2  12      165.04      165.04     12.85 o   0.50325
   1   2  12      464.80      464.80     21.56 o   0.50401
   2   2  12     3334.92     3334.92     57.75 o   0.50627
   3   2  12      679.33      679.33     26.06 o   0.51002
   4   2  12     2552.45     2552.45     50.52 o   0.51522
   5   2  12       30.17       30.17      5.49 o   0.52183
   6   2  12     1125.84     1125.84     33.55 o   0.52980
   7   2  12      358.35      358.35     18.93 o   0.53906
   8   2  12      358.67      358.67     18.94 o   0.54956
   9   2  12      745.71      745.71     27.31 o   0.56122
  10   2  12       51.86       51.86      7.20 o   0.57397
  11   2  12       29.87       29.87      5.47 o   0.58774
  12   2  12     2831.09     2831.09     53.21 o   0.60246
  13   2  12      229.25      229.25     15.14 o   0.61806
  14   2  12      797.71      797.71     28.24 o   0.63448
   1   3  12     1117.01     1117.01     33.42 o   0.51544
   2   3  12       26.58       26.58      5.16 o   0.51765
   3   3  12       12.05       12.05      3.47 o   0.52131
   4   3  12     1867.71     1867.71     43.22 o   0.52640
   5   3  12     1350.00     1350.00     36.74 o   0.53288
   6   3  12     2497.81     2497.81     49.98 o   0.54068
   7   3  12      609.75      609.75     24.69 o   0.54976
   8   3  12      124.58      124.58     11.16 o   0.56006
   9   3  12      255.08      255.08     15.97 o   0.57150
  10   3  12      437.13      437.13     20.91 o   0.58403
  11   3  12      560.22      560.22     23.67 o   0.59757
  12   3  12       96.26       96.26      9.81 o   0.61205
  13   3  12       49.90       49.90      7.06 o   0.62742
  14   3  12      960.24      960.24     30.99 o   0.64360
   0   4  12     1553.14     1553.14     39.41 o   0.53030
   1   4  12      713.29      713.29     26.71 o   0.53102
   2   4  12     1509.71     1509.71     38.86 o   0.53317
   3   4  12     1544.48     1544.48     39.30 o   0.53673
   4   4  12      791.58      791.58     28.13 o   0.54167
   5   4  12      200.82      200.82     14.17 o   0.54796
   6   4  12       60.70       60.70      7.79 o   0.55556
   7   4  12      809.08      809.08     28.44 o   0.56440
   8   4  12      471.94      471.94     21.72 o   0.57443
   9   4  12      821.11      821.11     28.65 o   0.58560
  10   4  12      407.32      407.32     20.18 o   0.59783
  11   4  12       22.84       22.84      4.78 o   0.61106
  12   4  12      680.18      680.18     26.08 o   0.62523
  13   4  12      495.09      495.09     22.25 o   0.64028
   1   5  12     1159.74     1159.74     34.05 o   0.55041
   2   5  12      768.11      768.11     27.71 o   0.55248
   3   5  12       97.36       97.36      9.87 o   0.55592
   4   5  12      698.11      698.11     26.42 o   0.56069
   5   5  12     1176.74     1176.74     34.30 o   0.56677
   6   5  12     1315.41     1315.41     36.27 o   0.57412
   7   5  12      537.39      537.39     23.18 o   0.58268
   8   5  12     1089.24     1089.24     33.00 o   0.59240
   9   5  12      331.95      331.95     18.22 o   0.60323
  10   5  12       58.83       58.83      7.67 o   0.61511
  11   5  12      527.71      527.71     22.97 o   0.62798
  12   5  12        4.76        4.76      2.18 o   0.64178
   0   6  12     2565.21     2565.21     50.65 o   0.57255
   1   6  12      893.40      893.40     29.89 o   0.57322
   2   6  12      600.16      600.16     24.50 o   0.57521
   3   6  12      673.90      673.90     25.96 o   0.57851
   4   6  12       18.56       18.56      4.31 o   0.58310
   5   6  12       76.76       76.76      8.76 o   0.58895
   6   6  12      279.97      279.97     16.73 o   0.59602
   7   6  12      388.94      388.94     19.72 o   0.60427
   8   6  12      154.40      154.40     12.43 o   0.61365
   9   6  12      522.95      522.95     22.87 o   0.62411
  10   6  12      938.22      938.22     30.63 o   0.63560
  11   6  12       41.34       41.34      6.43 o   0.64806
   1   7  12      176.09      176.09     13.27 o   0.59905
   2   7  12      923.38      923.38     30.39 o   0.60096
   3   7  12       37.16       37.16      6.10 o   0.60412
   4   7  12       50.17       50.17      7.08 o   0.60851
   5   7  12      182.23      182.23     13.50 o   0.61412
   6   7  12      143.25      143.25     11.97 o   0.62091
   7   7  12       76.36       76.36      8.74 o   0.62883
   8   7  12     1456.53     1456.53     38.16 o   0.63785
   9   7  12      132.01      132.01     11.49 o   0.64792
   0   8  12     2613.00     2613.00     51.12 o   0.62694
   1   8  12       21.63       21.63      4.65 o   0.62754
   2   8  12      113.59      113.59     10.66 o   0.62936
   3   8  12       40.19       40.19      6.34 o   0.63238
   4   8  12       33.73       33.73      5.81 o   0.63658
   5   8  12        4.92        4.92      2.22 o   0.64194
   6   8  12      535.38      535.38     23.14 o   0.64844
   2   0  13     1067.90     1067.90     32.68 o   0.53791
   4   0  13     1855.04     1855.04     43.07 o   0.54634
   6   0  13      683.56      683.56     26.14 o   0.56011
   8   0  13      944.61      944.61     30.73 o   0.57883
  10   0  13      422.34      422.34     20.55 o   0.60206
  12   0  13       65.12       65.12      8.07 o   0.62928
   0   1  13     2381.43     2381.43     48.80 o   0.53724
   1   1  13      124.72      124.72     11.17 o   0.53795
   2   1  13     1724.13     1724.13     41.52 o   0.54007
   3   1  13      460.14      460.14     21.45 o   0.54358
   4   1  13     1063.76     1063.76     32.62 o   0.54847
   5   1  13       32.46       32.46      5.70 o   0.55468
   6   1  13      672.23      672.23     25.93 o   0.56218
   7   1  13       98.47       98.47      9.92 o   0.57092
   8   1  13      122.92      122.92     11.09 o   0.58084
   9   1  13      131.62      131.62     11.47 o   0.59189
  10   1  13     1141.64     1141.64     33.79 o   0.60399
  11   1  13       13.02       13.02      3.61 o   0.61709
  12   1  13      993.63      993.63     31.52 o   0.63113
  13   1  13       32.58       32.58      5.71 o   0.64604
   1   2  13      289.35      289.35     17.01 o   0.54441
   2   2  13      577.52      577.52     24.03 o   0.54650
   3   2  13       74.48       74.48      8.63 o   0.54997
   4   2  13     1403.31     1403.31     37.46 o   0.55480
   5   2  13      379.73      379.73     19.49 o   0.56095
   6   2  13     1300.09     1300.09     36.06 o   0.56837
   7   2  13      134.41      134.41     11.59 o   0.57701
   8   2  13     1100.16     1100.16     33.17 o   0.58683
   9   2  13      120.41      120.41     10.97 o   0.59776
  10   2  13      510.64      510.64     22.60 o   0.60975
  11   2  13      286.32      286.32     16.92 o   0.62273
  12   2  13       84.26       84.26      9.18 o   0.63664
   0   3  13      930.91      930.91     30.51 o   0.55431
   1   3  13      265.31      265.31     16.29 o   0.55500
   2   3  13      728.35      728.35     26.99 o   0.55706
   3   3  13      360.02      360.02     18.97 o   0.56046
   4   3  13      333.41      333.41     18.26 o   0.56520
   5   3  13      126.13      126.13     11.23 o   0.57123
   6   3  13      157.89      157.89     12.57 o   0.57852
   7   3  13      195.57      195.57     13.98 o   0.58702
   8   3  13      277.92      277.92     16.67 o   0.59667
   9   3  13      542.58      542.58     23.29 o   0.60743
  10   3  13      417.08      417.08     20.42 o   0.61923
  11   3  13        3.26        3.26      1.80 o   0.63201
  12   3  13      839.27      839.27     28.97 o   0.64572
   1   4  13      864.17      864.17     29.40 o   0.56950
   2   4  13      268.30      268.30     16.38 o   0.57151
   3   4  13      115.14      115.14     10.73 o   0.57483
   4   4  13      556.18      556.18     23.58 o   0.57945
   5   4  13      503.76      503.76     22.44 o   0.58533
   6   4  13      868.12      868.12     29.46 o   0.59245
   7   4  13      297.62      297.62     17.25 o   0.60075
   8   4  13      332.21      332.21     18.23 o   0.61018
   9   4  13      110.20      110.20     10.50 o   0.62071
  10   4  13      161.50      161.50     12.71 o   0.63226
  11   4  13      492.24      492.24     22.19 o   0.64478
   0   5  13     1351.24     1351.24     36.76 o   0.58698
   1   5  13      343.19      343.19     18.53 o   0.58762
   2   5  13      691.20      691.20     26.29 o   0.58957
   3   5  13      630.15      630.15     25.10 o   0.59279
   4   5  13      153.76      153.76     12.40 o   0.59727
   5   5  13       80.03       80.03      8.95 o   0.60298
   6   5  13      141.37      141.37     11.89 o   0.60989
   7   5  13      422.36      422.36     20.55 o   0.61795
   8   5  13      228.67      228.67     15.12 o   0.62713
   9   5  13      464.76      464.76     21.56 o   0.63737
   1   6  13      590.64      590.64     24.30 o   0.60904
   2   6  13      242.50      242.50     15.57 o   0.61091
   3   6  13       52.73       52.73      7.26 o   0.61402
   4   6  13      584.89      584.89     24.18 o   0.61835
   5   6  13      381.84      381.84     19.54 o   0.62387
   6   6  13      469.53      469.53     21.67 o   0.63055
   7   6  13      194.95      194.95     13.96 o   0.63835
   8   6  13      617.31      617.31     24.85 o   0.64724
   0   7  13      758.89      758.89     27.55 o   0.63281
   1   7  13       29.85       29.85      5.46 o   0.63342
   2   7  13      290.19      290.19     17.03 o   0.63522
   3   7  13       49.78       49.78      7.06 o   0.63821
   4   7  13      350.86      350.86     18.73 o   0.64237
   5   7  13        9.13        9.13      3.02 o   0.64769
   0   0  14     2506.57     2506.57     50.07 o   0.57623
   2   0  14      126.31      126.31     11.24 o   0.57886
   4   0  14       61.75       61.75      7.86 o   0.58671
   6   0  14      303.89      303.89     17.43 o   0.59955
   8   0  14       61.49       61.49      7.84 o   0.61708
  10   0  14      929.37      929.37     30.49 o   0.63892
   1   1  14       27.51       27.51      5.24 o   0.57890
   2   1  14     1008.00     1008.00     31.75 o   0.58087
   3   1  14       18.84       18.84      4.34 o   0.58414
   4   1  14      167.42      167.42     12.94 o   0.58869
   5   1  14       98.06       98.06      9.90 o   0.59448
   6   1  14      286.95      286.95     16.94 o   0.60149
   7   1  14       39.16       39.16      6.26 o   0.60967
   8   1  14     1464.22     1464.22     38.27 o   0.61897
   9   1  14       51.43       51.43      7.17 o   0.62934
  10   1  14       78.80       78.80      8.88 o   0.64074
   0   2  14      962.95      962.95     31.03 o   0.58426
   1   2  14       25.27       25.27      5.03 o   0.58491
   2   2  14      160.20      160.20     12.66 o   0.58686
   3   2  14      222.31      222.31     14.91 o   0.59009
   4   2  14       56.46       56.46      7.51 o   0.59460
   5   2  14       10.29       10.29      3.21 o   0.60033
   6   2  14      380.69      380.69     19.51 o   0.60727
   7   2  14      277.73      277.73     16.67 o   0.61537
   8   2  14      215.62      215.62     14.68 o   0.62459
   9   2  14      102.75      102.75     10.14 o   0.63487
  10   2  14      851.79      851.79     29.19 o   0.64617
   1   3  14      270.73      270.73     16.45 o   0.59478
   2   3  14      375.07      375.07     19.37 o   0.59670
   3   3  14       34.15       34.15      5.84 o   0.59988
   4   3  14       84.36       84.36      9.18 o   0.60431
   5   3  14      186.58      186.58     13.66 o   0.60996
   6   3  14      280.08      280.08     16.74 o   0.61679
   7   3  14      118.89      118.89     10.90 o   0.62476
   8   3  14      727.72      727.72     26.98 o   0.63384
   9   3  14       20.19       20.19      4.49 o   0.64398
   0   4  14      626.45      626.45     25.03 o   0.60771
   1   4  14      144.57      144.57     12.02 o   0.60834
   2   4  14      312.80      312.80     17.69 o   0.61021
   3   4  14      477.97      477.97     21.86 o   0.61333
   4   4  14       56.92       56.92      7.54 o   0.61766
   5   4  14       37.25       37.25      6.10 o   0.62318
   6   4  14       11.14       11.14      3.34 o   0.62987
   7   4  14      153.78      153.78     12.40 o   0.63768
   8   4  14      107.29      107.29     10.36 o   0.64658
   1   5  14      425.29      425.29     20.62 o   0.62533
   2   5  14      101.18      101.18     10.06 o   0.62716
   3   5  14        3.68        3.68      1.92 o   0.63019
   4   5  14      519.66      519.66     22.80 o   0.63440
   5   5  14      383.76      383.76     19.59 o   0.63978
   6   5  14      496.93      496.93     22.29 o   0.64630
   0   6  14      206.90      206.90     14.38 o   0.64491
   1   6  14       15.66       15.66      3.96 o   0.64550
   2   6  14      387.34      387.34     19.68 o   0.64727
   2   0  15      851.06      851.06     29.17 o   0.61985
   4   0  15      154.17      154.17     12.42 o   0.62718
   6   0  15      296.88      296.88     17.23 o   0.63921
   0   1  15     1626.59     1626.59     40.33 o   0.61927
   1   1  15      130.85      130.85     11.44 o   0.61988
   2   1  15      409.22      409.22     20.23 o   0.62172
   3   1  15       62.55       62.55      7.91 o   0.62478
   4   1  15      157.88      157.88     12.56 o   0.62903
   5   1  15       16.43       16.43      4.05 o   0.63446
   6   1  15      325.44      325.44     18.04 o   0.64103
   1   2  15       70.29       70.29      8.38 o   0.62550
   2   2  15      442.55      442.55     21.04 o   0.62732
   3   2  15       17.78       17.78      4.22 o   0.63035
   4   2  15      206.36      206.36     14.37 o   0.63456
   5   2  15      204.59      204.59     14.30 o   0.63994
   6   2  15      411.65      411.65     20.29 o   0.64646
   0   3  15      555.22      555.22     23.56 o   0.63414
   1   3  15      159.25      159.25     12.62 o   0.63474
   2   3  15      206.99      206.99     14.39 o   0.63654
   3   3  15      284.55      284.55     16.87 o   0.63952
   4   3  15      140.84      140.84     11.87 o   0.64368
   1   4  15      310.38      310.38     17.62 o   0.64746
