# Supplementary material for: X-ray-determined structure of the technetium com­plex [Tc2(μ-CO)2(NC5H5)2(CO)6] revisited: [Tc2(μ-OMe)2(NC5H5)2(CO)6] as the correct formulation
Source: Acta Crystallogr C Struct Chem. 2023 Sep 18;79(Pt 10):395–8. doi: 10.1107/S2053229623007957 (PMC10551881; doi:10.1107/S2053229623007957)
Supplement: Supplementary file 3 [file c-79-00395-syn3sup3.hkl]

data_syn3                                                                       
_shelx_title ' ZUPI in Pna2(1)'                                                 
_shelx_refln_list_code          4                                               
_shelx_F_calc_maximum      488.27                                               
_exptl_crystal_F_000      1152.00                                               
_reflns_d_resolution_high  0.7826                                               
                                                                                
loop_                                                                           
 _space_group_symop_operation_xyz                                               
 'x, y, z'                                                                      
 '-x, -y, z+1/2'                                                                
 'x+1/2, -y+1/2, z'                                                             
 '-x+1/2, y+1/2, z+1/2'                                                         
                                                                                
_cell_length_a    18.1160                                                       
_cell_length_b    10.3590                                                       
_cell_length_c    12.1480                                                       
_cell_angle_alpha  90.000                                                       
_cell_angle_beta   90.000                                                       
_cell_angle_gamma  90.000                                                       
                                                                                
_shelx_F_squared_multiplier     1.000                                           
                                                                                
loop_                                                                           
 _refln_index_h                                                                 
 _refln_index_k                                                                 
 _refln_index_l                                                                 
 _refln_F_squared_calc                                                          
 _refln_F_squared_meas                                                          
 _refln_F_squared_sigma                                                         
 _refln_observed_status                                                         
  13   4 -10        590.84        358.66        41.86 o                         
  14   4 -10        589.94        333.29        46.59 o                         
  15   4 -10        240.02         44.07        40.75 o                         
  16   4 -10        189.50         54.23        41.55 o                         
  12   5 -10         26.74         32.19        33.30 o                         
  13   5 -10         37.41          4.73        34.50 o                         
  14   5 -10        181.09        103.52        35.31 o                         
  15   5 -10        163.15         43.66        39.14 o                         
  12   6 -10       1146.30        642.86        48.32 o                         
  13   6 -10        257.98        137.94        39.74 o                         
  14   6 -10        336.22        302.35        38.23 o                         
  12   7 -10         75.78        107.84        36.92 o                         
  14   3  -9        589.94        424.78        40.15 o                         
  15   3  -9        258.19        118.02        38.23 o                         
  16   3  -9        786.00        535.73        46.90 o                         
  17   3  -9         28.39         28.97        38.23 o                         
  11   4  -9       1143.68        872.66        44.40 o                         
  12   4  -9         15.59         36.82        29.27 o                         
  13   4  -9         50.43         47.38        32.29 o                         
  14   4  -9         87.35         40.14        34.20 o                         
  15   4  -9        242.58        145.18        40.45 o                         
  16   4  -9        529.07        366.59        43.27 o                         
  17   4  -9        261.12        153.53        41.55 o                         
  11   5  -9         62.68         38.03        29.68 o                         
  12   5  -9       1351.51       1001.12        46.72 o                         
  13   5  -9        608.89        424.68        40.46 o                         
  14   5  -9        550.69        295.85        41.76 o                         
  15   5  -9        194.92        114.49        39.14 o                         
  16   5  -9         76.55         79.37        36.72 o                         
  11   6  -9        374.51        310.31        36.12 o                         
  12   6  -9         60.03         34.20        32.49 o                         
  13   6  -9         16.31         17.81        31.59 o                         
  14   6  -9        447.68        310.22        40.45 o                         
  15   6  -9        101.43         60.66        37.83 o                         
  11   7  -9         22.85         17.70        33.00 o                         
  12   7  -9       1326.10        866.94        49.94 o                         
  13   7  -9        214.11        115.20        38.63 o                         
  14   7  -9        522.76        287.59        44.18 o                         
  12   8  -9        148.33         41.05        39.94 o                         
  11   3  -8       2092.28       1815.84        93.50 o                         
  12   3  -8        120.32         80.89        32.70 o                         
  13   3  -8         57.87         90.64        31.79 o                         
  14   3  -8        971.93        685.51        45.90 o                         
  15   3  -8        270.25        160.28        38.53 o                         
  16   3  -8        690.86        497.47        43.68 o                         
  17   3  -8        411.15        268.36        42.16 o                         
  18   3  -8        741.36        551.61        45.89 o                         
  10   4  -8       1271.24       1004.51        58.40 o                         
  11   4  -8          1.92         37.92        28.27 o                         
  12   4  -8       1177.78       1133.96        45.51 o                         
  13   4  -8       1097.92        827.63        45.71 o                         
  14   4  -8       1132.95        856.42        47.32 o                         
  15   4  -8        589.15        418.64        41.16 o                         
  16   4  -8        322.08        251.24        41.55 o                         
  17   4  -8         99.38        -24.45        40.74 o                         
  18   4  -8         27.69        -40.74        40.74 o                         
  10   5  -8        453.43        399.50        35.82 o                         
  11   5  -8        898.14        806.99        41.67 o                         
  12   5  -8          1.68        -10.46        28.27 o                         
  13   5  -8        271.66        194.89        34.61 o                         
  14   5  -8        146.19        151.51        33.90 o                         
  15   5  -8        232.42        156.85        37.63 o                         
  16   5  -8        453.10        233.35        42.76 o                         
  17   5  -8        375.18        250.84        44.07 o                         
  10   6  -8       1846.56       1515.93        78.87 o                         
  11   6  -8         62.52         91.65        29.98 o                         
  12   6  -8        701.99        588.96        41.46 o                         
  13   6  -8        369.72        294.21        36.73 o                         
  14   6  -8        432.68        353.19        38.94 o                         
  15   6  -8        171.56        131.29        35.01 o                         
  16   6  -8        353.90        167.12        41.05 o                         
  11   7  -8        349.44        389.39        38.13 o                         
  12   7  -8        203.37        192.66        35.11 o                         
  13   7  -8          9.22        -33.10        33.10 o                         
  14   7  -8        442.44        313.74        42.76 o                         
  15   7  -8         80.15         52.31        38.83 o                         
  12   8  -8        611.73        466.74        46.90 o                         
  13   8  -8         12.06         52.91        37.02 o                         
  14   8  -8        599.65        348.38        50.21 o                         
   9   3  -7       2222.88       2118.22       112.99 o                         
  10   3  -7       1339.39       1201.35        54.79 o                         
  11   3  -7        153.90        151.41        33.30 o                         
  12   3  -7       6403.79       5587.66       251.63 o                         
  13   3  -7        835.76        734.40        44.29 o                         
  14   3  -7       2168.90       1882.37       105.99 o                         
  15   3  -7        509.11        433.42        40.65 o                         
  16   3  -7         30.03         33.00        33.40 o                         
  17   3  -7         76.10         35.71        38.23 o                         
   8   4  -7       1341.45       1212.77        58.72 o                         
   9   4  -7        796.21        717.62        45.90 o                         
  10   4  -7        390.23        358.94        32.50 o                         
  11   4  -7       1347.61       1258.86        58.61 o                         
  12   4  -7         52.30         79.17        30.78 o                         
  13   4  -7        283.62        277.60        36.93 o                         
  14   4  -7        481.81        359.45        40.65 o                         
  15   4  -7        783.09        622.01        45.09 o                         
  16   4  -7        960.96        744.37        48.42 o                         
  17   4  -7        690.84        582.70        47.60 o                         
  18   4  -7        737.56        533.60        47.70 o                         
  19   4  -7         30.68         62.67        39.84 o                         
   9   5  -7       1909.95       1784.15        84.43 o                         
  10   5  -7       2831.65       2786.95       130.05 o                         
  11   5  -7         90.79         71.63        30.08 o                         
  12   5  -7        750.21        672.54        41.27 o                         
  13   5  -7       1016.41        864.23        43.99 o                         
  14   5  -7        812.49        580.15        46.30 o                         
  15   5  -7        397.00        275.60        41.96 o                         
  16   5  -7        478.60        370.40        41.86 o                         
  17   5  -7         27.39         62.97        36.42 o                         
  18   5  -7         18.55         63.68        36.92 o                         
   9   6  -7        168.11        162.88        35.21 o                         
  10   6  -7        184.00        198.40        32.40 o                         
  11   6  -7        754.29        688.14        41.57 o                         
  12   6  -7         61.50         85.51        31.29 o                         
  13   6  -7         85.35         69.72        33.50 o                         
  14   6  -7          7.97         46.78        32.09 o                         
  15   6  -7        291.91        240.97        41.05 o                         
  16   6  -7        615.89        452.45        43.98 o                         
  17   6  -7        349.51        318.85        44.67 o                         
  11   7  -7         95.25         43.26        34.71 o                         
  12   7  -7        358.88        251.45        39.44 o                         
  13   7  -7        153.39         98.79        37.73 o                         
  14   7  -7        561.81        451.63        46.09 o                         
  15   7  -7        127.91        112.17        38.83 o                         
  16   7  -7        953.94        803.92        61.80 o                         
  12   8  -7        284.19        206.96        42.46 o                         
  13   8  -7          5.89         30.68        36.31 o                         
  14   8  -7         96.36        113.18        37.93 o                         
  15   8  -7         37.62         44.46        40.94 o                         
  10   2  -6       8651.35       8424.62       263.33 o                         
  11   2  -6        232.00        214.41        32.30 o                         
   7   3  -6       2219.76       2049.72       101.63 o                         
   8   3  -6       7044.84       6456.43       213.61 o                         
   9   3  -6       1314.56       1186.77        62.14 o                         
  10   3  -6       1872.23       1719.53        84.74 o                         
  11   3  -6       3088.95       2934.75       151.80 o                         
  12   3  -6        190.38        193.17        33.50 o                         
  13   3  -6        861.73        765.54        45.40 o                         
  14   3  -6        571.33        554.92        40.56 o                         
  15   3  -6        913.59        819.69        43.99 o                         
  16   3  -6       1695.65       1449.38        74.93 o                         
   7   4  -6       2232.98       1969.23       101.01 o                         
   8   4  -6       2102.85       2089.89       101.40 o                         
   9   4  -6       3286.08       3054.71       156.28 o                         
  10   4  -6       3072.51       2715.63       138.08 o                         
  11   4  -6        163.18        176.06        30.18 o                         
  12   4  -6       2834.90       2540.97       134.29 o                         
  13   4  -6       1798.76       1672.06       100.33 o                         
  14   4  -6       1685.23       1641.52        74.13 o                         
  15   4  -6        666.15        535.62        43.58 o                         
  16   4  -6        442.50        404.61        39.85 o                         
  17   4  -6         78.06         66.60        35.21 o                         
  18   4  -6         37.15         33.50        34.81 o                         
  19   4  -6        552.60        392.35        44.58 o                         
   8   5  -6       2753.11       2625.16       139.15 o                         
   9   5  -6        524.80        561.06        35.42 o                         
  10   5  -6        627.27        610.72        35.93 o                         
  11   5  -6       1229.55       1101.97        55.58 o                         
  12   5  -6         31.71         17.81        29.68 o                         
  13   5  -6         84.83        122.23        30.58 o                         
  14   5  -6        480.44        410.37        35.72 o                         
  15   5  -6        774.32        629.15        42.78 o                         
  16   5  -6        448.23        339.61        39.85 o                         
  17   5  -6        492.04        386.00        41.56 o                         
  18   5  -6        640.91        527.33        44.98 o                         
  19   5  -6         37.38         82.59        37.82 o                         
   9   6  -6       1648.28       1765.33        79.78 o                         
  10   6  -6       2315.74       2200.00       116.60 o                         
  11   6  -6        140.11        167.71        31.89 o                         
  12   6  -6       2046.93       1866.89        96.71 o                         
  13   6  -6        744.91        664.98        45.79 o                         
  14   6  -6        766.66        740.97        45.59 o                         
  15   6  -6        267.40        280.91        37.53 o                         
  16   6  -6        390.10        287.97        39.85 o                         
  17   6  -6        124.93         59.25        39.03 o                         
  18   6  -6        117.85        106.74        39.03 o                         
  11   7  -6        462.49        401.50        42.16 o                         
  12   7  -6        133.21        143.76        35.92 o                         
  13   7  -6        122.33        175.05        35.61 o                         
  14   7  -6        952.41        821.67        52.85 o                         
  15   7  -6        217.09        174.96        41.65 o                         
  16   7  -6        658.65        514.05        48.41 o                         
  17   7  -6        187.65        162.28        43.36 o                         
  13   8  -6        271.89        247.91        41.75 o                         
  14   8  -6        662.96        564.37        49.21 o                         
  15   8  -6         54.83         62.77        39.64 o                         
  16   8  -6        644.97        392.57        52.73 o                         
   7   2  -5       1153.02       1138.36        49.56 o                         
   8   2  -5      24165.21      23172.68       370.67 o                         
   9   2  -5       2161.04       2109.59        93.16 o                         
  10   2  -5        374.20        310.65        32.30 o                         
  11   2  -5       2151.37       2035.59        90.62 o                         
  12   2  -5        971.89        986.17        39.57 o                         
   6   3  -5       1061.61        965.39        46.73 o                         
   7   3  -5       2944.39       2767.37       127.87 o                         
   8   3  -5       1856.88       1762.23        85.97 o                         
   9   3  -5       4107.98       3787.34       171.21 o                         
  10   3  -5      10699.91       9949.32       276.99 o                         
  11   3  -5        255.66        205.46        32.00 o                         
  12   3  -5       1826.61       1718.74        95.21 o                         
  13   3  -5       3009.15       2416.60       152.78 o                         
  14   3  -5       1783.00       1755.51        80.39 o                         
  15   3  -5       1190.88       1100.18        48.63 o                         
   7   4  -5       1184.69       1112.73        51.97 o                         
   8   4  -5       5714.77       5262.34       191.70 o                         
   9   4  -5        148.21        121.94        25.76 o                         
  10   4  -5        809.70        759.84        43.59 o                         
  11   4  -5       4270.54       4437.39       186.18 o                         
  12   4  -5        312.03        342.51        31.29 o                         
  13   4  -5         83.04         32.80        30.38 o                         
  14   4  -5        208.05        205.04        33.10 o                         
  15   4  -5        995.91        958.86        53.76 o                         
  16   4  -5       1685.73       1449.57        71.20 o                         
  17   4  -5        732.98        630.34        42.77 o                         
   8   5  -5       1404.65       1396.85        60.13 o                         
   9   5  -5       1532.71       1458.79        84.41 o                         
  10   5  -5       1986.89       1773.96        97.54 o                         
  11   5  -5        367.06        386.80        34.01 o                         
  12   5  -5       2812.58       2932.68       127.94 o                         
  13   5  -5       1570.27       1587.76        84.50 o                         
  14   5  -5        956.71        925.31        48.92 o                         
  15   5  -5        527.29        482.93        39.55 o                         
  16   5  -5        147.51        190.14        34.11 o                         
  17   5  -5        327.89        205.16        37.83 o                         
  18   5  -5         26.14         -4.43        34.20 o                         
  19   5  -5        324.48        242.18        39.44 o                         
   9   6  -5        801.40        846.16        51.34 o                         
  10   6  -5       2475.78       2466.43       110.17 o                         
  11   6  -5       1093.79       1171.01        58.70 o                         
  12   6  -5        213.82        254.34        33.60 o                         
  13   6  -5        113.76        138.53        33.30 o                         
  14   6  -5       1193.94       1168.18        50.54 o                         
  15   6  -5        550.01        459.99        41.56 o                         
  16   6  -5        364.38        298.54        38.84 o                         
  17   6  -5        445.85        315.35        39.54 o                         
  18   6  -5        330.33        255.86        39.24 o                         
  19   6  -5         35.39        -22.03        38.13 o                         
  12   7  -5       3882.02       3991.01       198.01 o                         
  13   7  -5        843.59        813.88        50.63 o                         
  14   7  -5       1106.52        960.99        52.05 o                         
  15   7  -5         80.25         71.93        37.42 o                         
  16   7  -5         38.36         10.46        36.11 o                         
  17   7  -5         69.49         55.63        36.52 o                         
  18   7  -5        162.48        133.50        38.63 o                         
  15   8  -5        146.63         98.99        41.75 o                         
  16   8  -5        224.56        107.85        40.85 o                         
   5   2  -4       1363.53       1280.62        69.15 o                         
   6   2  -4       3420.54       2845.22       112.79 o                         
   7   2  -4       5448.01       5009.03       162.58 o                         
   8   2  -4       1115.11       1019.38        45.23 o                         
   9   2  -4       3112.97       3071.54       131.93 o                         
  10   2  -4      13515.64      12937.63       292.97 o                         
  11   2  -4        146.28        165.90        26.56 o                         
   5   3  -4       8281.09       7219.31       176.26 o                         
   6   3  -4       7854.58       6630.88       181.54 o                         
   7   3  -4       2029.87       1784.84        94.38 o                         
   8   3  -4       9726.49       8871.25       218.13 o                         
   9   3  -4       1377.02       1363.64        66.39 o                         
  10   3  -4        872.71        810.09        48.43 o                         
  11   3  -4       4085.87       4136.06       175.71 o                         
  12   3  -4        400.42        402.52        31.60 o                         
  13   3  -4        374.79        443.66        32.30 o                         
   6   4  -4        440.70        427.44        24.86 o                         
   7   4  -4       3208.04       2680.70       137.90 o                         
   8   4  -4        788.46        791.83        33.02 o                         
   9   4  -4       3163.97       3014.61       145.51 o                         
  10   4  -4       5477.44       5214.26       205.67 o                         
  11   4  -4        223.62        222.26        28.57 o                         
  12   4  -4       2009.21       2142.32       111.35 o                         
  13   4  -4       2470.33       2329.44       127.61 o                         
  14   4  -4       1443.71       1308.91        63.35 o                         
  15   4  -4        898.67        771.07        47.41 o                         
   8   5  -4       2949.16       2882.37       128.22 o                         
   9   5  -4        409.40        395.19        32.00 o                         
  10   5  -4       1393.75       1397.27        62.75 o                         
  11   5  -4       2106.49       2040.48       105.71 o                         
  12   5  -4         25.21          8.65        27.56 o                         
  13   5  -4        209.49        193.58        30.18 o                         
  14   5  -4        402.91        398.68        34.41 o                         
  15   5  -4        789.50        814.58        44.99 o                         
  16   5  -4        854.15        757.93        43.78 o                         
  10   6  -4       1224.70       1177.45        64.65 o                         
  11   6  -4        120.16         74.25        29.78 o                         
  12   6  -4       2886.77       2886.74       156.97 o                         
  13   6  -4       1091.85       1108.35        52.05 o                         
  14   6  -4       1011.23        980.61        56.68 o                         
  15   6  -4        401.29        362.85        38.44 o                         
  16   6  -4        205.82        177.47        37.12 o                         
   5   1  -3       5561.16       5340.49       137.16 o                         
   4   2  -3      15515.30      14022.26       200.94 o                         
   5   2  -3       4961.68       4503.83       121.50 o                         
   6   2  -3       7621.72       6525.78       170.33 o                         
   7   2  -3        786.90        738.17        30.72 o                         
   8   2  -3       2592.87       2523.84       112.03 o                         
   9   2  -3        401.12        414.65        23.35 o                         
   5   3  -3        818.37        703.70        35.05 o                         
   6   3  -3        340.10        297.20        21.74 o                         
   7   3  -3       4280.73       3862.36       145.14 o                         
   8   3  -3       1270.20       1186.81        61.66 o                         
   9   3  -3       3346.65       3352.64       138.13 o                         
  10   3  -3       3022.04       3078.36       139.87 o                         
  11   3  -3        191.63        223.36        25.96 o                         
   7   4  -3       2108.46       1934.65        97.51 o                         
   8   4  -3       2622.36       2446.97       130.95 o                         
   9   4  -3       1826.85       1856.58        87.18 o                         
  10   4  -3        854.93        777.55        46.61 o                         
  11   4  -3       1348.81       1254.78        50.06 o                         
  12   4  -3        255.35        248.42        27.37 o                         
  10   5  -3       2977.10       2672.84       140.61 o                         
  11   5  -3         20.22         22.33        27.16 o                         
   3   1  -2      10619.42       9740.33       138.73 o                         
   4   1  -2      11638.80      10995.69       166.03 o                         
   5   1  -2       3669.19       3532.41       104.59 o                         
   3   2  -2        777.96        767.28        41.12 o                         
   4   2  -2        859.16        917.22        47.97 o                         
   5   2  -2       1051.56       1111.90        56.44 o                         
   6   2  -2       4794.63       4384.52       122.58 o                         
   7   2  -2       3224.46       2975.99       108.05 o                         
   5   3  -2       5918.31       5542.66       152.41 o                         
   6   3  -2       7327.25       6487.56       170.71 o                         
   7   3  -2       3116.97       2789.59       116.17 o                         
   8   3  -2       4481.07       4171.37       142.84 o                         
   2   1  -1      21102.67      18736.02       847.62 o                         
   3   1  -1       2761.33       2580.92        66.08 o                         
   2   0   0       5220.16       4829.64        66.74 o                         
   4   0   0        573.85        517.67        24.08 o                         
   6   0   0      35957.09      34604.91      1540.49 o                         
   8   0   0       8389.93       7653.52       173.14 o                         
  10   0   0      35743.57      33792.33       403.97 o                         
  12   0   0       1099.35       1144.19        50.86 o                         
  14   0   0       1666.16       1642.41        78.18 o                         
  16   0   0       2932.21       2808.45       150.24 o                         
  18   0   0        594.31        674.28        45.09 o                         
  20   0   0       1828.29       1924.53        86.32 o                         
  22   0   0          0.95         31.39        31.49 o                         
   2   1   0      53293.99      51727.89      1359.04 o                         
   3   1   0        739.51        813.24        39.94 o                         
   4   1   0          3.65          1.21        10.66 o                         
   5   1   0       8707.75       8148.17       139.78 o                         
   6   1   0      17518.17      16535.95       215.70 o                         
   7   1   0        565.33        465.91        26.58 o                         
   8   1   0      57600.18      55824.23      2268.35 o                         
   9   1   0         64.30         63.28        16.80 o                         
  10   1   0        134.55        112.48        23.04 o                         
  11   1   0        702.74        658.72        33.83 o                         
  12   1   0       3898.25       3787.02       159.89 o                         
  13   1   0        253.01        249.13        27.37 o                         
  14   1   0        887.66        818.90        36.75 o                         
  15   1   0         19.03         25.85        25.35 o                         
  16   1   0       2633.47       2764.49       142.14 o                         
  17   1   0         89.66        111.06        29.68 o                         
  18   1   0       7744.96       7910.98       295.90 o                         
  19   1   0         11.40        144.76        33.80 o                         
  20   1   0         92.85         65.99        35.61 o                         
  21   1   0        123.43        147.79        33.00 o                         
  22   1   0         58.89         44.06        35.31 o                         
  23   1   0          0.15         18.51        33.90 o                         
   0   2   0      79040.98      84473.51      1995.69 o                         
   1   2   0       3573.64       3470.52        80.53 o                         
   2   2   0      21178.06      19364.25       940.06 o                         
   3   2   0      12218.30      11205.65       157.76 o                         
   4   2   0        445.57        412.67        26.08 o                         
   5   2   0       4147.46       3945.65       109.66 o                         
   6   2   0       5551.34       5333.40       130.96 o                         
   7   2   0       9840.71       9803.34       184.11 o                         
   8   2   0       4117.33       3677.71       130.74 o                         
   9   2   0       7148.86       6483.96       175.14 o                         
  10   2   0      38600.63      37023.93       428.62 o                         
  11   2   0         27.06         25.25        21.33 o                         
  12   2   0       2399.89       2444.18       112.74 o                         
  13   2   0       2568.94       2704.85       138.56 o                         
  14   2   0       1317.63       1310.78        68.18 o                         
  15   2   0        999.65        943.06        39.57 o                         
  16   2   0       2922.71       3200.32       152.96 o                         
  17   2   0        100.60        116.40        30.58 o                         
  18   2   0       1042.15       1033.18        49.43 o                         
  19   2   0        690.31        690.61        44.69 o                         
  20   2   0       1357.94       1391.57        62.73 o                         
  21   2   0         26.33         14.18        34.20 o                         
  22   2   0         50.79         76.96        33.90 o                         
   1   3   0      23375.26      21901.82       242.27 o                         
   2   3   0      25974.22      24553.55       259.74 o                         
   3   3   0       3979.75       3916.93       112.98 o                         
   4   3   0       4957.33       4242.59       124.18 o                         
   5   3   0      19360.63      18136.40       248.43 o                         
   6   3   0      11978.62      10989.39       205.66 o                         
   7   3   0       5906.45       5435.90       154.09 o                         
   8   3   0      25426.04      23002.70       322.64 o                         
   9   3   0       3943.69       3728.76       143.43 o                         
  10   3   0        186.98        151.83        24.25 o                         
  11   3   0       5813.55       5860.35       185.81 o                         
  12   3   0       1544.21       1403.80        78.48 o                         
  13   3   0        739.85        725.28        49.02 o                         
  14   3   0          6.90         25.95        25.45 o                         
  15   3   0       1818.37       1948.70        83.11 o                         
  16   3   0       4548.51       4545.09       219.87 o                         
  17   3   0        580.70        528.45        42.77 o                         
  18   3   0       4427.06       4203.93       216.15 o                         
  19   3   0          4.30        -29.37        33.00 o                         
  20   3   0        627.01        715.52        44.38 o                         
  21   3   0        300.10        290.57        40.04 o                         
  22   3   0        109.93        145.27        34.61 o                         
   0   4   0      30989.35      28740.65       318.37 o                         
   1   4   0       8718.74       8587.75       174.96 o                         
   2   4   0      40831.21      35901.57      1783.98 o                         
   3   4   0      36638.35      34142.05       360.77 o                         
   4   4   0         81.83         94.27        18.11 o                         
   5   4   0        967.38        905.52        48.56 o                         
   6   4   0       1502.25       1296.10        69.86 o                         
   7   4   0       4844.58       4530.04       150.00 o                         
   8   4   0       1421.04       1405.17        74.36 o                         
   9   4   0       8628.06       7798.06       209.82 o                         
  10   4   0      11274.60      10447.77       255.04 o                         
  11   4   0        326.06        258.41        28.88 o                         
  12   4   0       4366.16       4188.80       183.52 o                         
  13   4   0       3626.55       3829.68       179.93 o                         
  14   4   0       1356.36       1295.61        55.89 o                         
  15   4   0        776.99        836.05        40.77 o                         
  16   4   0       1023.70       1123.40        50.94 o                         
  17   4   0        938.63        941.20        63.01 o                         
  18   4   0         36.11         20.12        31.59 o                         
  19   4   0        821.50        826.44        46.50 o                         
  20   4   0        186.79        145.38        38.43 o                         
  21   4   0        168.91        162.78        36.62 o                         
  22   4   0        375.82        360.61        45.08 o                         
   1   5   0       9718.74       9478.94       204.27 o                         
   2   5   0       4160.79       4104.05       141.15 o                         
   3   5   0         22.04         33.00        19.72 o                         
   4   5   0      14372.07      13660.79       259.36 o                         
   5   5   0      15584.54      13409.51       266.61 o                         
   6   5   0       9028.23       7965.35       211.99 o                         
   7   5   0       2213.94       2319.57       109.22 o                         
   8   5   0       4309.54       4107.65       165.33 o                         
   9   5   0       1444.36       1453.51        76.26 o                         
  10   5   0       1670.97       1646.37        87.46 o                         
  11   5   0       4470.46       4201.14       185.24 o                         
  12   5   0          5.82         -7.65        24.95 o                         
  13   5   0          7.06        -13.28        26.36 o                         
  14   5   0       1517.45       1786.49        87.02 o                         
  15   5   0       1645.41       1810.44        76.45 o                         
  16   5   0        621.47        714.14        40.76 o                         
  17   5   0       1287.41       1358.95        75.01 o                         
  18   5   0       1033.28       1089.59        63.72 o                         
  19   5   0         17.04         60.96        30.58 o                         
  20   5   0        483.24        519.13        43.57 o                         
  21   5   0        490.13        488.83        48.50 o                         
   0   6   0       2646.46       2601.49       122.01 o                         
   1   6   0        518.71        537.21        32.41 o                         
   2   6   0       9061.86       8639.86       222.45 o                         
   3   6   0       7209.13       6609.80       201.75 o                         
   4   6   0       9779.52       9605.70       237.27 o                         
   5   6   0         26.10         18.21        27.16 o                         
   6   6   0       2351.01       2577.06       107.60 o                         
   7   6   0       5267.01       4984.90       197.30 o                         
   8   6   0       1469.00       1423.03        66.69 o                         
   9   6   0       1341.65       1286.70        64.26 o                         
  10   6   0         10.90         27.06        25.55 o                         
  11   6   0        441.00        443.59        32.81 o                         
  12   6   0       5158.96       5519.93       218.40 o                         
  13   6   0       1985.99       2083.54       105.79 o                         
  14   6   0       1651.08       1829.68        88.23 o                         
  15   6   0       1009.00       1057.42        56.68 o                         
  16   6   0          1.05         24.04        31.18 o                         
  17   6   0         94.64         62.98        34.00 o                         
  18   6   0         95.20        107.24        33.50 o                         
  19   6   0        526.03        576.50        43.97 o                         
  20   6   0        214.82        272.04        40.34 o                         
   1   7   0       3707.33       3684.70       158.74 o                         
   2   7   0       1130.16       1100.78        62.24 o                         
   3   7   0         52.28         44.77        29.48 o                         
   4   7   0      12061.76      11480.10       297.34 o                         
   5   7   0       4863.51       4529.35       199.81 o                         
   6   7   0       8928.20       8459.78       262.32 o                         
   7   7   0       1022.80        971.04        52.66 o                         
   8   7   0         21.22         31.08        26.56 o                         
   9   7   0        283.39        296.52        32.40 o                         
  10   7   0       2460.81       2513.91       122.17 o                         
  11   7   0       1549.36       1724.00        79.06 o                         
  12   7   0        290.54        320.47        35.62 o                         
  13   7   0        224.65        240.86        35.72 o                         
  14   7   0       4423.10       4788.09       224.53 o                         
  15   7   0        856.49       1021.44        49.32 o                         
  16   7   0        587.85        619.71        41.76 o                         
  17   7   0        119.65        107.24        33.60 o                         
  18   7   0        221.56        274.06        38.73 o                         
  19   7   0          0.48         23.04        33.80 o                         
   0   8   0         11.66         20.72        26.26 o                         
   1   8   0        134.46        124.15        26.86 o                         
   2   8   0       3008.08       3079.67       140.92 o                         
   3   8   0       1046.32       1012.53        58.30 o                         
   4   8   0       5182.43       5396.31       221.92 o                         
   5   8   0         50.42        102.11        31.09 o                         
   6   8   0       1789.01       2083.77        95.31 o                         
   7   8   0        714.85        815.00        38.55 o                         
   8   8   0        213.06        227.99        30.08 o                         
   9   8   0         26.07        -15.19        28.57 o                         
  10   8   0         11.92         40.64        28.97 o                         
  11   8   0          0.01         17.50        29.27 o                         
  12   8   0       4624.53       4962.19       246.67 o                         
  13   8   0        691.65        757.74        47.91 o                         
  14   8   0       1556.17       1657.23        74.72 o                         
  15   8   0          2.03         48.08        34.81 o                         
  16   8   0         71.41         60.56        34.20 o                         
  17   8   0         17.10        -34.60        34.60 o                         
  18   8   0        244.09        175.26        39.44 o                         
   1   9   0         81.12         57.75        27.97 o                         
   2   9   0         57.24         55.83        28.97 o                         
   3   9   0          9.65         32.79        30.88 o                         
   4   9   0       8142.32       8465.61       289.98 o                         
   5   9   0        104.94        136.32        37.02 o                         
   6   9   0       4147.08       3695.25       195.98 o                         
   7   9   0        227.22        183.01        36.02 o                         
   8   9   0        279.67        252.44        35.22 o                         
   9   9   0          3.49         40.14        28.67 o                         
  10   9   0       1623.93       1642.50        93.16 o                         
  11   9   0         41.20         56.33        33.90 o                         
  12   9   0        378.68        365.66        43.37 o                         
  13   9   0          1.15          9.96        36.11 o                         
  14   9   0       1691.47       1846.11        80.26 o                         
  15   9   0         12.77         47.88        37.52 o                         
  16   9   0        356.38        314.83        41.66 o                         
   0  10   0        327.99        316.45        33.20 o                         
   1  10   0        398.94        392.94        36.53 o                         
   2  10   0       3204.63       3205.27       148.63 o                         
   3  10   0         58.19         59.86        38.83 o                         
   4  10   0       3386.82       3444.38       156.31 o                         
   5  10   0        280.72        236.85        41.96 o                         
   6  10   0       1636.79       1416.33        75.13 o                         
   7  10   0         39.89         50.60        33.60 o                         
   8  10   0        189.45        220.03        34.21 o                         
   9  10   0        269.41        241.37        35.62 o                         
  10  10   0         21.93         42.95        32.49 o                         
  11  10   0         47.09         55.73        35.21 o                         
  12  10   0       1851.99       2005.22        83.49 o                         
  13  10   0        157.99        143.46        42.15 o                         
  14  10   0        801.10        770.13        53.04 o                         
  15  10   0        121.85         91.45        40.54 o                         
   1  11   0        596.55        525.83        43.27 o                         
   2  11   0        315.71        372.48        39.04 o                         
   3  11   0        190.29        114.49        39.54 o                         
   4  11   0       2139.16       1813.55       128.65 o                         
   5  11   0        165.22        125.46        40.24 o                         
   6  11   0       1134.23       1092.28        76.11 o                         
   7  11   0        204.84        276.57        36.82 o                         
   8  11   0          0.13         55.73        33.30 o                         
   9  11   0         85.25         47.58        34.10 o                         
  10  11   0        365.57        365.65        42.46 o                         
  11  11   0        105.02        155.93        39.44 o                         
  12  11   0         78.73         60.96        39.33 o                         
   0  12   0         30.21         48.09        33.80 o                         
   1  12   0        249.46        228.29        38.03 o                         
   2  12   0        765.81        628.52        47.81 o                         
   3  12   0        466.52        482.09        45.58 o                         
   4  12   0        444.19        418.59        45.18 o                         
   5  12   0         53.90         14.79        38.93 o                         
   6  12   0         94.12         69.62        37.83 o                         
   7  12   0        153.37        187.22        37.12 o                         
   8  12   0         36.70         -2.62        39.74 o                         
   9  12   0        504.69        354.10        47.60 o                         
   1  13   0        451.19        328.63        46.29 o                         
   2  13   0        106.52         62.27        37.22 o                         
   3  13   0          3.99         88.02        38.63 o                         
   4  13   0        242.67        155.04        42.66 o                         
   2   0   1      71493.86      81839.86      1662.86 o                         
   4   0   1      23240.97      24490.61      1049.95 o                         
   6   0   1      28492.32      28147.15       282.75 o                         
   8   0   1      29264.58      28307.68       325.50 o                         
  10   0   1       3262.49       2953.55       129.18 o                         
  12   0   1       1438.33       1268.91        65.38 o                         
  14   0   1       2651.59       2631.78       116.67 o                         
  16   0   1       2333.50       2296.99       116.21 o                         
  18   0   1       5075.72       5400.39       247.47 o                         
  20   0   1       1755.71       1805.49       101.32 o                         
  22   0   1        213.57        254.04        38.94 o                         
   0   1   1      77087.17      82850.19      1635.68 o                         
   1   1   1       1685.73       1522.26        47.67 o                         
   4   1   1      10337.95       9987.64       139.43 o                         
   5   1   1       8297.84       7917.44       136.89 o                         
   6   1   1      20958.70      19395.65       233.80 o                         
   7   1   1       2543.87       2504.19        98.20 o                         
   8   1   1       5138.09       4769.50       140.20 o                         
   9   1   1        837.12        793.79        35.15 o                         
  10   1   1      13523.98      12664.66       246.85 o                         
  11   1   1        657.46        607.34        37.85 o                         
  12   1   1       9034.60       8582.05       231.20 o                         
  13   1   1       1298.76       1316.33        62.65 o                         
  14   1   1       3051.40       2989.28       154.84 o                         
  15   1   1        421.07        430.70        31.30 o                         
  16   1   1       2227.01       2248.90       120.93 o                         
  17   1   1         23.30         24.65        28.77 o                         
  18   1   1        508.35        518.46        39.85 o                         
  19   1   1        108.04        141.15        32.80 o                         
  20   1   1        688.59        775.14        45.69 o                         
  21   1   1         30.48         -7.54        33.10 o                         
  22   1   1        740.59        819.42        49.41 o                         
  23   1   1         42.95        -12.27        37.32 o                         
   1   2   1      15610.73      15068.62       167.12 o                         
   2   2   1      11366.45      11257.04       151.20 o                         
   3   2   1       2089.46       2068.47        74.94 o                         
   4   2   1      22058.98      21827.25       239.34 o                         
   5   2   1       7966.25       7669.35       149.58 o                         
   6   2   1      21734.42      21120.77       255.29 o                         
   7   2   1       3234.46       3042.66       111.82 o                         
   8   2   1      19503.74      18286.86       267.34 o                         
   9   2   1       1467.97       1608.03        80.73 o                         
  10   2   1       3686.22       3424.80       140.64 o                         
  11   2   1       3207.15       3004.07       140.82 o                         
  12   2   1       1708.40       1852.33        86.56 o                         
  13   2   1        597.94        614.48        32.61 o                         
  14   2   1       1558.89       1629.98        72.43 o                         
  15   2   1        361.83        321.30        31.19 o                         
  16   2   1       2780.05       2861.28       149.71 o                         
  17   2   1        234.43        263.60        31.59 o                         
  18   2   1       3137.90       3051.79       137.02 o                         
  19   2   1         28.82        142.95        31.18 o                         
  20   2   1        630.71        663.00        42.37 o                         
  21   2   1        252.91        321.85        37.13 o                         
  22   2   1        148.89        237.83        37.12 o                         
   0   3   1      21605.37      20833.66       232.60 o                         
   1   3   1       2703.97       2593.85        92.60 o                         
   2   3   1      17997.36      17201.81       224.68 o                         
   3   3   1      19303.25      18945.76       235.76 o                         
   4   3   1       6550.98       6617.88       150.47 o                         
   5   3   1        734.95        702.42        39.78 o                         
   6   3   1       3401.42       3062.69       116.39 o                         
   7   3   1       8413.17       7855.98       180.77 o                         
   8   3   1       4129.67       4112.32       138.25 o                         
   9   3   1       5026.86       4649.26       157.57 o                         
  10   3   1      11164.01      11264.42       242.28 o                         
  11   3   1        319.33        331.77        26.97 o                         
  12   3   1       6179.02       6670.21       210.29 o                         
  13   3   1       4454.60       4350.62       184.63 o                         
  14   3   1       3608.66       3881.70       185.67 o                         
  15   3   1       1987.36       1883.06        97.43 o                         
  16   3   1       2233.60       2574.45       137.75 o                         
  17   3   1        232.62        313.81        34.11 o                         
  18   3   1        123.06        129.68        33.30 o                         
  19   3   1        473.76        547.41        40.96 o                         
  20   3   1        416.36        458.74        40.25 o                         
  21   3   1        162.27        157.15        36.32 o                         
  22   3   1        334.61        320.36        41.25 o                         
   1   4   1      10727.54       9766.39       186.14 o                         
   2   4   1       5659.27       5275.89       141.76 o                         
   3   4   1        810.68        866.45        33.74 o                         
   4   4   1      12923.42      12175.79       226.16 o                         
   5   4   1      13119.67      12259.74       236.00 o                         
   6   4   1       5436.46       4670.08       157.77 o                         
   7   4   1       1099.88       1072.21        55.00 o                         
   8   4   1       6288.18       5753.79       182.31 o                         
   9   4   1       1535.25       1469.86        84.24 o                         
  10   4   1       1949.82       1942.48        84.07 o                         
  11   4   1       6455.21       6379.91       212.47 o                         
  12   4   1        720.56        637.29        40.77 o                         
  13   4   1        934.31        931.66        42.89 o                         
  14   4   1        937.44       1026.06        52.15 o                         
  15   4   1       1909.65       1754.09       102.86 o                         
  16   4   1       2016.67       1907.14        99.84 o                         
  17   4   1       1118.91       1239.22        63.02 o                         
  18   4   1       1465.44       1441.87        94.55 o                         
  19   4   1         89.33        127.86        34.61 o                         
  20   4   1        784.34        933.89        47.10 o                         
  21   4   1        358.36        383.55        42.16 o                         
  22   4   1        229.81        308.87        40.44 o                         
   0   5   1      10344.42      10228.93       214.43 o                         
   1   5   1       1766.06       1679.06        88.64 o                         
   2   5   1       7227.98       6352.47       172.31 o                         
   3   5   1      17841.16      17059.55       281.34 o                         
   4   5   1       2026.88       1891.50        93.50 o                         
   5   5   1       2027.79       2148.45        98.63 o                         
   6   5   1        256.09        258.71        24.05 o                         
   7   5   1       4978.84       4767.88       173.28 o                         
   8   5   1       2376.11       2325.38       117.29 o                         
   9   5   1       2205.68       2267.21       116.85 o                         
  10   5   1       5376.68       5283.93       207.48 o                         
  11   5   1        270.10        287.67        29.78 o                         
  12   5   1       1757.75       1847.62        84.33 o                         
  13   5   1       1569.49       1737.51        87.63 o                         
  14   5   1       1110.90       1247.46        57.09 o                         
  15   5   1        561.36        623.15        37.54 o                         
  16   5   1        651.76        708.42        45.79 o                         
  17   5   1        629.62        716.45        41.36 o                         
  18   5   1         14.47          9.05        31.39 o                         
  19   5   1        475.05        507.66        40.75 o                         
  20   5   1        195.88        212.88        39.74 o                         
  21   5   1        135.26         89.34        40.95 o                         
   1   6   1       4450.48       4348.00       153.31 o                         
   2   6   1       4671.61       4447.65       163.85 o                         
   3   6   1        158.60        148.91        24.05 o                         
   4   6   1       8647.72       7953.45       225.58 o                         
   5   6   1       9521.73       9437.17       247.47 o                         
   6   6   1       6745.45       6319.15       210.20 o                         
   7   6   1       1604.64       1576.24        85.34 o                         
   8   6   1       5676.65       5366.93       206.94 o                         
   9   6   1        430.98        393.99        32.81 o                         
  10   6   1       2039.51       2020.27       114.78 o                         
  11   6   1        880.09        978.41        53.76 o                         
  12   6   1        468.47        457.58        34.01 o                         
  13   6   1        153.22        123.14        32.19 o                         
  14   6   1       1156.24       1209.49        60.81 o                         
  15   6   1       1009.40       1145.10        48.12 o                         
  16   6   1       1087.41       1256.47        50.74 o                         
  17   6   1        412.70        488.32        38.74 o                         
  18   6   1        731.80        780.18        45.69 o                         
  19   6   1         39.51         12.57        35.41 o                         
  20   6   1        613.66        667.39        46.79 o                         
   0   7   1       8378.02       8188.05       234.68 o                         
   1   7   1        287.01        307.51        29.28 o                         
   2   7   1       5059.65       5048.09       188.17 o                         
   3   7   1       4009.20       3978.69       175.64 o                         
   4   7   1       7793.53       7904.40       239.93 o                         
   5   7   1         72.05         93.36        29.58 o                         
   6   7   1       2230.31       2415.69       124.39 o                         
   7   7   1       1600.48       1582.34        74.55 o                         
   8   7   1       1000.35        986.70        55.17 o                         
   9   7   1        393.35        425.05        34.01 o                         
  10   7   1       2232.47       2427.56       140.89 o                         
  11   7   1        143.79        134.81        30.68 o                         
  12   7   1       4071.40       4364.84       208.37 o                         
  13   7   1       1430.23       1554.22        81.06 o                         
  14   7   1       1405.76       1443.97        82.07 o                         
  15   7   1        260.71        282.22        37.13 o                         
  16   7   1        647.17        777.33        45.79 o                         
  17   7   1        149.38        155.13        38.43 o                         
  18   7   1        266.71        309.88        37.43 o                         
  19   7   1        175.57        215.20        39.44 o                         
   1   8   1         32.81         57.34        26.46 o                         
   2   8   1       3179.26       3263.71       158.09 o                         
   3   8   1         44.91         65.29        28.67 o                         
   4   8   1       2003.25       2164.80        92.81 o                         
   5   8   1       1526.49       1403.64        73.13 o                         
   6   8   1       2700.21       2893.27       140.45 o                         
   7   8   1        157.14        176.77        31.79 o                         
   8   8   1       3340.88       3416.31       181.26 o                         
   9   8   1        187.36        226.67        31.99 o                         
  10   8   1       1110.57       1296.55        51.35 o                         
  11   8   1        494.24        499.74        39.55 o                         
  12   8   1        830.40        922.50        45.50 o                         
  13   8   1         30.93         16.10        34.81 o                         
  14   8   1       1797.94       2000.04        89.13 o                         
  15   8   1        212.92        231.30        40.34 o                         
  16   8   1        498.04        563.21        43.87 o                         
  17   8   1         17.05         36.92        34.71 o                         
  18   8   1        598.70        559.01        48.81 o                         
   0   9   1       4022.48       3933.75       185.10 o                         
   1   9   1        117.02         24.75        31.29 o                         
   2   9   1       2981.59       2859.21       152.47 o                         
   3   9   1         10.56          0.91        31.59 o                         
   4   9   1        759.33        786.83        39.36 o                         
   5   9   1        234.72        236.24        34.21 o                         
   6   9   1       2279.28       2262.85       106.52 o                         
   7   9   1        127.03        110.26        34.10 o                         
   8   9   1        783.25        803.82        42.88 o                         
   9   9   1         45.48         41.04        33.70 o                         
  10   9   1       1794.85       1860.56        89.84 o                         
  11   9   1         48.31         87.12        33.00 o                         
  12   9   1       2086.32       2386.86       105.37 o                         
  13   9   1          8.89         89.43        35.51 o                         
  14   9   1        686.88        781.97        48.61 o                         
  15   9   1          3.13         11.97        34.91 o                         
  16   9   1        401.61        467.18        43.77 o                         
   1  10   1        101.48        106.14        33.40 o                         
   2  10   1       2162.67       2371.52       113.96 o                         
   3  10   1        148.53         91.45        38.03 o                         
   4  10   1       3596.97       3414.12       176.71 o                         
   5  10   1        320.32        324.29        41.66 o                         
   6  10   1       1881.25       1760.76        93.07 o                         
   7  10   1        567.59        520.89        43.07 o                         
   8  10   1       1214.29       1188.22        62.02 o                         
   9  10   1         14.14         63.98        33.00 o                         
  10  10   1        526.53        525.99        43.27 o                         
  11  10   1        221.07        282.81        37.93 o                         
  12  10   1        216.86        179.69        40.65 o                         
  13  10   1         24.62         37.72        36.21 o                         
  14  10   1        448.62        507.44        48.10 o                         
  15  10   1          8.15          7.85        37.92 o                         
   0  11   1       1637.06       1431.78        78.96 o                         
   1  11   1        437.31        471.83        40.15 o                         
   2  11   1       1280.62       1237.10        52.46 o                         
   3  11   1        328.85        321.17        40.85 o                         
   4  11   1        826.79        830.07        48.21 o                         
   5  11   1          4.12        -16.20        33.90 o                         
   6  11   1        238.53        166.31        37.43 o                         
   7  11   1        216.72        195.89        38.43 o                         
   8  11   1         40.42         85.81        34.00 o                         
   9  11   1        271.21        268.84        40.65 o                         
  10  11   1        616.48        478.21        48.30 o                         
  11  11   1          4.30         13.88        38.73 o                         
  12  11   1        670.90        647.09        50.02 o                         
   1  12   1        329.27        279.11        40.85 o                         
   2  12   1        101.10         56.64        38.53 o                         
   3  12   1        106.63        145.07        37.42 o                         
   4  12   1        630.79        593.14        46.29 o                         
   5  12   1        409.25        439.31        46.08 o                         
   6  12   1        609.15        554.49        48.20 o                         
   7  12   1        281.44        255.25        45.07 o                         
   8  12   1        363.13        345.72        45.48 o                         
   9  12   1        130.18        135.91        39.24 o                         
   0  13   1        389.43        317.55        46.49 o                         
   1  13   1        149.65        176.16        39.94 o                         
   2  13   1        241.36        246.90        41.55 o                         
   3  13   1        391.58        396.54        45.78 o                         
   4  13   1         95.29         16.20        42.45 o                         
   0   0   2      15811.38      16955.24       719.06 o                         
   2   0   2      74498.70      84400.95      1946.07 o                         
   4   0   2       6128.97       6173.87       124.99 o                         
   6   0   2       1961.33       1732.70        86.52 o                         
   8   0   2        403.56        435.03        21.74 o                         
  10   0   2       2505.76       2516.54       121.38 o                         
  12   0   2      14611.50      13818.94       296.29 o                         
  14   0   2       2078.00       2103.64       109.55 o                         
  16   0   2        405.62        401.91        31.70 o                         
  18   0   2        625.77        705.29        40.66 o                         
  20   0   2        110.86         91.75        38.53 o                         
  22   0   2       1558.39       1499.20        78.94 o                         
   1   1   2       1732.25       1570.63        53.53 o                         
   2   1   2       7683.84       7622.10       111.62 o                         
   6   1   2      15765.70      15356.83       217.59 o                         
   7   1   2        144.80        165.62        16.70 o                         
   8   1   2       1613.99       1783.56        82.48 o                         
   9   1   2        888.31        885.25        45.12 o                         
  10   1   2       4053.93       3578.88       141.92 o                         
  11   1   2        946.69        909.52        49.24 o                         
  12   1   2       3675.18       3674.98       156.20 o                         
  13   1   2        530.05        486.52        29.09 o                         
  14   1   2       2005.89       2005.32        87.17 o                         
  15   1   2        212.52        236.34        27.37 o                         
  16   1   2        413.22        378.56        31.90 o                         
  17   1   2        115.69        104.33        27.77 o                         
  18   1   2        586.41        539.22        38.95 o                         
  19   1   2         23.76         35.61        29.37 o                         
  20   1   2       3028.11       3529.61       159.96 o                         
  21   1   2          3.77         23.14        34.50 o                         
  22   1   2        180.68        194.97        40.34 o                         
   0   2   2       3708.72       3794.09        93.17 o                         
   1   2   2          0.29         19.31        12.47 o                         
   2   2   2       1768.02       1612.72        69.51 o                         
   8   2   2       1647.48       1474.40        73.30 o                         
   9   2   2       2033.42       1987.96        96.31 o                         
  10   2   2       2064.41       1856.25       102.14 o                         
  11   2   2        292.00        250.06        25.46 o                         
  12   2   2      13554.66      13322.20       287.07 o                         
  13   2   2       1078.37       1039.48        50.95 o                         
  14   2   2       4898.82       4955.74       198.01 o                         
  15   2   2        537.07        508.73        32.81 o                         
  16   2   2        239.06        278.90        29.78 o                         
  17   2   2         65.91         35.51        28.17 o                         
  18   2   2        170.19        185.32        31.89 o                         
  19   2   2        168.78        166.40        33.20 o                         
  20   2   2         31.89         47.88        34.91 o                         
  21   2   2        207.39        283.51        36.82 o                         
  22   2   2        874.98        882.39        54.55 o                         
   1   3   2        359.36        341.57        17.21 o                         
   2   3   2       2783.68       2530.29        95.48 o                         
   3   3   2        346.36        349.39        18.12 o                         
   4   3   2       7403.83       6685.10       156.99 o                         
   9   3   2        568.88        549.91        31.71 o                         
  10   3   2       4194.02       4167.02       154.71 o                         
  11   3   2       4682.38       4894.16       177.59 o                         
  12   3   2        326.17        278.63        29.89 o                         
  13   3   2       1147.95       1227.72        62.03 o                         
  14   3   2       1187.95       1256.49        71.39 o                         
  15   3   2        605.83        612.62        34.32 o                         
  16   3   2       1513.25       1557.91        77.55 o                         
  17   3   2       1814.82       1865.69        95.09 o                         
  18   3   2       1439.98       1566.64        74.92 o                         
  19   3   2          5.79        -18.91        30.88 o                         
  20   3   2       1077.27       1090.40        54.66 o                         
  21   3   2        226.34        225.77        37.23 o                         
  22   3   2        411.45        369.48        44.47 o                         
   0   4   2      16498.89      15777.03       238.19 o                         
   1   4   2       4461.29       4300.52       133.14 o                         
   2   4   2       5437.04       4947.71       142.76 o                         
   3   4   2      10734.47       9895.80       202.84 o                         
   4   4   2       4608.84       4278.35       149.68 o                         
   5   4   2       1883.28       1994.33        91.58 o                         
   6   4   2       1451.60       1386.80        74.28 o                         
   7   4   2       2504.22       2302.19       107.66 o                         
   8   4   2        956.59        932.73        44.71 o                         
   9   4   2       3316.10       3228.21       139.42 o                         
  10   4   2       2802.59       2670.52       135.79 o                         
  11   4   2        235.30        278.41        27.27 o                         
  12   4   2       4645.21       4743.90       188.80 o                         
  13   4   2        507.23        555.12        38.24 o                         
  14   4   2       2160.05       2123.07       108.33 o                         
  15   4   2        712.01        778.83        38.65 o                         
  16   4   2        651.18        702.89        39.35 o                         
  17   4   2        180.49        204.23        34.11 o                         
  18   4   2        238.82        286.94        36.42 o                         
  19   4   2        678.98        714.95        43.98 o                         
  20   4   2        104.41        146.78        33.90 o                         
  21   4   2         88.43         38.83        39.23 o                         
   1   5   2       4696.67       4348.96       146.48 o                         
   2   5   2       5987.47       5687.40       169.53 o                         
   3   5   2        486.69        458.60        30.00 o                         
   4   5   2       3821.54       3814.80       150.60 o                         
   5   5   2       3414.54       3162.85       140.60 o                         
   6   5   2       5714.00       5640.96       181.85 o                         
   7   5   2       3033.48       2969.43       146.35 o                         
   8   5   2       5621.03       5136.65       186.38 o                         
   9   5   2        894.69        932.94        42.59 o                         
  10   5   2        457.19        457.80        30.90 o                         
  11   5   2        485.12        528.86        30.69 o                         
  12   5   2         51.81         89.33        24.85 o                         
  13   5   2         83.13         97.58        25.96 o                         
  14   5   2        134.68        180.79        27.77 o                         
  15   5   2        986.25       1066.39        45.80 o                         
  16   5   2        911.33        911.88        59.89 o                         
  17   5   2        406.83        566.00        39.04 o                         
  18   5   2        817.00        835.19        46.20 o                         
  19   5   2         36.82         53.32        31.79 o                         
  20   5   2        309.78        278.10        39.04 o                         
  21   5   2        172.32        116.10        39.34 o                         
   0   6   2       7535.82       6831.97       197.67 o                         
   1   6   2       2422.97       2401.56       117.62 o                         
   2   6   2       2250.64       2249.43       110.23 o                         
   3   6   2       3162.08       3142.10       146.18 o                         
   4   6   2        534.44        505.28        36.03 o                         
   5   6   2        173.56        221.05        25.76 o                         
   6   6   2       2043.57       2020.34        95.56 o                         
   7   6   2       1161.40       1211.94        53.78 o                         
   8   6   2        958.23        987.53        41.08 o                         
   9   6   2       1353.54       1381.96        79.37 o                         
  10   6   2       5236.97       5811.22       220.90 o                         
  11   6   2         62.18         80.18        29.07 o                         
  12   6   2        567.36        578.99        36.53 o                         
  13   6   2       1104.39       1114.03        59.60 o                         
  14   6   2       1660.40       1760.26        73.42 o                         
  15   6   2        576.11        582.99        41.26 o                         
  16   6   2       1195.57       1267.53        67.96 o                         
  17   6   2        114.86         93.16        34.31 o                         
  18   6   2        175.39        176.97        35.11 o                         
  19   6   2        154.01        137.33        36.82 o                         
  20   6   2        142.42        148.49        36.22 o                         
   1   7   2       1637.09       1597.16        71.84 o                         
   2   7   2       7504.46       7598.90       234.93 o                         
   3   7   2        146.55        148.90        28.77 o                         
   4   7   2        849.08        826.56        48.33 o                         
   5   7   2        914.60        937.65        47.42 o                         
   6   7   2       2261.25       2295.51       118.85 o                         
   7   7   2        648.67        664.61        37.64 o                         
   8   7   2       6949.83       7098.52       249.56 o                         
   9   7   2          5.10        -31.99        31.99 o                         
  10   7   2        246.90        173.36        32.60 o                         
  11   7   2        205.77        224.36        32.60 o                         
  12   7   2        152.91        176.66        30.99 o                         
  13   7   2        230.89        258.07        33.60 o                         
  14   7   2        131.89        122.33        32.80 o                         
  15   7   2         88.26        145.47        32.29 o                         
  16   7   2       1633.11       1704.01        82.68 o                         
  17   7   2        227.36        244.88        38.23 o                         
  18   7   2       1285.30       1379.66        64.43 o                         
  19   7   2         36.26         83.80        36.21 o                         
   0   8   2       8228.07       8315.00       259.73 o                         
   1   8   2        174.97        151.32        30.99 o                         
   2   8   2        785.59        791.83        35.33 o                         
   3   8   2        122.33        152.82        26.96 o                         
   4   8   2        283.96        321.48        29.88 o                         
   5   8   2        112.99        159.76        29.18 o                         
   6   8   2       2537.01       2763.15       139.32 o                         
   7   8   2         42.40         49.49        30.48 o                         
   8   8   2       1045.40        988.56        56.48 o                         
   9   8   2        520.97        544.84        42.17 o                         
  10   8   2       3854.94       4012.98       200.26 o                         
  11   8   2        347.42        308.70        38.64 o                         
  12   8   2        370.74        420.80        36.12 o                         
  13   8   2        122.00        118.81        33.60 o                         
  14   8   2        770.91        916.19        45.49 o                         
  15   8   2        162.29        103.22        38.93 o                         
  16   8   2       1609.85       1736.03        92.04 o                         
  17   8   2         41.96         21.83        37.22 o                         
  18   8   2         66.71         75.85        38.93 o                         
   1   9   2        109.11         74.45        31.69 o                         
   2   9   2       3963.76       4199.84       201.13 o                         
   3   9   2         69.00         60.46        28.07 o                         
   4   9   2        621.29        647.65        37.24 o                         
   5   9   2         84.49         86.32        30.88 o                         
   6   9   2       1886.91       1902.89        88.85 o                         
   7   9   2        293.22        311.81        37.33 o                         
   8   9   2       5435.06       5297.83       263.81 o                         
   9   9   2        620.05        539.93        45.09 o                         
  10   9   2        147.55        169.12        34.71 o                         
  11   9   2         54.73         13.68        33.40 o                         
  12   9   2        311.62        367.05        40.15 o                         
  13   9   2          2.60        -28.07        33.70 o                         
  14   9   2         56.34         65.39        35.21 o                         
  15   9   2         14.13          6.04        35.11 o                         
  16   9   2        315.83        275.08        45.08 o                         
   0  10   2       5544.49       5156.20       246.56 o                         
   1  10   2        188.60        153.63        36.52 o                         
   2  10   2        608.61        587.54        39.85 o                         
   3  10   2       1038.14        930.31        47.62 o                         
   4  10   2        127.27         84.31        33.90 o                         
   5  10   2         76.08         11.77        33.90 o                         
   6  10   2        629.00        520.51        42.77 o                         
   7  10   2        179.23        194.57        37.12 o                         
   8  10   2        495.12        425.26        42.57 o                         
   9  10   2        125.71        109.46        37.93 o                         
  10  10   2       1721.97       1815.69        83.79 o                         
  11  10   2         22.21        -35.81        35.81 o                         
  12  10   2        204.89        188.54        35.72 o                         
  13  10   2        185.59        207.35        37.93 o                         
  14  10   2        353.07        341.39        44.98 o                         
   1  11   2        322.23        272.87        41.45 o                         
   2  11   2       1504.22       1405.35        74.52 o                         
   3  11   2         24.22          8.55        34.91 o                         
   4  11   2        298.34        252.04        39.74 o                         
   5  11   2        655.03        624.87        43.98 o                         
   6  11   2        423.12        389.11        40.45 o                         
   7  11   2         81.63         80.18        36.01 o                         
   8  11   2       1439.02       1396.85        67.86 o                         
   9  11   2         17.12         -4.83        36.72 o                         
  10  11   2         40.49         91.54        34.30 o                         
  11  11   2        321.37        286.65        41.96 o                         
  12  11   2        114.67         90.54        38.13 o                         
   0  12   2        757.39        683.37        47.81 o                         
   1  12   2        157.62        186.82        38.43 o                         
   2  12   2        336.62        329.62        39.74 o                         
   3  12   2        570.83        402.22        43.17 o                         
   4  12   2        185.58        192.96        39.34 o                         
   5  12   2          5.97        -17.20        38.73 o                         
   6  12   2         67.73         51.41        40.74 o                         
   7  12   2        406.24        374.00        46.89 o                         
   8  12   2         56.24         69.11        36.62 o                         
   9  12   2        139.19         65.39        41.65 o                         
   1  13   2        225.88        186.93        42.96 o                         
   2  13   2        122.17        146.48        40.54 o                         
   3  13   2          0.40         37.62        37.62 o                         
   2   0   3      16319.78      16207.57       192.08 o                         
   4   0   3      27611.34      27480.03       281.45 o                         
   6   0   3      22640.28      22921.15       291.40 o                         
   8   0   3        864.64        879.13        43.41 o                         
  10   0   3       4851.63       4578.10       163.67 o                         
  12   0   3        592.74        579.16        32.41 o                         
  14   0   3       2871.67       3018.70       138.97 o                         
  16   0   3        936.63        979.91        43.69 o                         
  18   0   3        912.58        929.50        53.05 o                         
  20   0   3       3114.34       3324.62       164.10 o                         
  22   0   3        185.84        196.38        41.65 o                         
   0   1   3       7037.08       6681.47       122.18 o                         
   1   1   3       2137.97       1992.22        73.93 o                         
   2   1   3      14564.13      14854.83       180.51 o                         
   3   1   3       6706.86       6642.77       133.30 o                         
   4   1   3       8890.80       9052.73       161.12 o                         
   6   1   3       6779.24       6320.12       158.24 o                         
   7   1   3        246.63        259.73        18.72 o                         
   8   1   3        330.93        270.82        21.74 o                         
   9   1   3        358.66        321.44        22.54 o                         
  10   1   3        709.95        672.62        32.12 o                         
  11   1   3        482.50        490.05        27.17 o                         
  12   1   3       8726.29       8384.55       240.76 o                         
  13   1   3        311.35        302.27        28.78 o                         
  14   1   3       2618.61       2733.66       136.62 o                         
  15   1   3        419.27        438.54        31.80 o                         
  16   1   3        156.24        156.24        30.79 o                         
  17   1   3          5.16         27.66        26.05 o                         
  18   1   3        462.75        477.68        37.53 o                         
  19   1   3         53.35         18.91        31.79 o                         
  20   1   3        108.24        103.92        37.52 o                         
  21   1   3         35.11         37.32        34.00 o                         
  22   1   3       1118.82       1077.40        55.57 o                         
   1   2   3       8044.62       7524.09       145.51 o                         
   2   2   3       1264.07       1207.37        63.04 o                         
   3   2   3       3222.81       3165.94        96.77 o                         
  10   2   3       6220.48       5842.25       185.35 o                         
  11   2   3       2771.06       2494.40       132.56 o                         
  12   2   3       1449.49       1416.94        72.73 o                         
  13   2   3        700.14        680.65        34.22 o                         
  14   2   3       1811.59       1755.59        91.28 o                         
  15   2   3        338.64        334.97        30.89 o                         
  16   2   3       1149.60       1182.43        73.00 o                         
  17   2   3        328.75        329.73        33.91 o                         
  18   2   3        980.62       1086.27        52.85 o                         
  19   2   3         14.38         23.04        31.39 o                         
  20   2   3       1311.74       1398.66        72.69 o                         
  21   2   3         80.13         94.66        35.51 o                         
  22   2   3        239.37        248.81        42.26 o                         
   0   3   3       3250.46       3183.19       105.23 o                         
   1   3   3       3773.05       3659.50       108.46 o                         
   2   3   3       5952.10       5542.00       137.41 o                         
   3   3   3       5524.96       5214.55       139.69 o                         
   4   3   3       8726.83       8148.58       180.78 o                         
  12   3   3       6933.99       6577.11       225.87 o                         
  13   3   3       1603.07       1795.32        82.50 o                         
  14   3   3       3294.91       3857.99       170.87 o                         
  15   3   3       1085.65       1093.70        56.18 o                         
  16   3   3        644.41        765.40        38.45 o                         
  17   3   3         69.30         69.01        31.09 o                         
  18   3   3        251.08        264.61        34.41 o                         
  19   3   3        353.89        339.99        38.03 o                         
  20   3   3         49.09         85.11        33.60 o                         
  21   3   3         91.71        133.60        34.91 o                         
  22   3   3        511.79        502.73        46.09 o                         
   1   4   3       4288.98       3799.74       132.02 o                         
   2   4   3       2820.38       2792.45       117.48 o                         
   3   4   3       1153.31       1273.70        70.63 o                         
   4   4   3       4665.50       4145.61       143.95 o                         
   5   4   3       4775.44       4506.72       153.04 o                         
   6   4   3       5345.80       5618.99       175.48 o                         
  13   4   3       1311.94       1342.11        66.47 o                         
  14   4   3        764.86        806.96        39.56 o                         
  15   4   3       1179.96       1360.16        65.75 o                         
  16   4   3        744.02        916.52        43.08 o                         
  17   4   3       1010.60       1114.28        60.80 o                         
  18   4   3       1417.27       1511.18        73.71 o                         
  19   4   3         19.34        -25.35        35.01 o                         
  20   4   3        603.83        638.72        54.44 o                         
  21   4   3        163.16        167.41        36.22 o                         
   0   5   3       8333.86       8431.95       205.97 o                         
   1   5   3       3333.30       3525.17       136.99 o                         
   2   5   3       4479.61       4516.22       159.53 o                         
   3   5   3       7152.69       6801.85       199.71 o                         
   4   5   3        682.52        660.24        39.57 o                         
   5   5   3       1332.27       1286.26        67.50 o                         
   6   5   3        408.47        432.45        27.07 o                         
   7   5   3       1559.73       1551.00        76.07 o                         
   8   5   3       2635.39       2611.82       135.46 o                         
   9   5   3       1906.19       1904.12        88.99 o                         
  12   5   3       1070.49       1112.06        68.77 o                         
  13   5   3        770.06        830.12        46.20 o                         
  14   5   3        770.81        911.53        40.16 o                         
  15   5   3        257.23        222.56        35.11 o                         
  16   5   3        811.96        886.65        43.88 o                         
  17   5   3         93.93        129.88        34.10 o                         
  18   5   3         24.86         53.01        31.39 o                         
  19   5   3        435.00        426.94        42.16 o                         
  20   5   3        190.78        252.22        39.64 o                         
   1   6   3       1679.57       1596.99        80.52 o                         
   2   6   3       5584.42       5612.26       199.69 o                         
   3   6   3         71.02         66.90        24.25 o                         
   4   6   3       2313.03       2188.52       122.72 o                         
   5   6   3       4102.91       4341.40       183.95 o                         
   6   6   3       3520.66       3655.04       171.71 o                         
   7   6   3        722.52        798.37        36.64 o                         
   8   6   3       8159.11       8868.83       263.31 o                         
   9   6   3        153.63        155.54        31.59 o                         
  10   6   3        945.95        999.91        48.43 o                         
  11   6   3        446.40        499.23        34.21 o                         
  12   6   3         42.96         56.44        27.66 o                         
  13   6   3        104.29         85.41        30.48 o                         
  14   6   3        193.58        232.41        32.80 o                         
  15   6   3        434.90        517.92        40.15 o                         
  16   6   3       1212.00       1378.48        52.86 o                         
  17   6   3        309.75        405.98        40.25 o                         
  18   6   3        842.26        835.69        48.92 o                         
  19   6   3         89.66        152.31        38.03 o                         
  20   6   3        198.90        137.93        40.75 o                         
   0   7   3      12956.32      13747.66       312.12 o                         
   1   7   3        845.35        858.48        41.98 o                         
   2   7   3       3310.30       3021.88       147.95 o                         
   3   7   3       1000.78        992.01        49.04 o                         
   4   7   3       1475.60       1444.43        75.75 o                         
   5   7   3         12.39         15.99        26.05 o                         
   6   7   3       2935.19       3103.25       159.06 o                         
   7   7   3        380.77        391.64        34.11 o                         
   8   7   3        799.96        795.14        41.47 o                         
   9   7   3        698.16        725.80        40.26 o                         
  10   7   3       4221.43       4619.67       217.91 o                         
  11   7   3        120.03         90.95        33.60 o                         
  12   7   3        700.59        721.74        47.61 o                         
  13   7   3        252.06        261.29        35.52 o                         
  14   7   3       1289.73       1384.02        54.97 o                         
  15   7   3        292.91        314.42        39.94 o                         
  16   7   3       1283.96       1420.99        72.59 o                         
  17   7   3        167.76        149.50        40.24 o                         
  18   7   3        194.77        217.21        40.65 o                         
  19   7   3         74.68         84.00        39.23 o                         
   1   8   3        309.21        354.89        32.60 o                         
   2   8   3       3481.66       3948.52       166.48 o                         
   3   8   3         36.99         26.46        29.48 o                         
   4   8   3        311.39        324.81        31.90 o                         
   5   8   3        107.24        111.77        29.78 o                         
   6   8   3       1171.43       1277.37        65.65 o                         
   7   8   3        358.11        442.95        36.63 o                         
   8   8   3       4857.06       5442.95       246.59 o                         
   9   8   3        480.96        419.13        41.06 o                         
  10   8   3        111.03        193.26        32.19 o                         
  11   8   3         50.29         52.21        32.09 o                         
  12   8   3        349.09        415.76        38.84 o                         
  13   8   3         31.80         53.42        32.49 o                         
  14   8   3        656.60        727.42        44.88 o                         
  15   8   3         39.16        -12.68        37.22 o                         
  16   8   3        846.77        803.78        56.36 o                         
  17   8   3         58.22         77.86        38.73 o                         
   0   9   3       7089.72       7197.02       272.33 o                         
   1   9   3        172.40        221.54        34.21 o                         
   2   9   3        421.86        446.59        37.23 o                         
   3   9   3        193.21        199.51        32.80 o                         
   4   9   3        237.69        304.76        33.20 o                         
   5   9   3        103.45        125.65        32.70 o                         
   6   9   3       1033.71       1082.14        55.97 o                         
   7   9   3         83.55         87.82        35.11 o                         
   8   9   3        997.69       1031.74        52.55 o                         
   9   9   3        133.65        109.06        38.53 o                         
  10   9   3       3282.97       3533.19       187.94 o                         
  11   9   3         46.94         60.16        36.32 o                         
  12   9   3        446.09        498.59        42.77 o                         
  13   9   3         37.26        -30.58        35.91 o                         
  14   9   3        402.69        473.62        44.07 o                         
  15   9   3         26.85        -15.19        39.03 o                         
  16   9   3        729.96        764.25        54.35 o                         
   1  10   3         78.01         58.95        34.51 o                         
   2  10   3       2987.38       2829.03       160.90 o                         
   3  10   3         23.71         79.77        33.90 o                         
   4  10   3        928.37        956.39        47.11 o                         
   5  10   3        701.87        719.51        44.49 o                         
   6  10   3       1375.25       1405.05        69.68 o                         
   7  10   3        177.94        241.76        37.53 o                         
   8  10   3       2247.18       2362.95       109.31 o                         
   9  10   3         22.19         55.53        37.22 o                         
  10  10   3         83.97        107.54        34.91 o                         
  11  10   3        156.40        137.63        39.64 o                         
  12  10   3         95.50        155.93        38.13 o                         
  13  10   3         46.58         60.66        38.13 o                         
  14  10   3        132.47        187.12        40.95 o                         
   0  11   3       2874.72       2805.82       132.54 o                         
   1  11   3        131.12        124.65        40.04 o                         
   2  11   3        672.86        670.57        46.60 o                         
   3  11   3        657.92        587.63        52.33 o                         
   4  11   3        169.22        135.32        39.04 o                         
   5  11   3          2.92        -28.67        35.21 o                         
   6  11   3        198.98        247.70        37.43 o                         
   7  11   3        244.62        183.92        40.45 o                         
   8  11   3         60.38         69.82        37.83 o                         
   9  11   3        226.75        223.45        41.75 o                         
  10  11   3        865.21        923.25        53.34 o                         
  11  11   3         20.12         34.61        38.63 o                         
  12  11   3        323.51        247.81        45.68 o                         
   1  12   3        216.27        163.59        41.35 o                         
   2  12   3        185.33        121.23        41.85 o                         
   3  12   3         12.95        -18.61        38.33 o                         
   4  12   3        408.83        408.02        47.09 o                         
   5  12   3        778.60        835.74        52.74 o                         
   6  12   3        509.47        531.71        49.21 o                         
   7  12   3         80.13        102.31        42.86 o                         
   8  12   3        648.51        598.27        51.02 o                         
   0   0   4     238408.09     277662.84      5076.57 o                         
   2   0   4      34813.43      37262.00      1669.90 o                         
   4   0   4      10192.78      10199.76       191.42 o                         
   6   0   4      10210.73       9732.55       206.66 o                         
   8   0   4       2279.92       2501.53       122.57 o                         
  10   0   4      11077.72      11600.28       261.84 o                         
  12   0   4       2367.66       2692.77       114.13 o                         
  14   0   4       2155.21       2462.95       114.79 o                         
  16   0   4       1184.45       1359.77        65.95 o                         
  18   0   4        274.68        260.49        40.55 o                         
  20   0   4        603.82        652.81        47.40 o                         
  22   0   4        377.06        415.55        44.67 o                         
   1   1   4       4322.17       4252.58       113.22 o                         
   2   1   4      13068.52      12639.89       194.09 o                         
   3   1   4       1858.25       1971.11        85.89 o                         
   4   1   4       5354.61       5086.78       136.52 o                         
   5   1   4       1727.21       1709.20        82.81 o                         
   6   1   4       8094.68       7919.46       189.19 o                         
   7   1   4        455.48        496.84        33.32 o                         
   8   1   4      20969.91      20658.62       325.05 o                         
   9   1   4        121.63        131.29        22.34 o                         
  10   1   4       1534.16       1645.73        75.77 o                         
  11   1   4        153.15        165.50        25.35 o                         
  12   1   4       1684.91       1822.67        69.82 o                         
  13   1   4        223.93        243.49        28.98 o                         
  14   1   4       1055.15       1094.74        64.24 o                         
  15   1   4         28.47         15.89        26.56 o                         
  16   1   4       1602.51       1866.00        87.93 o                         
  17   1   4         86.47        124.54        30.78 o                         
  18   1   4       3693.48       4041.35       202.42 o                         
  19   1   4          3.49        -32.69        32.69 o                         
  20   1   4        633.29        619.01        46.70 o                         
  21   1   4         77.04         70.42        36.52 o                         
  22   1   4        175.34        275.46        39.14 o                         
   0   2   4      29699.01      31363.64      1530.13 o                         
   1   2   4        184.96        195.32        16.10 o                         
   2   2   4       5145.99       4820.06       126.56 o                         
   3   2   4       6356.37       6163.80       145.56 o                         
   4   2   4       1310.87       1323.52        53.32 o                         
  12   2   4       3968.04       4004.26       183.65 o                         
  13   2   4       1279.18       1307.99        70.80 o                         
  14   2   4       1130.26        980.21        60.21 o                         
  15   2   4        498.15        487.77        34.32 o                         
  16   2   4       1528.55       1769.19        92.05 o                         
  17   2   4        103.46        107.34        32.19 o                         
  18   2   4        357.14        426.02        39.95 o                         
  19   2   4        408.45        457.43        40.45 o                         
  20   2   4        628.55        666.41        46.59 o                         
  21   2   4         72.38         47.38        36.82 o                         
  22   2   4        257.03        256.15        44.37 o                         
   1   3   4       7385.79       6959.27       163.72 o                         
   2   3   4       7724.08       7251.73       168.14 o                         
   3   3   4       1455.97       1431.31        69.76 o                         
   4   3   4       2003.07       1713.03        89.38 o                         
  14   3   4        957.27       1018.51        59.20 o                         
  15   3   4        907.74        896.63        61.91 o                         
  16   3   4       1595.73       1890.29        77.75 o                         
  17   3   4        379.70        361.63        38.54 o                         
  18   3   4       2843.71       2922.50       134.86 o                         
  19   3   4         53.78         50.00        34.40 o                         
  20   3   4        719.75        703.18        48.61 o                         
  21   3   4        220.78        275.26        38.73 o                         
   0   4   4      16800.27      16117.41       268.42 o                         
   1   4   4       2635.63       2701.25       123.97 o                         
   2   4   4      13262.70      12913.56       243.12 o                         
   3   4   4      11861.75      11182.01       232.57 o                         
   4   4   4       1696.44       1703.78        92.54 o                         
   5   4   4        772.88        731.30        39.37 o                         
  16   4   4        966.79        995.57        58.69 o                         
  17   4   4        391.08        409.43        39.14 o                         
  18   4   4         39.46         71.73        32.29 o                         
  19   4   4        387.69        367.06        39.85 o                         
  20   4   4         42.97         12.68        33.80 o                         
  21   4   4         90.95        153.21        36.12 o                         
   1   5   4       4050.53       4344.05       153.54 o                         
   2   5   4       1780.10       1897.05        86.79 o                         
   3   5   4        138.28        175.16        21.63 o                         
   4   5   4       8745.98       8571.17       225.20 o                         
   5   5   4       7474.79       7412.03       216.30 o                         
   6   5   4       4986.45       5181.94       188.69 o                         
   7   5   4       1590.09       1805.84        90.18 o                         
  17   5   4        610.00        591.34        42.77 o                         
  18   5   4        548.99        563.73        42.37 o                         
  19   5   4         45.60         31.79        34.00 o                         
  20   5   4        506.05        524.36        45.28 o                         
   0   6   4       4214.89       4096.01       172.28 o                         
   1   6   4         58.64         65.69        23.94 o                         
   2   6   4       5767.82       5695.00       195.41 o                         
   3   6   4       5269.75       5694.53       198.33 o                         
   4   6   4       3648.35       3873.34       165.88 o                         
   5   6   4         19.00         28.77        27.26 o                         
   6   6   4       1519.00       1416.71        87.34 o                         
   7   6   4       2444.90       2610.47       127.34 o                         
   8   6   4        809.89        843.59        38.86 o                         
   9   6   4        376.10        457.95        32.30 o                         
  17   6   4         72.83         93.36        33.10 o                         
  18   6   4        116.18         41.15        35.81 o                         
  19   6   4        325.42        335.35        42.16 o                         
   1   7   4       1893.15       1773.62        99.46 o                         
   2   7   4       2303.17       2282.36       135.89 o                         
   3   7   4          2.10        -23.44        28.57 o                         
   4   7   4       4220.89       4286.78       203.78 o                         
   5   7   4       1701.39       1617.09        70.93 o                         
   6   7   4       5058.92       5707.24       229.05 o                         
   7   7   4        399.75        389.74        35.92 o                         
   8   7   4       2294.29       2609.62       136.16 o                         
   9   7   4        166.27        182.00        33.40 o                         
  10   7   4       1482.65       1555.47        86.51 o                         
  11   7   4        865.89        978.12        53.95 o                         
  12   7   4        389.44        456.43        39.04 o                         
  13   7   4        122.10        167.81        33.50 o                         
  14   7   4       2204.98       2609.85       113.54 o                         
  15   7   4        440.39        511.27        45.58 o                         
  16   7   4        727.61        813.69        48.31 o                         
  17   7   4         72.14         70.62        37.02 o                         
  18   7   4        508.75        604.76        43.87 o                         
   0   8   4       1515.90       1724.20        86.72 o                         
   1   8   4         52.25         84.10        26.86 o                         
   2   8   4       1605.56       1718.78        98.52 o                         
   3   8   4        284.69        298.64        34.91 o                         
   4   8   4       3373.14       3080.12       185.31 o                         
   5   8   4         11.03          0.91        29.88 o                         
   6   8   4       1331.16       1488.47        70.39 o                         
   7   8   4        449.29        464.01        37.13 o                         
   8   8   4        312.33        361.32        33.30 o                         
   9   8   4         23.71         61.36        28.77 o                         
  10   8   4        750.72        868.91        45.09 o                         
  11   8   4         33.45         42.35        32.09 o                         
  12   8   4       2737.01       2940.29       156.32 o                         
  13   8   4        332.20        371.68        43.47 o                         
  14   8   4       1161.80       1255.57        64.03 o                         
  15   8   4         23.40        -15.29        39.33 o                         
  16   8   4        299.60        334.04        40.95 o                         
  17   8   4          9.07        -10.16        35.81 o                         
   1   9   4        212.84        248.61        32.50 o                         
   2   9   4       1030.84       1145.38        51.55 o                         
   3   9   4        105.70        154.43        34.41 o                         
   4   9   4       4803.83       5202.45       248.16 o                         
   5   9   4         12.86          0.91        35.01 o                         
   6   9   4       2031.80       2278.06       102.66 o                         
   7   9   4        395.14        448.58        40.45 o                         
   8   9   4       1501.04       1715.87        76.53 o                         
   9   9   4         10.69         16.80        32.79 o                         
  10   9   4        814.94        869.22        48.21 o                         
  11   9   4        112.94         95.37        37.93 o                         
  12   9   4        311.20        327.80        42.66 o                         
  13   9   4         10.45        -38.63        38.63 o                         
  14   9   4        898.71        964.64        54.65 o                         
  15   9   4         18.99         34.81        38.43 o                         
   0  10   4       1708.57       1539.98        76.65 o                         
   1  10   4        215.41        222.95        35.41 o                         
   2  10   4       2047.79       2126.46       107.29 o                         
   3  10   4        338.26        398.25        41.45 o                         
   4  10   4       1583.38       1579.99        87.31 o                         
   5  10   4        136.61        104.63        39.34 o                         
   6  10   4       1042.65       1087.00        52.75 o                         
   7  10   4         84.23         52.61        35.31 o                         
   8  10   4        148.17        185.92        35.51 o                         
   9  10   4        312.89        322.77        41.55 o                         
  10  10   4        449.62        437.41        47.60 o                         
  11  10   4         20.74        -37.12        38.33 o                         
  12  10   4        991.04        949.19        57.88 o                         
  13  10   4        117.84         33.10        45.17 o                         
   1  11   4        518.22        463.20        44.68 o                         
   2  11   4        344.48        292.90        41.76 o                         
   3  11   4        187.65        153.63        40.95 o                         
   4  11   4       1263.22       1243.18        56.88 o                         
   5  11   4        166.95        182.80        42.46 o                         
   6  11   4        989.30       1034.27        53.95 o                         
   7  11   4        145.80        150.20        41.05 o                         
   8  11   4        184.89        205.04        40.34 o                         
   9  11   4         88.66         94.97        39.64 o                         
  10  11   4        313.24        345.71        43.87 o                         
  11  11   4        278.34        281.31        45.48 o                         
   0  12   4        271.55        256.76        42.96 o                         
   1  12   4        246.06        159.57        43.06 o                         
   2  12   4        632.56        653.32        47.80 o                         
   3  12   4        324.26        298.32        46.18 o                         
   4  12   4        251.38        255.25        42.16 o                         
   5  12   4         65.24         75.85        40.44 o                         
   6  12   4         24.72        -37.12        40.84 o                         
   7  12   4        192.38        125.96        42.76 o                         
   2   0   5      40676.68      39449.82      1931.18 o                         
   4   0   5       2270.53       2124.74       103.86 o                         
   6   0   5       6537.45       6235.54       179.58 o                         
   8   0   5      18473.30      18077.96       321.02 o                         
  10   0   5         66.63         44.67        26.46 o                         
  12   0   5       1202.43       1253.78        67.67 o                         
  14   0   5        453.61        445.30        36.13 o                         
  16   0   5       1740.98       2052.48        95.99 o                         
  18   0   5       4927.09       5855.84       281.10 o                         
  20   0   5         81.06         78.77        36.22 o                         
   0   1   5      67260.60      63288.67      2427.89 o                         
   1   1   5       1212.68       1168.18        49.89 o                         
   2   1   5       5290.81       5297.38       143.12 o                         
   3   1   5        574.71        536.74        32.92 o                         
   4   1   5        958.39        973.70        45.73 o                         
   5   1   5       3498.16       3547.42       125.34 o                         
   6   1   5      12441.38      13354.78       248.87 o                         
   7   1   5       5733.21       5821.93       181.12 o                         
   8   1   5       5557.88       5970.01       188.60 o                         
   9   1   5         29.51         35.31        24.24 o                         
  10   1   5      16199.91      17157.33       339.52 o                         
  11   1   5         69.03         65.19        26.26 o                         
  12   1   5       1628.25       1541.97        70.32 o                         
  13   1   5        753.91        858.53        38.15 o                         
  14   1   5       1076.77       1210.31        47.82 o                         
  15   1   5        285.23        315.43        32.40 o                         
  16   1   5       3008.61       3766.63       177.95 o                         
  17   1   5         14.24         31.39        32.29 o                         
  18   1   5        323.59        358.00        41.55 o                         
  19   1   5        151.58        175.15        37.73 o                         
  20   1   5        833.85        833.06        49.32 o                         
  21   1   5         23.16         15.79        36.21 o                         
   1   2   5       5771.30       5559.98       150.17 o                         
   2   2   5      13426.12      12906.98       223.72 o                         
   3   2   5        160.60        176.79        19.02 o                         
   4   2   5       2130.55       2185.05       103.81 o                         
   5   2   5       2402.95       2492.89       113.73 o                         
   6   2   5       6885.91       6540.88       176.42 o                         
  13   2   5        327.85        312.73        32.70 o                         
  14   2   5        187.18        223.56        32.30 o                         
  15   2   5        133.79        146.68        29.58 o                         
  16   2   5       2217.57       2384.25       120.51 o                         
  17   2   5        231.10        306.86        35.21 o                         
  18   2   5       3316.77       3471.97       197.51 o                         
  19   2   5         59.19         31.39        35.91 o                         
  20   2   5        110.20         42.45        37.83 o                         
  21   2   5        154.99        132.80        38.13 o                         
   0   3   5      18591.32      17850.97       280.34 o                         
   1   3   5        743.43        737.10        38.37 o                         
   2   3   5       8568.15       8272.03       191.80 o                         
   3   3   5      11164.84      10951.22       219.32 o                         
   4   3   5        329.46        308.55        21.23 o                         
   5   3   5        759.55        764.52        49.54 o                         
  16   3   5       2142.57       2290.75       125.33 o                         
  17   3   5        205.88        235.22        36.72 o                         
  18   3   5        101.70        139.94        35.81 o                         
  19   3   5        451.30        495.17        43.17 o                         
  20   3   5        306.31        326.69        43.36 o                         
  21   3   5         79.49         72.93        37.32 o                         
   1   4   5       8128.68       7682.05       203.09 o                         
   2   4   5       4099.37       4189.94       152.15 o                         
   3   4   5        720.20        734.87        43.49 o                         
   4   4   5       5707.93       6018.73       176.08 o                         
   5   4   5       7633.37       7750.41       204.92 o                         
   6   4   5       3417.70       3390.44       146.40 o                         
  18   4   5       1127.61       1179.34        66.64 o                         
  19   4   5         22.37         19.21        34.71 o                         
  20   4   5        438.11        488.92        43.27 o                         
   0   5   5       5627.07       5840.01       183.81 o                         
   1   5   5       1064.70       1122.54        47.23 o                         
   2   5   5       5619.91       5460.03       190.17 o                         
   3   5   5       9650.11       9376.87       243.20 o                         
   4   5   5       2549.96       2583.91       131.02 o                         
   5   5   5       1128.44       1121.81        50.05 o                         
   6   5   5        619.64        683.25        34.32 o                         
   7   5   5       3585.77       3864.82       175.43 o                         
  20   5   5        140.58        114.59        38.33 o                         
   1   6   5       3344.99       3333.34       160.37 o                         
   2   6   5        463.09        491.03        31.10 o                         
   3   6   5        538.47        490.25        36.13 o                         
   4   6   5       7508.35       7860.65       248.92 o                         
   5   6   5       5637.64       6141.21       218.73 o                         
   6   6   5       5331.53       5908.95       220.15 o                         
   7   6   5       1605.86       1772.07        92.38 o                         
   8   6   5        445.63        438.16        33.71 o                         
   0   7   5        348.12        354.20        30.19 o                         
   1   7   5        235.09        227.29        29.18 o                         
   2   7   5       4711.02       4898.59       204.76 o                         
   3   7   5       1619.70       1772.19       101.54 o                         
   4   7   5       6072.50       6050.79       233.19 o                         
   5   7   5         57.57         88.93        31.69 o                         
   6   7   5        906.55       1118.66        48.52 o                         
   7   7   5       1109.81       1196.15        73.20 o                         
   8   7   5        333.51        397.45        32.90 o                         
   9   7   5        399.11        414.88        35.82 o                         
  10   7   5        182.84        182.81        32.90 o                         
  11   7   5        176.88        152.62        35.82 o                         
   1   8   5        160.53        129.78        30.38 o                         
   2   8   5        826.68        859.26        44.59 o                         
   3   8   5         48.85        100.20        31.79 o                         
   4   8   5       4501.79       5026.50       232.40 o                         
   5   8   5        585.29        664.13        52.23 o                         
   6   8   5       3016.59       3192.46       165.06 o                         
   7   8   5        107.67         94.37        33.10 o                         
   8   8   5        222.31        199.41        33.60 o                         
   9   8   5         33.44         66.19        31.39 o                         
  10   8   5       1280.36       1402.56        74.91 o                         
  11   8   5        439.78        534.62        43.97 o                         
  12   8   5        585.18        599.18        46.80 o                         
  13   8   5          3.54         -8.95        38.02 o                         
  14   8   5       2083.47       2392.12       131.55 o                         
   0   9   5         26.75         -3.42        28.67 o                         
   1   9   5        115.71        103.92        31.59 o                         
   2   9   5       2704.99       2672.59       144.04 o                         
   3   9   5         45.20         24.55        35.21 o                         
   4   9   5       1377.38       1463.53        80.76 o                         
   5   9   5         71.06        143.25        34.10 o                         
   6   9   5       2171.99       2197.20       131.99 o                         
   7   9   5         25.98         22.03        33.00 o                         
   8   9   5        267.97        295.70        36.93 o                         
   9   9   5         58.34         71.43        32.80 o                         
  10   9   5         22.76         28.77        34.50 o                         
  11   9   5        183.34        209.66        40.54 o                         
  12   9   5       2396.76       2602.26       132.69 o                         
  13   9   5         27.64        -33.30        44.36 o                         
  14   9   5        743.13        844.98        54.65 o                         
  15   9   5         20.70         78.57        39.23 o                         
   1  10   5        133.82        123.04        36.82 o                         
   2  10   5        321.64        247.02        40.25 o                         
   3  10   5         69.68         61.67        37.42 o                         
   4  10   5       3287.48       3845.67       171.60 o                         
   5  10   5         35.35         74.44        37.93 o                         
   6  10   5       1632.15       1769.90        90.43 o                         
   7  10   5        385.31        413.85        42.06 o                         
   8  10   5         61.25        136.01        34.81 o                         
   9  10   5         22.10         50.60        35.11 o                         
  10  10   5        514.60        524.87        45.48 o                         
  11  10   5        147.90        155.63        41.45 o                         
  12  10   5        166.15        203.73        42.25 o                         
  13  10   5          6.61          0.00        41.85 o                         
   0  11   5         62.06         29.48        36.42 o                         
   1  11   5        487.51        508.57        44.18 o                         
   2  11   5       1464.99       1417.93        70.48 o                         
   3  11   5        222.47        221.54        44.67 o                         
   4  11   5        838.89        804.29        52.44 o                         
   5  11   5         10.30        -39.53        39.53 o                         
   6  11   5        151.57        206.74        37.83 o                         
   7  11   5        147.10        160.66        38.03 o                         
   8  11   5         83.25        111.36        37.62 o                         
   9  11   5        285.18        327.09        41.65 o                         
  10  11   5         80.18         78.77        39.84 o                         
   1  12   5        272.70        205.75        43.26 o                         
   2  12   5          3.56         39.63        37.52 o                         
   3  12   5         99.59         32.29        44.06 o                         
   4  12   5        612.36        557.70        48.61 o                         
   5  12   5        186.48        159.76        45.17 o                         
   6  12   5        599.59        527.71        49.61 o                         
   0   0   6      34642.12      35506.52       401.49 o                         
   2   0   6      15240.74      15517.21       264.60 o                         
   4   0   6       5541.23       5979.39       175.97 o                         
   6   0   6       6029.59       6204.74       186.20 o                         
   8   0   6       1735.43       1801.04        92.11 o                         
  10   0   6       8870.98       9369.40       274.51 o                         
  12   0   6       7153.80       8120.00       270.14 o                         
  14   0   6       1310.98       1571.20        75.93 o                         
  16   0   6       2141.37       2625.96       122.21 o                         
  18   0   6        387.33        516.29        41.46 o                         
  20   0   6        421.67        410.23        46.29 o                         
   1   1   6       2602.52       2729.68       119.02 o                         
   2   1   6      15470.27      15490.92       264.18 o                         
   3   1   6        195.84        225.59        20.22 o                         
   4   1   6       9564.09       9922.42       219.09 o                         
   5   1   6       4312.74       4542.25       158.46 o                         
   6   1   6      13486.40      13988.46       272.97 o                         
   7   1   6         95.09        117.71        26.26 o                         
   8   1   6      10944.91      10910.92       267.89 o                         
   9   1   6        172.70        208.97        28.07 o                         
  10   1   6       1306.32       1325.26        67.88 o                         
  11   1   6        794.36        881.94        38.76 o                         
  12   1   6       1800.19       1931.08        89.26 o                         
  13   1   6        161.37        177.77        31.59 o                         
  14   1   6       2033.09       2210.66       116.47 o                         
  15   1   6        168.54        141.76        32.70 o                         
  16   1   6       1181.52       1364.32        65.04 o                         
  17   1   6        101.55        176.05        34.41 o                         
  18   1   6       1754.68       1929.35       105.04 o                         
  19   1   6         17.04        -24.85        33.70 o                         
  20   1   6       1064.08       1190.42        56.87 o                         
  21   1   6         33.92         54.52        37.22 o                         
   0   2   6      18314.29      18305.29       290.52 o                         
   1   2   6       1648.90       1814.70        94.26 o                         
   2   2   6       5166.88       5142.52       159.08 o                         
   3   2   6       1337.92       1199.79        59.45 o                         
   4   2   6       1234.63       1352.31        65.79 o                         
   5   2   6          9.99         25.75        19.11 o                         
   6   2   6       3751.96       3845.11       156.17 o                         
   7   2   6       3219.71       3349.32       151.01 o                         
   8   2   6       2771.24       2482.73       135.68 o                         
   9   2   6       2696.56       2769.47       124.56 o                         
  12   2   6       6335.27       6281.28       252.32 o                         
  13   2   6        805.07        871.41        48.42 o                         
  14   2   6       2987.23       3071.08       138.13 o                         
  15   2   6        267.48        233.63        37.93 o                         
  16   2   6       1274.98       1413.13        71.99 o                         
  17   2   6         76.14        113.58        33.20 o                         
  18   2   6        161.53        168.72        39.74 o                         
  19   2   6        419.91        447.06        44.07 o                         
  20   2   6        344.33        352.76        44.57 o                         
  21   2   6         94.95         52.31        38.33 o                         
   1   3   6       1500.09       1408.37        71.96 o                         
   2   3   6       5246.40       5368.16       166.82 o                         
   3   3   6         25.87          8.55        19.62 o                         
   4   3   6       7127.18       7357.25       196.13 o                         
   5   3   6       4988.29       5175.18       174.07 o                         
   6   3   6       5058.72       5587.05       179.82 o                         
  17   3   6       1204.62       1291.88        55.07 o                         
  18   3   6       1329.36       1329.00        62.62 o                         
  19   3   6          8.75          3.52        36.62 o                         
  20   3   6        566.91        497.51        45.38 o                         
   0   4   6       8705.46       8845.65       226.30 o                         
   1   4   6       3206.13       3158.93       144.67 o                         
   2   4   6       5655.52       5694.31       188.77 o                         
   3   4   6       8292.80       8360.77       221.87 o                         
   4   4   6       1531.26       1613.03        78.29 o                         
   5   4   6        430.79        431.44        28.08 o                         
   6   4   6        613.73        617.93        30.10 o                         
  20   4   6        148.34        183.20        38.43 o                         
   1   5   6       4735.74       4746.94       187.40 o                         
   2   5   6       2062.26       2215.36       115.42 o                         
   3   5   6        345.04        318.19        32.40 o                         
   4   5   6       6227.98       6342.75       215.16 o                         
   5   5   6       7550.51       8020.66       242.65 o                         
   6   5   6       5028.60       5784.22       208.49 o                         
   7   5   6       2634.95       2566.60       145.70 o                         
   0   6   6       4613.89       4981.01       203.06 o                         
   1   6   6       2879.74       2894.59       159.47 o                         
   2   6   6       2896.87       3397.89       158.05 o                         
   3   6   6       4701.97       4870.24       207.10 o                         
   4   6   6       1103.12       1156.47        72.80 o                         
   5   6   6        534.79        600.83        36.23 o                         
   6   6   6        584.98        613.84        36.03 o                         
   7   6   6       1169.89       1201.48        47.23 o                         
   8   6   6        479.27        547.05        36.83 o                         
   1   7   6       1821.17       2142.07       101.46 o                         
   2   7   6       2536.37       2690.54       144.06 o                         
   3   7   6        162.96        199.91        30.89 o                         
   4   7   6       2229.47       2557.61       136.86 o                         
   5   7   6        981.29       1078.74        49.33 o                         
   6   7   6       3199.10       3747.97       175.99 o                         
   7   7   6        370.44        395.75        37.33 o                         
   8   7   6       2922.00       3446.22       160.91 o                         
   9   7   6        139.27        173.54        35.61 o                         
  10   7   6        703.23        798.02        44.49 o                         
   0   8   6       3162.68       3412.60       186.16 o                         
   1   8   6          1.18         30.58        28.57 o                         
   2   8   6       1748.75       2087.18        93.18 o                         
   3   8   6         44.19        -15.09        31.99 o                         
   4   8   6       1540.65       1599.64       108.27 o                         
   5   8   6         19.53        -11.37        32.59 o                         
   6   8   6       2192.37       2573.80       137.23 o                         
   7   8   6        329.91        388.09        37.33 o                         
   8   8   6        531.77        667.50        42.67 o                         
   9   8   6        619.60        619.63        44.38 o                         
  10   8   6       1543.89       1918.97       100.90 o                         
  11   8   6        155.52        212.48        40.14 o                         
  12   8   6       1926.96       2321.45       109.69 o                         
   1   9   6         23.61          1.91        32.09 o                         
   2   9   6       1892.39       2281.20       119.27 o                         
   3   9   6        158.82        113.18        36.62 o                         
   4   9   6       2514.06       2690.92       133.12 o                         
   5   9   6        122.47        143.96        37.83 o                         
   6   9   6       1760.91       1940.85       109.08 o                         
   7   9   6         38.90         47.68        35.21 o                         
   8   9   6       1890.09       2067.86       120.06 o                         
   9   9   6        411.81        480.67        44.98 o                         
  10   9   6        528.62        537.86        47.40 o                         
  11   9   6         35.85        -12.98        38.13 o                         
  12   9   6        287.18        364.22        45.18 o                         
  13   9   6          6.08         21.83        38.23 o                         
  14   9   6        471.95        466.89        48.00 o                         
   0  10   6       2259.53       2117.46       119.39 o                         
   1  10   6        285.26        203.54        39.54 o                         
   2  10   6        817.70        809.63        47.71 o                         
   3  10   6        155.77        171.83        38.93 o                         
   4  10   6        674.35        807.64        46.09 o                         
   5  10   6        101.50         82.59        38.63 o                         
   6  10   6        545.20        636.19        48.30 o                         
   7  10   6         73.71         81.59        37.12 o                         
   8  10   6        177.77        217.21        39.84 o                         
   9  10   6        120.40        122.73        39.94 o                         
  10  10   6        763.30        753.41        52.23 o                         
  11  10   6          6.88          7.75        39.63 o                         
  12  10   6        583.98        634.77        50.82 o                         
   1  11   6        255.55        317.23        42.46 o                         
   2  11   6        699.54        697.63        49.92 o                         
   3  11   6         42.42         35.81        38.13 o                         
   4  11   6        681.54        676.39        49.01 o                         
   5  11   6        299.57        310.19        43.47 o                         
   6  11   6        400.57        428.14        46.99 o                         
   7  11   6         69.67         72.63        40.14 o                         
   8  11   6        728.93        714.84        52.23 o                         
   9  11   6         81.47        102.91        41.65 o                         
   0  12   6        397.83        401.27        45.28 o                         
   1  12   6        106.33        200.40        39.13 o                         
   2  12   6        249.39        260.68        43.36 o                         
   3  12   6        411.27        391.71        48.20 o                         
   2   0   7       7168.79       6904.77       195.49 o                         
   4   0   7      23692.74      25751.59       378.88 o                         
   6   0   7      12391.24      12926.54       284.93 o                         
   8   0   7       1981.81       1904.81        81.84 o                         
  10   0   7       2263.47       2645.94       116.93 o                         
  12   0   7       1374.75       1496.42        67.88 o                         
  14   0   7       3374.22       3827.58       171.34 o                         
  16   0   7        868.25        975.15        49.93 o                         
  18   0   7        101.94         71.43        36.12 o                         
  20   0   7       2004.68       1923.41       104.65 o                         
   0   1   7       1616.50       1607.38        90.81 o                         
   1   1   7        318.12        355.23        23.45 o                         
   2   1   7      15462.94      16226.31       296.88 o                         
   3   1   7       1187.66       1164.16        59.63 o                         
   4   1   7      10111.05      10274.98       247.20 o                         
   5   1   7       1930.46       2136.87       108.06 o                         
   6   1   7       6125.23       6614.30       206.42 o                         
   7   1   7        393.25        443.30        30.19 o                         
   8   1   7       1173.02       1245.26        69.49 o                         
   9   1   7        588.51        647.48        35.03 o                         
  10   1   7        656.00        648.81        37.34 o                         
  11   1   7         10.51         62.27        29.27 o                         
  12   1   7       7398.44       8865.97       292.36 o                         
  13   1   7        298.61        367.46        35.72 o                         
  14   1   7       2311.77       2446.27       120.12 o                         
  15   1   7        159.87        144.97        34.81 o                         
  16   1   7        335.38        337.47        38.94 o                         
  17   1   7         18.22         33.50        32.39 o                         
  18   1   7        137.47        199.50        38.23 o                         
  19   1   7         39.09         78.16        35.61 o                         
  20   1   7         15.30          6.44        40.94 o                         
   1   2   7       3046.45       3230.97       135.07 o                         
   2   2   7       2703.59       2679.77       127.84 o                         
   3   2   7        255.33        278.22        24.35 o                         
   4   2   7      11986.67      12369.71       274.61 o                         
   5   2   7       1798.67       1885.89        93.33 o                         
   6   2   7       8718.44       9755.05       252.39 o                         
   7   2   7        729.20        820.33        39.16 o                         
   8   2   7       1113.85       1288.36        64.45 o                         
   9   2   7       1294.88       1304.63        61.33 o                         
  10   2   7       5101.52       5184.68       219.26 o                         
  11   2   7       3166.76       3305.50       155.63 o                         
  12   2   7       1069.09       1059.77        50.94 o                         
  13   2   7        415.54        457.75        39.75 o                         
  14   2   7       2796.67       3088.51       158.46 o                         
  15   2   7        321.08        373.19        38.64 o                         
  16   2   7        935.60        998.74        50.33 o                         
  17   2   7        603.17        614.78        43.17 o                         
  18   2   7        306.29        364.22        39.34 o                         
  19   2   7          4.90          6.14        35.31 o                         
  20   2   7       1340.28       1394.37        66.35 o                         
   0   3   7       2644.61       2677.16       131.15 o                         
   1   3   7       3013.14       2869.24       140.79 o                         
   2   3   7       5697.99       5914.41       190.17 o                         
   3   3   7       4381.21       4374.14       167.96 o                         
   4   3   7       5420.12       5537.20       189.26 o                         
   5   3   7        706.93        785.10        40.37 o                         
   6   3   7        635.30        676.92        34.83 o                         
   7   3   7       3110.34       3167.42       149.62 o                         
   8   3   7       1866.89       1913.54        91.50 o                         
  18   3   7        100.31         43.46        36.72 o                         
  19   3   7        353.68        391.90        43.87 o                         
   1   4   7       3940.70       4321.91       171.39 o                         
   2   4   7       1118.46       1207.18        59.82 o                         
   3   4   7        363.77        395.68        30.09 o                         
   4   4   7       4199.26       4629.33       178.98 o                         
   5   4   7       4693.49       5213.76       189.05 o                         
   6   4   7       5845.37       6504.20       217.24 o                         
   7   4   7       2729.66       2804.99       138.56 o                         
   0   5   7       6302.92       6893.44       221.20 o                         
   1   5   7       2882.91       3205.66       160.08 o                         
   2   5   7       3882.06       3823.01       179.91 o                         
   3   5   7       5645.03       6021.54       219.02 o                         
   4   5   7        849.65        962.33        41.68 o                         
   5   5   7        606.40        608.73        34.72 o                         
   6   5   7        217.35        241.47        29.58 o                         
   7   5   7       1909.85       1898.98       102.67 o                         
   8   5   7       1107.96       1191.83        70.28 o                         
   1   6   7       2034.17       2173.77       102.08 o                         
   2   6   7       3832.36       4635.44       196.20 o                         
   3   6   7        319.29        371.09        33.21 o                         
   4   6   7        770.21        961.91        56.57 o                         
   5   6   7       1699.28       2072.66        97.21 o                         
   6   6   7       1551.98       1734.43        92.16 o                         
   7   6   7       1060.48       1286.79        69.47 o                         
   8   6   7       6074.67       7361.02       265.01 o                         
   0   7   7       9601.91      11129.54       326.12 o                         
   1   7   7        803.01        839.40        50.83 o                         
   2   7   7        948.29       1064.70        47.42 o                         
   3   7   7        800.18        956.76        41.17 o                         
   4   7   7         36.02         59.65        27.76 o                         
   5   7   7          9.93        -27.36        27.36 o                         
   6   7   7       2175.51       2687.33       124.44 o                         
   7   7   7        638.11        756.03        41.67 o                         
   8   7   7        472.36        622.60        41.86 o                         
   9   7   7        817.14        918.67        47.21 o                         
  10   7   7       2884.91       3357.00       177.51 o                         
   1   8   7         71.48         63.58        31.99 o                         
   2   8   7       3313.47       3973.28       184.14 o                         
   3   8   7         11.70         -1.71        30.58 o                         
   4   8   7        246.56        308.88        33.60 o                         
   5   8   7        112.80        116.50        31.69 o                         
   6   8   7        946.83       1053.44        49.83 o                         
   7   8   7        210.84        294.18        37.83 o                         
   8   8   7       3640.38       4378.47       212.29 o                         
   9   8   7        320.44        365.14        43.97 o                         
  10   8   7         62.93         54.32        34.81 o                         
  11   8   7         62.56         85.91        34.81 o                         
   0   9   7       4520.31       4508.28       235.94 o                         
   1   9   7         32.91         33.60        35.21 o                         
   2   9   7        185.01        216.00        35.11 o                         
   3   9   7         82.54        163.88        31.99 o                         
   4   9   7         92.96        106.13        33.10 o                         
   5   9   7          4.34         -9.25        32.29 o                         
   6   9   7       1008.41       1226.69        64.12 o                         
   7   9   7         20.64         21.73        38.33 o                         
   8   9   7        596.06        664.29        50.02 o                         
   9   9   7         14.64        -32.19        38.23 o                         
  10   9   7       2533.94       2792.39       141.87 o                         
  11   9   7         44.02         99.99        39.64 o                         
  12   9   7         87.04         57.64        37.52 o                         
  13   9   7         55.96        111.87        35.11 o                         
   1  10   7        115.40        193.36        39.03 o                         
   2  10   7       2330.13       2195.83       114.35 o                         
   3  10   7         39.71         90.94        34.61 o                         
   4  10   7         45.57         99.99        34.81 o                         
   5  10   7        220.58        259.87        37.83 o                         
   6  10   7        337.86        275.39        44.07 o                         
   7  10   7         37.48         45.77        37.82 o                         
   8  10   7       1803.32       2120.61       105.24 o                         
   9  10   7          6.98        -30.28        42.35 o                         
  10  10   7         22.62        -12.98        39.33 o                         
  11  10   7         69.46         90.24        39.74 o                         
   0  11   7       2388.41       1975.71       119.89 o                         
   1  11   7         13.27        -43.46        43.46 o                         
   2  11   7        175.02        261.17        38.33 o                         
   3  11   7        470.52        462.07        49.00 o                         
   4  11   7         14.40         -1.21        39.23 o                         
   5  11   7         16.35         38.43        36.52 o                         
   6  11   7        201.08        127.67        43.56 o                         
   7  11   7        171.31        175.35        43.26 o                         
   0   0   8      17702.00      17921.15       331.10 o                         
   2   0   8      11318.12      12671.35       281.95 o                         
   4   0   8      10268.69      10674.62       268.12 o                         
   6   0   8       2651.52       2569.77       139.68 o                         
   8   0   8        788.05        844.49        42.88 o                         
  10   0   8        848.65       1081.15        67.14 o                         
  12   0   8       3737.27       4407.50       213.27 o                         
  14   0   8       1266.05       1286.27        78.54 o                         
  16   0   8        186.57        214.60        35.51 o                         
  18   0   8        109.84        127.16        39.54 o                         
   1   1   8       2466.25       2527.95       126.47 o                         
   2   1   8       2382.59       2488.44       132.61 o                         
   3   1   8        154.85        174.56        26.26 o                         
   4   1   8      10498.24      11605.47       275.58 o                         
   5   1   8        273.72        250.95        28.27 o                         
   6   1   8       4143.69       4223.05       187.14 o                         
   7   1   8        226.11        221.05        28.68 o                         
   8   1   8       4187.10       4656.63       199.72 o                         
   9   1   8        227.85        224.57        30.99 o                         
  10   1   8       1975.57       2258.43       119.30 o                         
  11   1   8        119.20        131.59        31.89 o                         
  12   1   8        725.61        766.16        43.48 o                         
  13   1   8        108.13        108.35        33.20 o                         
  14   1   8       1639.57       1791.39        71.10 o                         
  15   1   8         28.96         46.68        33.00 o                         
  16   1   8        568.31        670.92        42.87 o                         
  17   1   8         73.23         56.13        34.20 o                         
  18   1   8        997.53        995.61        53.05 o                         
  19   1   8          7.60        -10.06        37.92 o                         
   0   2   8       4543.75       4665.87       179.08 o                         
   1   2   8        220.01        229.21        26.36 o                         
   2   2   8       6520.73       6830.25       218.92 o                         
   3   2   8       2186.84       2448.78       122.49 o                         
   4   2   8       2372.60       2549.65       127.95 o                         
   5   2   8        248.35        212.00        27.27 o                         
   6   2   8       1999.75       2057.66       113.88 o                         
   7   2   8       1473.70       1671.69        75.04 o                         
   8   2   8        214.36        209.78        28.47 o                         
   9   2   8       1510.18       1814.12        89.54 o                         
  10   2   8       2480.59       2904.81       143.03 o                         
  11   2   8         52.31         34.00        31.89 o                         
  12   2   8       4632.99       5393.80       233.90 o                         
  13   2   8        361.43        356.20        37.53 o                         
  14   2   8       1106.59       1189.76        51.75 o                         
  15   2   8        216.35        224.86        34.71 o                         
  16   2   8        378.14        359.21        40.65 o                         
  17   2   8         67.87         88.43        34.71 o                         
  18   2   8         95.17        120.82        38.93 o                         
  19   2   8        148.64        154.83        41.55 o                         
   1   3   8       2562.72       2704.72       139.67 o                         
   2   3   8        718.38        718.75        32.92 o                         
   3   3   8        314.96        413.77        27.57 o                         
   4   3   8       2552.56       2578.69       125.74 o                         
   5   3   8       3021.66       3063.66       154.94 o                         
   6   3   8       4978.96       5166.18       206.84 o                         
   7   3   8        986.14       1152.00        64.03 o                         
   8   3   8       1219.25       1482.79        63.84 o                         
   9   3   8        449.35        493.40        34.52 o                         
  10   3   8       1447.18       1478.73        85.70 o                         
  19   3   8         16.57          3.92        38.73 o                         
   0   4   8       5950.42       6633.91       218.99 o                         
   1   4   8       1357.54       1428.43        76.35 o                         
   2   4   8       3448.01       3902.33       175.29 o                         
   3   4   8       3358.85       3552.05       170.12 o                         
   4   4   8       1504.22       1618.13        87.53 o                         
   5   4   8        404.78        453.94        31.90 o                         
   6   4   8         32.96         45.17        24.45 o                         
   7   4   8       1795.55       1896.95        99.74 o                         
   8   4   8        974.14       1117.89        50.04 o                         
   9   4   8       1237.13       1449.58        70.08 o                         
   1   5   8       1945.59       1985.68       121.42 o                         
   2   5   8       1706.85       1778.53       103.06 o                         
   3   5   8        413.52        466.93        32.70 o                         
   4   5   8       2220.11       2603.95       134.45 o                         
   5   5   8       2320.23       2271.28       134.96 o                         
   6   5   8       3673.78       3868.76       186.46 o                         
   7   5   8       1507.23       1701.29        81.88 o                         
   8   5   8       1935.00       1962.14       114.75 o                         
   9   5   8        378.53        385.39        32.60 o                         
   0   6   8       5810.34       6354.35       236.01 o                         
   1   6   8        724.46        732.66        50.73 o                         
   2   6   8       1661.62       1918.32        94.49 o                         
   3   6   8       1832.50       2126.09        90.87 o                         
   4   6   8        644.19        737.44        38.45 o                         
   5   6   8        222.80        220.74        33.10 o                         
   6   6   8        805.03        813.71        41.17 o                         
   7   6   8        853.66        997.04        51.64 o                         
   8   6   8        189.69        191.06        33.10 o                         
   9   6   8        329.96        398.95        36.63 o                         
   1   7   8        537.48        596.67        37.94 o                         
   2   7   8       1852.28       2165.14        97.31 o                         
   3   7   8         61.56         64.38        28.77 o                         
   4   7   8        870.66       1036.80        44.29 o                         
   5   7   8        160.84        201.52        32.70 o                         
   6   7   8        875.79       1058.03        48.72 o                         
   7   7   8        260.18        250.73        35.11 o                         
   8   7   8       3355.14       4136.97       180.09 o                         
   9   7   8        228.09        306.26        36.82 o                         
  10   7   8        214.33        165.30        37.83 o                         
   0   8   8       2782.98       2918.87       148.47 o                         
   1   8   8         38.95         40.24        31.89 o                         
   2   8   8        921.36       1068.52        46.61 o                         
   3   8   8          5.32         11.37        31.29 o                         
   4   8   8       1019.64       1141.16        63.52 o                         
   5   8   8          3.22         19.62        31.08 o                         
   6   8   8       1121.80       1344.48        65.94 o                         
   7   8   8         95.18        129.37        35.51 o                         
   8   8   8        411.75        444.45        41.76 o                         
   9   8   8         93.89        113.18        35.81 o                         
  10   8   8       1559.92       1808.31        80.15 o                         
  11   8   8         36.47         52.41        36.01 o                         
   1   9   8         29.47         75.95        34.40 o                         
   2   9   8       1532.03       1364.97        85.29 o                         
   3   9   8          4.52         10.56        32.59 o                         
   4   9   8        959.52        962.71        62.51 o                         
   5   9   8         37.58         44.56        36.01 o                         
   6   9   8        855.02        880.80        54.75 o                         
   7   9   8         46.88         86.11        38.23 o                         
   8   9   8       1812.38       1694.67       106.85 o                         
   9   9   8         18.00         69.31        37.52 o                         
  10   9   8         87.90         51.81        40.04 o                         
  11   9   8         42.13         70.02        36.42 o                         
  12   9   8        151.85        144.87        39.03 o                         
   0  10   8       2325.67       2066.78       106.69 o                         
   1  10   8         12.27         16.20        39.23 o                         
   2  10   8        454.98        479.67        43.67 o                         
   3  10   8        304.93        284.94        42.56 o                         
   4  10   8        214.57        247.60        38.63 o                         
   5  10   8         26.76         84.60        37.92 o                         
   6  10   8        466.15        483.40        46.49 o                         
   7  10   8         88.86         95.37        39.84 o                         
   8  10   8        195.28        191.25        41.85 o                         
   9  10   8        122.73         34.31        43.66 o                         
   1  11   8        257.17        254.85        46.08 o                         
   2  11   8        455.35        372.50        49.41 o                         
   3  11   8         57.32         63.88        39.84 o                         
   4  11   8        327.10        238.26        46.89 o                         
   2   0   9       5845.52       6062.91       218.08 o                         
   4   0   9        638.20        685.65        38.25 o                         
   6   0   9        879.56       1026.66        46.31 o                         
   8   0   9       3814.10       4252.29       208.08 o                         
  10   0   9        262.29        263.01        33.10 o                         
  12   0   9        106.73         71.43        30.99 o                         
  14   0   9        255.49        266.12        36.22 o                         
  16   0   9        563.20        588.09        46.19 o                         
  18   0   9       1449.48       1307.38        87.80 o                         
   0   1   9      14796.78      15822.16       334.86 o                         
   1   1   9        665.48        685.38        34.32 o                         
   2   1   9        980.01       1134.14        50.65 o                         
   3   1   9        416.56        471.27        30.89 o                         
   4   1   9        287.26        320.38        29.88 o                         
   5   1   9         79.22        108.95        24.55 o                         
   6   1   9       2012.88       2264.84       115.79 o                         
   7   1   9       1040.73       1162.29        50.95 o                         
   8   1   9       1674.43       1841.72        88.04 o                         
   9   1   9        435.35        381.09        38.14 o                         
  10   1   9       4812.09       5371.47       238.39 o                         
  11   1   9         15.64         10.86        30.18 o                         
  12   1   9        205.42        307.66        32.80 o                         
  13   1   9         46.94         46.98        29.78 o                         
  14   1   9        546.34        641.13        42.17 o                         
  15   1   9        129.69         83.90        34.51 o                         
  16   1   9       1169.20       1163.86        60.60 o                         
  17   1   9          3.96         -7.24        35.41 o                         
  18   1   9        108.90        150.20        40.24 o                         
   1   2   9        823.84        924.06        50.54 o                         
   2   2   9       2941.40       3409.68       157.96 o                         
   3   2   9         11.79         38.13        24.75 o                         
   4   2   9         61.03        129.98        24.75 o                         
   5   2   9        773.47        905.26        45.90 o                         
   6   2   9       1498.31       1746.25        78.16 o                         
   7   2   9        172.05        234.52        29.88 o                         
   8   2   9       7000.82       8137.23       271.63 o                         
   9   2   9        499.20        528.83        36.53 o                         
  10   2   9        487.06        495.82        36.83 o                         
  11   2   9        710.64        755.67        41.27 o                         
  12   2   9         60.77         69.31        31.89 o                         
  13   2   9        112.00         97.38        31.99 o                         
  14   2   9        182.16        234.72        34.91 o                         
  15   2   9         50.41         18.01        35.31 o                         
  16   2   9        637.34        545.25        47.90 o                         
  17   2   9         99.46         81.39        38.63 o                         
  18   2   9       1332.94       1192.21        60.41 o                         
   0   3   9       4075.56       4129.82       187.69 o                         
   1   3   9        285.77        279.42        29.38 o                         
   2   3   9       1564.11       1653.65        76.56 o                         
   3   3   9       1580.49       1779.97        90.66 o                         
   4   3   9         53.82         42.55        26.26 o                         
   5   3   9        348.84        328.74        30.19 o                         
   6   3   9        362.42        414.07        32.60 o                         
   7   3   9        317.56        371.39        31.59 o                         
   8   3   9        387.70        365.57        33.71 o                         
   9   3   9       1359.21       1441.73        76.23 o                         
  10   3   9       2539.68       2665.40       147.25 o                         
  11   3   9         88.93        155.83        31.79 o                         
  12   3   9        974.23        866.01        54.86 o                         
  13   3   9        915.27        851.47        45.90 o                         
  18   3   9         86.85         21.13        39.74 o                         
   1   4   9       1993.34       2145.71       114.27 o                         
   2   4   9        779.92        815.16        49.02 o                         
   3   4   9        366.95        413.57        30.69 o                         
   4   4   9       1407.99       1551.88        93.36 o                         
   5   4   9       1348.43       1644.82        77.04 o                         
   6   4   9       1352.15       1446.71        76.84 o                         
   7   4   9        678.22        662.97        37.54 o                         
   8   4   9       1530.94       1637.79        92.86 o                         
   9   4   9         56.85         13.88        28.37 o                         
  10   4   9        258.64        248.82        32.80 o                         
   0   5   9       1872.96       1922.98        93.49 o                         
   1   5   9        360.37        389.82        32.20 o                         
   2   5   9       2335.58       2440.19       119.03 o                         
   3   5   9       2085.60       2226.76       118.19 o                         
   4   5   9        853.53        917.34        47.51 o                         
   5   5   9        238.26        212.29        32.30 o                         
   6   5   9        370.05        403.10        32.40 o                         
   7   5   9        773.78        835.93        44.79 o                         
   8   5   9        428.39        408.95        35.72 o                         
   9   5   9        692.56        805.76        39.65 o                         
  10   5   9        430.33        466.30        37.63 o                         
   1   6   9        952.95        933.30        56.48 o                         
   2   6   9         82.99         57.95        28.77 o                         
   3   6   9         29.83         60.26        28.07 o                         
   4   6   9       2476.70       2613.99       124.37 o                         
   5   6   9       1743.84       1947.12        82.39 o                         
   6   6   9       1770.61       1998.49        88.54 o                         
   7   6   9        257.28        222.96        34.11 o                         
   8   6   9        508.02        597.65        37.94 o                         
   9   6   9         90.81        122.03        31.69 o                         
  10   6   9        755.08        818.66        43.18 o                         
   0   7   9        641.17        584.83        39.05 o                         
   1   7   9         35.14         45.97        29.58 o                         
   2   7   9       1397.93       1605.81        84.18 o                         
   3   7   9        206.65        212.19        33.10 o                         
   4   7   9       1771.55       1911.00        91.25 o                         
   5   7   9         10.86         -6.54        33.50 o                         
   6   7   9        237.57        323.16        36.72 o                         
   7   7   9        121.70        124.95        33.10 o                         
   8   7   9         69.00         58.65        30.98 o                         
   9   7   9        128.12        114.39        32.49 o                         
  10   7   9        354.21        340.09        37.63 o                         
   1   8   9         12.23          8.95        29.37 o                         
   2   8   9        301.18        302.05        36.93 o                         
   3   8   9          7.02          2.11        32.79 o                         
   4   8   9       2457.38       2713.13       116.28 o                         
   5   8   9         27.90         75.55        36.21 o                         
   6   8   9       1550.66       1521.05        76.93 o                         
   7   8   9          3.35        -19.31        33.50 o                         
   8   8   9        233.35        221.64        35.92 o                         
   9   8   9          3.33         -7.85        33.30 o                         
  10   8   9        592.63        617.18        46.69 o                         
  11   8   9        147.95        120.32        39.03 o                         
   0   9   9        300.58        351.45        36.22 o                         
   1   9   9         13.69         31.79        31.79 o                         
   2   9   9       1017.08        961.92        50.43 o                         
   3   9   9         30.87        -32.09        37.62 o                         
   4   9   9        598.50        521.99        44.38 o                         
   5   9   9         37.77         33.00        36.32 o                         
   6   9   9        712.04        708.81        48.71 o                         
   7   9   9          3.77        -36.52        36.52 o                         
   8   9   9        111.37        143.46        36.12 o                         
   9   9   9         32.01         33.40        35.21 o                         
  10   9   9        203.10        222.44        40.24 o                         
   1  10   9        122.63        186.92        36.32 o                         
   2  10   9         97.30         69.01        38.43 o                         
   3  10   9          3.37        -10.96        38.23 o                         
   4  10   9       1187.17       1142.78        61.31 o                         
   5  10   9         39.74        118.70        41.65 o                         
   6  10   9        771.67        721.10        50.92 o                         
   7  10   9        158.82        111.17        41.85 o                         
   0   0  10       8466.12       9071.78       285.96 o                         
   2   0  10       1468.44       1575.09        68.79 o                         
   4   0  10        218.02        266.73        28.88 o                         
   6   0  10       1546.67       1915.51        93.17 o                         
   8   0  10        420.00        453.33        35.12 o                         
  10   0  10       3019.11       3431.75       187.02 o                         
  12   0  10        482.17        494.29        39.45 o                         
  14   0  10        409.66        383.87        41.15 o                         
  16   0  10       1265.11       1259.34        63.93 o                         
   1   1  10        332.52        383.98        31.90 o                         
   2   1  10       4090.87       4268.11       205.53 o                         
   3   1  10         32.14         50.10        27.06 o                         
   4   1  10        500.99        542.73        34.72 o                         
   5   1  10        438.75        444.49        35.02 o                         
   6   1  10       2462.30       2495.17       143.73 o                         
   7   1  10        123.54        171.03        31.09 o                         
   8   1  10       4572.69       5050.38       234.61 o                         
   9   1  10        129.98         45.98        35.01 o                         
  10   1  10         92.78        135.71        33.10 o                         
  11   1  10        181.00        163.79        34.21 o                         
  12   1  10        150.58         86.42        35.92 o                         
  13   1  10         47.52         85.11        32.49 o                         
  14   1  10        259.85        183.11        38.84 o                         
  15   1  10         15.90         28.77        34.81 o                         
  16   1  10        588.38        608.82        48.91 o                         
  17   1  10         91.44        182.49        40.64 o                         
   0   2  10       5442.84       5647.60       229.00 o                         
   1   2  10        364.06        385.50        32.70 o                         
   2   2  10        322.17        327.22        29.88 o                         
   3   2  10        529.00        594.78        34.02 o                         
   4   2  10         73.77         74.85        27.26 o                         
   5   2  10         10.86         -7.04        26.66 o                         
   6   2  10       1103.73       1197.72        66.95 o                         
   7   2  10       1118.18       1113.04        60.91 o                         
   8   2  10        865.44        964.13        43.49 o                         
   9   2  10        539.62        549.97        39.85 o                         
  10   2  10       3199.00       3483.09       173.52 o                         
  11   2  10        169.94        182.30        35.21 o                         
  12   2  10        820.59        775.32        44.69 o                         
  13   2  10        466.65        501.82        41.76 o                         
  14   2  10        862.25        868.42        49.32 o                         
  15   2  10        133.45        126.96        39.54 o                         
  16   2  10       1104.55       1079.82        55.97 o                         
  17   2  10          0.55        -23.74        39.33 o                         
   1   3  10        571.67        631.83        35.02 o                         
   2   3  10       1457.91       1576.89        82.28 o                         
   3   3  10         44.45         64.89        26.66 o                         
   4   3  10        952.30        902.62        60.20 o                         
   5   3  10        957.54       1047.78        52.45 o                         
   6   3  10        765.12        781.68        48.01 o                         
   7   3  10        367.16        427.24        34.51 o                         
   8   3  10       2794.05       3069.88       147.38 o                         
   9   3  10        257.37        277.29        35.92 o                         
  10   3  10        153.65        185.42        35.72 o                         
  11   3  10        884.93        878.73        47.91 o                         
  12   3  10         32.69         61.57        33.60 o                         
  13   3  10        126.15        193.06        35.61 o                         
  14   3  10        129.47         91.55        37.52 o                         
  15   3  10        281.20        297.21        41.55 o                         
  16   3  10        467.31        326.02        48.50 o                         
   0   4  10       1832.66       1853.23        89.46 o                         
   1   4  10        679.01        667.20        39.15 o                         
   2   4  10       1424.35       1425.01        84.19 o                         
   3   4  10       2024.60       2058.61       109.32 o                         
   4   4  10        316.59        370.08        32.20 o                         
   5   4  10        112.38        143.56        28.37 o                         
   6   4  10        140.76        128.27        29.88 o                         
   7   4  10        489.23        603.08        36.53 o                         
   8   4  10        436.73        450.91        36.63 o                         
   9   4  10        967.61        938.19        46.61 o                         
  10   4  10        936.45        943.99        46.20 o                         
  11   4  10         63.16         82.69        32.29 o                         
  12   4  10        945.61        942.66        47.21 o                         
   1   5  10       1303.75       1411.63        64.44 o                         
   2   5  10        220.34        213.40        33.00 o                         
   3   5  10         37.14         58.45        29.58 o                         
   4   5  10       2369.17       2533.00       137.96 o                         
   5   5  10       2229.13       2219.23       124.03 o                         
   6   5  10       1546.10       1706.49       104.23 o                         
   7   5  10        640.41        631.02        40.56 o                         
   8   5  10        634.39        595.89        41.26 o                         
   9   5  10         80.39         77.26        30.68 o                         
  10   5  10        521.04        551.25        40.15 o                         
  11   5  10        736.80        766.10        43.68 o                         
   0   6  10        468.74        478.09        35.42 o                         
   1   6  10        486.70        471.35        38.14 o                         
   2   6  10       1615.43       1738.70        68.08 o                         
   3   6  10       1630.45       1588.04        88.73 o                         
   4   6  10        645.60        688.28        42.57 o                         
   5   6  10        190.30        186.23        36.32 o                         
   6   6  10        179.35        148.30        34.81 o                         
   7   6  10        375.71        387.89        37.43 o                         
   8   6  10        180.51        176.06        34.41 o                         
   9   6  10        425.87        430.57        39.14 o                         
  10   6  10        217.78        240.96        35.82 o                         
  11   6  10         97.71         38.03        35.21 o                         
   1   7  10        334.43        274.59        35.82 o                         
   2   7  10        249.44        237.55        34.71 o                         
   3   7  10        172.15        183.10        34.61 o                         
   4   7  10       1318.05       1513.60        80.55 o                         
   5   7  10        313.39        335.35        37.73 o                         
   6   7  10       1628.62       1580.55        80.46 o                         
   7   7  10        149.47        114.19        35.11 o                         
   8   7  10         94.08        140.64        30.99 o                         
   9   7  10         52.90         46.68        33.20 o                         
  10   7  10        614.38        581.76        43.57 o                         
  11   7  10        201.71        246.19        37.73 o                         
   0   8  10        198.00        188.44        34.71 o                         
   1   8  10         26.63         29.78        31.08 o                         
   2   8  10       1233.19       1158.78        74.80 o                         
   3   8  10          8.22         16.20        36.31 o                         
   4   8  10        943.54        984.62        49.62 o                         
   5   8  10         44.09         40.84        37.72 o                         
   6   8  10        764.33        701.49        48.21 o                         
   7   8  10        101.43         96.17        35.01 o                         
   8   8  10         65.64         86.62        35.61 o                         
   9   8  10        161.58        212.28        37.22 o                         
  10   8  10         63.60         57.84        36.82 o                         
   1   9  10         23.62         36.21        31.89 o                         
   2   9  10        145.57        126.36        35.81 o                         
   3   9  10         34.19         45.97        35.61 o                         
   4   9  10       1760.41       1746.32        74.62 o                         
   5   9  10         64.84         62.67        41.04 o                         
   6   9  10        752.01        677.21        48.61 o                         
   7   9  10        111.15         82.29        39.84 o                         
   8   9  10        147.17        115.79        37.63 o                         
   0  10  10        150.23        165.80        37.32 o                         
   1  10  10        150.13        126.36        38.93 o                         
   2  10  10        585.98        480.81        49.01 o                         
   2   0  11       4257.32       4518.88       221.45 o                         
   4   0  11       3214.16       3697.30       169.52 o                         
   6   0  11       3317.63       3646.09       186.67 o                         
   8   0  11       2993.52       3031.15       169.77 o                         
  10   0  11        484.66        490.87        40.75 o                         
  12   0  11        639.57        655.95        46.60 o                         
  14   0  11        924.55        935.47        53.85 o                         
  16   0  11        358.17        379.12        46.69 o                         
   0   1  11       4309.92       4541.00       212.07 o                         
   1   1  11        306.34        258.99        34.71 o                         
   2   1  11       4251.82       4513.84       215.08 o                         
   3   1  11        367.46        410.44        35.42 o                         
   4   1  11       2098.11       2339.90       111.24 o                         
   5   1  11         48.00         75.75        32.39 o                         
   6   1  11       1960.77       2179.77       101.15 o                         
   7   1  11        232.78        276.18        35.82 o                         
   8   1  11        945.15        963.35        47.21 o                         
   9   1  11        149.95        159.96        35.41 o                         
  10   1  11       1451.31       1650.41        84.38 o                         
  11   1  11         11.47         11.87        32.29 o                         
  12   1  11       2100.22       1918.29       105.77 o                         
  13   1  11         89.34         69.31        38.03 o                         
  14   1  11        580.99        555.49        48.10 o                         
  15   1  11         43.02         -1.21        40.64 o                         
  16   1  11        560.09        525.79        49.21 o                         
   1   2  11        733.89        752.98        44.79 o                         
   2   2  11       1894.66       1721.39       107.39 o                         
   3   2  11        137.68        137.73        33.30 o                         
   4   2  11       3334.11       3275.21       177.90 o                         
   5   2  11        492.10        575.72        39.45 o                         
   6   2  11       1900.54       2039.51       118.26 o                         
   7   2  11        565.23        618.11        42.07 o                         
   8   2  11       2447.03       2559.27       150.05 o                         
   9   2  11        468.63        479.49        42.06 o                         
  10   2  11       1190.65       1130.80        64.03 o                         
  11   2  11       1062.15       1053.07        70.27 o                         
  12   2  11        319.98        418.76        43.57 o                         
  13   2  11        135.71        170.93        38.03 o                         
  14   2  11        890.63        720.26        54.85 o                         
  15   2  11        118.01         96.07        40.95 o                         
   0   3  11       2572.24       2882.35       140.71 o                         
   1   3  11       1003.31       1074.57        50.64 o                         
   2   3  11       1306.87       1279.83        76.53 o                         
   3   3  11       1387.46       1386.13        77.54 o                         
   4   3  11       1370.26       1368.38        72.50 o                         
   5   3  11        106.13        128.77        31.79 o                         
   6   3  11        420.71        407.23        37.13 o                         
   7   3  11        949.93       1005.22        63.42 o                         
   8   3  11        378.42        502.60        39.64 o                         
   9   3  11        962.04        948.63        51.04 o                         
  10   3  11       1554.56       1634.67        99.89 o                         
  11   3  11        128.02        124.55        38.43 o                         
  12   3  11       1291.75       1186.60        61.01 o                         
  13   3  11        354.90        346.73        44.88 o                         
  14   3  11        746.86        698.45        51.93 o                         
  15   3  11        184.31         99.00        43.46 o                         
   1   4  11       1569.23       1612.89        77.25 o                         
   2   4  11        373.04        477.45        37.13 o                         
   3   4  11         82.90         79.68        31.79 o                         
   4   4  11       1626.00       1744.05        98.50 o                         
   5   4  11       1286.20       1302.49        68.37 o                         
   6   4  11       2007.23       2123.25       115.55 o                         
   7   4  11       1114.00       1190.25        64.23 o                         
   8   4  11        647.64        715.85        48.21 o                         
   9   4  11        341.36        345.62        37.83 o                         
  10   4  11        170.14        234.81        36.82 o                         
  11   4  11        990.62        866.07        52.44 o                         
  12   4  11         38.10         22.33        38.13 o                         
  13   4  11         36.21         33.10        37.52 o                         
  14   4  11        282.38        264.41        44.27 o                         
   0   5  11       2270.35       2378.09       126.25 o                         
   1   5  11       1442.67       1366.27        63.04 o                         
   2   5  11       1422.93       1419.22        69.08 o                         
   3   5  11       1750.06       1799.25        79.97 o                         
   4   5  11        478.74        514.41        41.06 o                         
   5   5  11        191.97        214.30        35.21 o                         
   6   5  11         87.14         86.21        32.80 o                         
   7   5  11        667.84        694.62        42.87 o                         
   8   5  11        399.94        361.84        40.25 o                         
   9   5  11       1136.51        973.27        57.48 o                         
  10   5  11        708.64        741.22        47.80 o                         
  11   5  11         54.28         44.16        37.02 o                         
  12   5  11        680.25        616.20        48.81 o                         
  13   5  11        342.03        349.74        44.37 o                         
   1   6  11       1235.05       1322.23        76.42 o                         
   2   6  11        826.42        838.63        56.57 o                         
   3   6  11        294.74        343.60        38.84 o                         
   4   6  11        748.14        780.91        46.10 o                         
   5   6  11        396.44        419.59        39.95 o                         
   6   6  11       1320.88       1304.55        53.87 o                         
   7   6  11        781.22        785.04        47.10 o                         
   8   6  11       1046.66       1047.19        59.19 o                         
   9   6  11        118.44        106.24        39.13 o                         
  10   6  11        286.46        323.17        41.65 o                         
  11   6  11        346.44        276.39        44.47 o                         
  12   6  11         77.49        144.06        37.72 o                         
   0   7  11       1351.44       1267.72        91.92 o                         
   1   7  11        563.44        572.29        44.38 o                         
   2   7  11        837.42        779.64        48.82 o                         
   3   7  11        266.84        276.18        40.35 o                         
   4   7  11        427.21        390.62        42.87 o                         
   5   7  11          6.65        -35.21        35.21 o                         
   6   7  11        733.52        666.35        47.80 o                         
   7   7  11        278.32        232.92        40.45 o                         
   8   7  11         75.68         22.53        37.42 o                         
   9   7  11        342.03        281.32        44.17 o                         
  10   7  11        597.47        588.89        48.50 o                         
   1   8  11         25.94          5.83        35.51 o                         
   2   8  11        882.60        761.12        51.33 o                         
   3   8  11          9.01         24.85        37.32 o                         
   4   8  11        886.97        885.83        53.65 o                         
   5   8  11         18.80        -22.84        38.93 o                         
   6   8  11        465.41        532.60        45.68 o                         
   7   8  11        119.71        146.98        39.54 o                         
   8   8  11       1149.48       1118.78        61.61 o                         
   0   9  11       1156.33        940.11        55.97 o                         
   1   9  11        107.58        100.20        40.14 o                         
   2   9  11        306.52        227.79        45.48 o                         
   3   9  11         23.83         75.55        39.23 o                         
   4   9  11        231.74        237.64        42.56 o                         
   0   0  12         52.46         82.79        31.89 o                         
   2   0  12       5425.28       6167.56       263.70 o                         
   4   0  12       3842.17       3956.88       211.23 o                         
   6   0  12       1574.50       1709.49        70.70 o                         
   8   0  12        465.29        492.67        39.55 o                         
  10   0  12         44.27         53.12        34.81 o                         
  12   0  12       2032.38       2038.15        92.87 o                         
  14   0  12        572.31        451.63        53.03 o                         
   1   1  12        480.10        429.59        39.85 o                         
   2   1  12        410.86        422.22        38.04 o                         
   3   1  12         77.66        106.84        35.21 o                         
   4   1  12       7284.43       7531.02       304.17 o                         
   5   1  12        470.63        390.04        45.28 o                         
   6   1  12       3266.38       3734.48       159.41 o                         
   7   1  12         47.45         -5.94        35.01 o                         
   8   1  12         10.97         31.89        30.88 o                         
   9   1  12         29.40         64.99        30.88 o                         
  10   1  12       1116.31       1167.45        52.45 o                         
  11   1  12        199.11        205.34        40.14 o                         
  12   1  12        172.67        184.81        42.46 o                         
  13   1  12         33.50        137.72        37.72 o                         
  14   1  12       1434.75       1319.95        65.95 o                         
   0   2  12        162.91        151.71        33.50 o                         
   1   2  12        466.85        491.87        45.38 o                         
   2   2  12       3335.92       3427.25       188.57 o                         
   3   2  12        679.41        562.90        44.69 o                         
   4   2  12       2555.40       2709.71       130.81 o                         
   5   2  12         30.49        -34.40        35.91 o                         
   6   2  12       1129.59       1114.96        57.18 o                         
   7   2  12        356.07        364.64        40.25 o                         
   8   2  12        359.35        351.97        40.95 o                         
   9   2  12        744.47        797.41        46.20 o                         
  10   2  12         51.43         23.44        36.92 o                         
  11   2  12         30.46         -9.15        38.33 o                         
  12   2  12       2829.89       2509.55       113.07 o                         
  13   2  12        228.36        311.28        43.97 o                         
  14   2  12        798.92        679.14        56.06 o                         
   1   3  12       1116.17       1186.65        60.00 o                         
   2   3  12         27.08         19.72        31.08 o                         
   3   3  12         12.45         89.73        31.89 o                         
   4   3  12       1867.14       1903.62       104.15 o                         
   5   3  12       1348.77       1264.75        72.29 o                         
   6   3  12       2493.25       2439.55       110.64 o                         
   7   3  12        609.77        667.62        43.88 o                         
   8   3  12        123.21        140.34        35.92 o                         
   9   3  12        255.23        263.60        38.84 o                         
  10   3  12        436.76        439.72        41.66 o                         
  11   3  12        558.58        603.78        46.49 o                         
  12   3  12         96.23         98.49        41.25 o                         
  13   3  12         49.33         63.28        41.65 o                         
   0   4  12       1544.61       1571.06        77.64 o                         
   1   4  12        714.18        706.42        44.59 o                         
   2   4  12       1507.33       1619.75        77.14 o                         
   3   4  12       1541.97       1537.81        81.87 o                         
   4   4  12        792.75        863.97        45.09 o                         
   5   4  12        200.81        272.45        36.82 o                         
   6   4  12         61.43        112.27        33.60 o                         
   7   4  12        809.11        687.53        53.55 o                         
   8   4  12        470.34        456.14        43.07 o                         
   9   4  12        822.72        771.57        48.71 o                         
  10   4  12        405.22        362.03        43.37 o                         
  11   4  12         23.17        -10.66        38.63 o                         
  12   4  12        679.27        673.16        49.31 o                         
   1   5  12       1160.33       1100.26        54.06 o                         
   2   5  12        764.36        783.93        47.71 o                         
   3   5  12         98.55        111.37        36.42 o                         
   4   5  12        699.52        673.39        47.20 o                         
   5   5  12       1175.56       1203.74        52.75 o                         
   6   5  12       1311.86       1413.36        59.80 o                         
   7   5  12        536.63        565.14        45.28 o                         
   8   5  12       1085.98       1029.79        54.86 o                         
   9   5  12        333.81        353.56        42.56 o                         
  10   5  12         58.65         87.72        39.13 o                         
  11   5  12        528.04        432.49        46.59 o                         
   0   6  12       2552.69       2519.06       137.04 o                         
   1   6  12        897.00        847.60        52.44 o                         
   2   6  12        599.41        526.32        46.90 o                         
   3   6  12        672.36        671.36        46.19 o                         
   4   6  12         18.50         37.02        34.50 o                         
   5   6  12         76.39         87.62        35.11 o                         
   6   6  12        279.08        247.61        41.65 o                         
   7   6  12        390.93        315.04        44.67 o                         
   8   6  12        154.19        206.24        41.25 o                         
   9   6  12        526.86        495.69        46.69 o                         
  10   6  12        932.65        792.33        54.55 o                         
   1   7  12        178.39        107.95        42.05 o                         
   2   7  12        920.65        848.20        53.95 o                         
   3   7  12         37.04         42.65        36.42 o                         
   4   7  12         50.25         94.46        34.91 o                         
   5   7  12        182.27        146.58        40.85 o                         
   6   7  12        141.99        131.49        39.13 o                         
   7   7  12         76.42         71.32        41.95 o                         
   8   7  12       1448.37       1324.58        62.32 o                         
   0   8  12       2606.52       2047.43       117.38 o                         
   1   8  12         22.44         59.25        42.95 o                         
   2   8  12        113.09        121.33        41.45 o                         
   3   8  12         40.22         69.92        39.84 o                         
   4   8  12         33.84         67.90        36.11 o                         
   2   0  13       1061.27       1164.33        51.54 o                         
   4   0  13       1850.40       1795.45        98.00 o                         
   6   0  13        681.74        648.32        46.29 o                         
   8   0  13        935.44        959.15        50.53 o                         
  10   0  13        420.74        393.13        44.58 o                         
  12   0  13         63.73        118.71        40.44 o                         
   0   1  13       2375.81       2557.16        94.31 o                         
   1   1  13        124.88        165.79        34.61 o                         
   2   1  13       1721.50       1666.20        79.46 o                         
   3   1  13        461.04        503.74        41.36 o                         
   4   1  13       1065.18       1043.11        51.44 o                         
   5   1  13         32.35         43.06        33.80 o                         
   6   1  13        670.65        648.22        45.09 o                         
   7   1  13         97.95        111.16        34.61 o                         
   8   1  13        123.17        121.13        38.73 o                         
   9   1  13        132.04        130.58        38.23 o                         
  10   1  13       1137.78       1081.36        57.58 o                         
  11   1  13         12.86        -24.85        40.24 o                         
  12   1  13        993.75        886.17        57.98 o                         
   1   2  13        289.38        329.31        36.62 o                         
   2   2  13        575.40        637.01        44.08 o                         
   3   2  13         74.91         39.03        34.41 o                         
   4   2  13       1404.05       1367.96        73.40 o                         
   5   2  13        376.87        391.41        41.35 o                         
   6   2  13       1299.81       1315.29        62.12 o                         
   7   2  13        133.97         88.83        38.23 o                         
   8   2  13       1095.73       1168.12        57.38 o                         
   9   2  13        120.36        109.15        39.74 o                         
  10   2  13        510.52        506.66        45.38 o                         
  11   2  13        284.18        255.76        44.67 o                         
  12   2  13         83.67         49.29        42.75 o                         
   0   3  13        925.71        943.66        57.37 o                         
   1   3  13        264.67        249.92        36.52 o                         
   2   3  13        726.68        733.09        45.59 o                         
   3   3  13        357.23        412.34        42.06 o                         
   4   3  13        330.75        346.62        39.34 o                         
   5   3  13        127.18        100.50        35.11 o                         
   6   3  13        157.21        221.53        36.62 o                         
   7   3  13        194.13        214.29        37.83 o                         
   8   3  13        275.90        262.70        40.24 o                         
   9   3  13        542.58        503.85        46.39 o                         
  10   3  13        416.17        413.85        45.38 o                         
  11   3  13          3.15         30.48        38.73 o                         
   1   4  13        861.00        743.61        49.12 o                         
   2   4  13        265.64        237.14        38.13 o                         
   3   4  13        116.02        136.42        34.91 o                         
   4   4  13        556.34        494.20        45.28 o                         
   5   4  13        500.05        551.74        44.38 o                         
   6   4  13        866.09        848.88        50.53 o                         
   7   4  13        299.01        256.87        42.16 o                         
   8   4  13        330.57        265.52        42.76 o                         
   9   4  13        110.09        110.86        38.23 o                         
  10   4  13        161.70        147.89        38.83 o                         
   0   5  13       1349.98       1194.79        68.56 o                         
   1   5  13        343.33        278.61        42.76 o                         
   2   5  13        691.06        562.17        47.90 o                         
   3   5  13        624.34        565.26        47.70 o                         
   4   5  13        153.01        162.98        37.63 o                         
   5   5  13         79.92         55.53        36.92 o                         
   6   5  13        141.00        138.73        37.93 o                         
   7   5  13        421.41        375.11        44.07 o                         
   8   5  13        228.55        219.33        40.95 o                         
   9   5  13        464.51        356.71        46.49 o                         
   1   6  13        590.87        499.94        48.10 o                         
   2   6  13        239.78        196.69        43.26 o                         
   3   6  13         53.97         65.19        35.91 o                         
   4   6  13        582.88        560.41        47.40 o                         
   5   6  13        379.43        309.10        44.98 o                         
   6   6  13        468.87        511.97        47.19 o                         
   7   6  13        195.66        190.35        40.85 o                         
   0   7  13        756.68        762.96        48.91 o                         
   1   7  13         29.66         33.70        38.03 o                         
   2   7  13        288.75        196.09        43.97 o                         
   3   7  13         49.14         13.88        39.03 o                         
   0   0  14       2482.33       2301.19       119.80 o                         
   2   0  14        126.61        160.76        35.81 o                         
   4   0  14         61.69         38.83        34.20 o                         
   6   0  14        304.13        298.52        40.25 o                         
   8   0  14         60.28         62.07        40.74 o                         
  10   0  14        922.25        890.76        55.36 o                         
   1   1  14         27.55         74.34        32.19 o                         
   2   1  14       1001.20       1002.97        55.46 o                         
   3   1  14         18.82         30.48        34.00 o                         
   4   1  14        168.48        142.96        36.62 o                         
   5   1  14         96.95         63.78        35.61 o                         
   6   1  14        285.74        253.14        40.95 o                         
   7   1  14         39.36         18.21        37.02 o                         
   8   1  14       1457.44       1425.19        60.31 o                         
   9   1  14         50.83         28.07        41.75 o                         
   0   2  14        956.45       1125.24        52.95 o                         
   1   2  14         25.24         42.65        32.79 o                         
   2   2  14        159.63        104.93        39.74 o                         
   3   2  14        222.55        242.47        37.02 o                         
   4   2  14         57.04         54.22        33.80 o                         
   5   2  14         10.31        -19.92        34.20 o                         
   6   2  14        378.91        303.06        43.17 o                         
   7   2  14        276.64        193.78        41.05 o                         
   8   2  14        216.42        157.35        42.86 o                         
   9   2  14        101.75        105.03        40.94 o                         
   1   3  14        268.13        220.74        39.94 o                         
   2   3  14        372.77        374.80        41.76 o                         
   3   3  14         34.18         18.61        35.21 o                         
   4   3  14         83.66         56.34        35.11 o                         
   5   3  14        184.78        203.63        37.43 o                         
   6   3  14        279.20        299.32        42.16 o                         
   7   3  14        119.54        103.92        38.33 o                         
   8   3  14        725.11        664.92        50.72 o                         
   0   4  14        621.13        596.46        46.09 o                         
   1   4  14        143.47        151.91        37.73 o                         
   2   4  14        311.87        298.12        42.86 o                         
   3   4  14        474.88        434.09        44.88 o                         
   4   4  14         57.67         61.57        38.03 o                         
   5   4  14         37.25         45.27        33.60 o                         
   6   4  14         10.89         12.47        36.31 o                         
   7   4  14        152.12        139.34        38.53 o                         
   1   5  14        424.29        335.27        44.07 o                         
   2   5  14        100.74         56.54        39.13 o                         
   3   5  14          3.71        -20.92        38.23 o                         
   4   5  14        518.76        495.89        46.89 o                         
   2   0  15        848.76        737.64        50.73 o                         
   4   0  15        153.44        148.69        38.03 o                         
   0   1  15       1620.15       1468.43        78.64 o                         
   1   1  15        131.45         88.33        40.24 o                         
   2   1  15        410.39        302.36        45.08 o                         
   3   1  15         62.39         54.83        38.23 o                         
   4   1  15        157.51        166.20        38.73 o                         
   5   1  15         16.45         85.61        35.31 o                         
   1   2  15         70.38         61.97        36.72 o                         
   2   2  15        440.57        365.86        43.97 o                         
   3   2  15         17.64         60.26        35.91 o                         
   4   2  15        206.58        181.39        39.64 o                         
   0   3  15        555.49        440.15        48.50 o                         
   1   3  15        159.70        170.02        40.95 o                         
   2   3  15        204.93        183.51        40.75 o                         
                                                                                
